# Supplementary material for: Teaching transposon classification as a means to crowd source the curation of repeat annotation – a tardigrade perspective
Source: Mob DNA. 2024 May 6;15:10. doi: 10.1186/s13100-024-00319-8 (PMC11071193; doi:10.1186/s13100-024-00319-8)
Supplement: Supplementary file 1 — Supplementary Material 1 [file 13100_2024_319_MOESM1_ESM.aln]

>GIZMO1_EI
---------------------------CLDETLWRI----------AT--------------T----------------SAYGWSERR--------------------KKCFI----------------------TKSK------------------------------------------------------------------------------------------------RGL-----RL-----------TSVC------------------AIDV-N----------GM------------------------------------SYCDIV--------------------------------------------------------------------------------------------------------------------------------------------------------------------------------------------------NG--------------------------IN--DKPL---------------------F-N------------------------T-YFK-------------RL-----------M-----------Q---------YY------------------------DQ-------------------R--NV-RV-------VFFWCD-------NCG---------------IH------------ND-------------------------------IE------------------------------------------------------ELV--------------------------------------------IGT--------------R-------------------------H-C----------------------------------------------------------VV----FN----------AA--------------YSQEL--------------------------------------------------------------NP---------I-------------------------------------------------------EN---------------I-FG-----------------------------------------------IW------------------------------------------------------KRR----A-
>SMAR27
-----VV--------------------VIDEKWLYA----------KP--------------M-PPKE-----------MNRCWVDAG--------------------GER-------------P-Q-----QP-RRII------------------------------------------------------------------------------------------------ADK-----KF-----------HIIV------------------AMNF-R----------GE----------------H--------------------YFEIM-------------------------------------------------------------------------------------------------------------------------------------------------------------------------------------------------PPG-----------------------TT-VN---AHR---------------------Y-T------------------------E-FL------Q-------RM-----------M---------------------AI-------RR---------------Q--------------------G-----T--------LTIMHD-------NAR---------------PH------------TA-----------------QM------------TE------------------------------------------------------AFL--------------------------------------------QQK--------------G-------------------------I-R----------------------------------------------------------RI----PQ----------PP--------------YSPDM--------------------------------------------------------------NL---------M----------------------D--------------------------------RF---------------I-FR-----------------------------------------------NM------------------------------------------------------EFA----R-
>TBE1
-----VY---------------------------------------------------------DQKV---K------------------------------------------------------------VQ-------------------------------------------------------------------------------------------------------------TM-----------AILG------------------GISE-D---------AGL-------------ET-Y-----------------------IIHP-------------------------------------------------------------------------------------------------------------------------------------------------------------------------------------------------------------------------RS-IK---TEQ---------------------Y-I------------------------K-FLE-----QLR----EKY-----------------------P-------------------------------------------------------EQ-----E--------IILFVD-------NLS---------------VH------------KT-----------------KE------------TR------------------------------------------------------KSY--------------------------------------------EQL--------------G-------------------------I-T----------------------------------------------------------PV----FN----------VP--------------YSPQF--------------------------------------------------------------NG---------I-------------------------------------------------------EF---------------Y-WG-----------------------------------------------IL---------------------------------------------------------------
>Mariner-1_AF
-----IY--------------------NFDETGFAMG---------LV--------------A-TAKV-------------VTRA-----------------------EML-------------SRP-----FL--IQP-----------------------------------------------------------------------------------------------GNRE-----WV-----------TSIE------------------CINS-T----------G----WVL-------PP-C-----------------------IIF-----KGK-------------VHIEGWYQ---------------------------D----------------------------------------------------------------------------------------------------------------------TALPA---DWRI--EVSENG-----------------------W--TT---DQI---------------------G-L------------------------R-WLQ-----K-------VF-----------I-----------P---------AT-------TSRT--------------T------------------GR-----Y--------RLLILD-------GHG---------------SH------------LT-----------------PQ------------FD--------------------------------------------------------------------------------------------------QICTEN--------------D-------------------------I-I----------------------------------------------------------PI----CM----------PA--------------HSSHLL-------------------------------------------------------------QP---------L----------------------DVGCFS-----------------------------------------------------------------------------------------------PL------------------------------------------------------KRA----Y-
>SMAR25
-----VW--------------------NLDESGLFW----------KR--------------M-PRRT-------------YVAK-----------------------SQK-----------TAGGF-----KV--AK---------------------------------------------------------------------------------------------------D-----RI-----------TLLF------------------CSNA-S----------GE---RIL-------KP-L-----------------------LVH-----RAL---------------RPRSMK---------------------------SVD-------------------------------------------------------------------------------------------------------------------FNKLPV-----HW--MANKKA-----------------------W--VT---SAI---------------------F-T------------------------E-WFQ-----K-------HF-----------I-----------P---------EV-------RRYMKEK-CL-------E--------------------F-----K--------VLLILD-------NAP---------------GH------------PV-------------------------------------------------------------------------------------------------------------------------------------LEHP--------------N-------------------------V-Q----------------------------------------------------------FC----FL----------PP--------------NTTSLI-------------------------------------------------------------QP---------L----------------------DQGIIA-----------------------------------------------------------------------------------------------TF------------------------------------------------------KTY----Y-
>Mariner-1_SP
-----IY--------------------NTDETGCTT----------VQ--------------K-PAAV-------------VTEK-----------------------GKK-----------QVGAI-----TS--AER-------------------------------------------------------------------------------------------------GE-----LV-----------TVVY------------------TVSA-I----------G----SVV-------PP-L-----------------------FIF-----PRV-------------NYREHFVR---------------------------------------------------------------------------------------------------------------------------------------------------GGPT---QCIG--RSTRSG-----------------------W--IN---QET---------------------F-V------------------------E-YLN-------------HI-----------I-----------K---------HT-------R--------C-------TP------------------ER-----K--------ILLILD-------NHD---------------TH------------IS-----------------LD------------AV--------------------------------------------------------------------------------------------------DTARSH--------------G-------------------------V-V----------------------------------------------------------ML----TL----------PP--------------HTSHRL-------------------------------------------------------------QP---------L----------------------DRSVYG-----------------------------------------------------------------------------------------------PL------------------------------------------------------KTA----Y-
>Mariner-25_SM
-----IL--------------------NMDETGLFF----------KH------------------------------------------------------------------------------F-----LQ--ER------------------------------------------------------------------------------------------------------------------------------------------------------------------------------------------------------------------------------------FH---------------------------QVK------------------------------------------------------------------------------------------------------------------------------------------------------------------MT---TDL---------------------F------------------------------------N-------CF-----------M-----------Q---------HL-------DDELRKY-K-----------------------------K-----K--------FYLLLD-------NAP---------------SH---------------------------------------------S---------------------------------------------------------------------------------------------------LKKCFQ--------------N-------------------------I-E----------------------------------------------------------VI----ML----------PK--------------NSTAHL-------------------------------------------------------------QP---------M----------------------DAGIIK-----------------------------------------------------------------------------------------------NL------------------------------------------------------KHY----Y-
>ATHPOGO
-----VF--------------------NMDETGLFY----------KL--------------Q-ADHS-------------LATK-------------------------------------QLEGR-----KQ--DK---------------------------------------------------------------------------------------------------E-----RL-----------TVVI------------------CCNA-D----------GS---EKV-------PL-W-----------------------IIG-----KYA---------------KPRCFK---------------------------NVN-------------------------------------------------------------------------------------------------------------------MSGLNC-----EY--RSNKRA-----------------------W--MT---SVI---------------------F-E------------------------E-YMR-----W-------------------------------------------F-------DNKM--H-G-----------------------------R-----R--------VLFVVD-------NGP---------------AH------------PK-----------------II------------E------------------------------------------------------------------------------------------------------GLQ--------------N-------------------------V-E----------------------------------------------------------LF----FL----------PP--------------NMTSKI-------------------------------------------------------------QP---------C----------------------DAGIIR-----------------------------------------------------------------------------------------------AF------------------------------------------------------KMH----Y-
>Tc1
-----HI--------------------WSDESKFNL----------FG--------------S-DGNS-------------WVRRPVG--------------------SRY-----------SPKYQ-----CP-TVKH------------------------------------------------------------------------------------------------GGG-----SV-----------MVWG------------------CFTS-T----------SM-------------GPLR-----------------------RI--------------------------------------------------------------------------------------------------------------------------------------------------------------------------------------------------QS------------------------I-MD---RFQ---------------------Y-E------------------------N-IFE-----T-------TM-----------R-----------P---------WA-------L----Q--NV-------G--------------------R-----G--------FVFQQD-------NDP---------------KH------------TS-----------------LH------------VR------------------------------------------------------SWF--------------------------------------------QRR--------------H-------------------------V-H----------------------------------------------------------LL----D---W-------PS--------------QSPDL--------------------------------------------------------------NP---------I-------------------------------------------------------EH---------------L-WE-----------------------------------------------EL------------------------------------------------------ERR----L-
>Mariner-3_AN
-----IY--------------------NMDETGLFW----------RM--------------P-PLQS-------------LSSI-------------------------------------NRPGI-----RK--DK---------------------------------------------------------------------------------------------------S-----RI-----------SIIC------------------CVNA-S----------GS---DRL-------PL-W-----------------------VIG-----NAR---------------TPRALR---------------------------NIN-------------------------------------------------------------------------------------------------------------------ISAIGI-----RW--QWNKKA-----------------------W--MN---QII---------------------M-R------------------------E-WLL-----D-------------------------------------------F-------YQHIGQ--------------------------------R-----S--------VLLAMD-------NLP---------------AH------------LS-----------------GL------------E---------------------------------------------------------------------------------------------------LAPPPP--------------N-------------------------V-R----------------------------------------------------------IC----WL----------PK--------------NSTSRF-------------------------------------------------------------QP---------L----------------------DQGIIQ-----------------------------------------------------------------------------------------------NL------------------------------------------------------KIY----Y-
>Tigger1
-----IF--------------------NVDETAFYW----------KK--------------M-PSRT-------------FIAR-----------------------EEK-----------SMPGF-----KA--SK---------------------------------------------------------------------------------------------------D-----RL-----------TLLL------------------GANA-A----------GD---FKL-------KP-M-----------------------LIY-----HSE---------------NPRALK---------------------------NYA-------------------------------------------------------------------------------------------------------------------KSTLPV-----LY--KWNNKA-----------------------W--MT---AHL---------------------F-T------------------------A-WFT-----E-------YF-----------K-----------P---------TV-------ETYCSEK-KI-------S--------------------F-----K--------ILLLID-------NAP---------------GH------------PR----------------------------------------------------------------------------------------------------------------------------------ALMEMYK--------------E-------------------------I-N----------------------------------------------------------VV----FM----------PA--------------NTTSIL-------------------------------------------------------------QP---------M----------------------DQGVIS-----------------------------------------------------------------------------------------------TF------------------------------------------------------KSY----Y-
>Mariner-18_HM
-----IV--------------------NYDETNLSD----------DP--------------G-KRKV-------------IIRR-----------------------GTK-----------YPERV-----IN-SSKS--------------------------------------------------------------------------------------------------------ST-----------SVMF------------------AAAA-D----------GA----IL-------PP-Y-----------------------VVY-----KAM-------------HLYQSWTE---------------------------------------------------------------------------------------------------------------------------------------------------GGPK---NARY--NRTKSG-----------------------W--FD---SFC---------------------F-E------------------------D-WVL-----T-------VA-----------L-----------P---------YL-------KNK----------------------------------TG-----R--------KILIGD-------NLS---------------SH------------LS-----------------ME------------SV------------------------------------------------------KLC--------------------------------------------KDN--------------N-------------------------I-S----------------------------------------------------------FI----FL----------PA--------------NSTHLT-------------------------------------------------------------QP---------L----------------------DVAFFR-----------------------------------------------------------------------------------------------PL------------------------------------------------------KST----W-
>FOTYL
-----RW--------------------NMDETGFQQG---------EG--------------R-GGQV-------------VGLR-----------------------GE---------------PA-----IQ--SVT-----------------------------------------------------------------------------------------------GRSA-----TT-----------TVIE------------------TVSA-T----------G----KST-------RA-L-----------------------VIF-----KGK-------------TVQGQWFP---------------------------KGS------------------------------------------------------------------------------------------------------------------R-AEDYK---DMVF--EFSDSG-----------------------F--TN---NNT---------------------A-W------------------------K-WLT-----Q-------VF-----------I-----------P---------DT-------MPKDKYG-ND-------AP------------------HI-----R--------RILYMD-------GHH---------------SH------------TQ-----------------KR------------FL--------------------------------------------------------------------------------------------------LKCIEH--------------N-------------------------I-T----------------------------------------------------------TV----LL----------PP--------------HTSHIT-------------------------------------------------------------QP---------L----------------------DVGVFS-----------------------------------------------------------------------------------------------SM------------------------------------------------------KHW----Y-
>OSMAR1
-----FI--------------------FIDEKWFNI----------TR----------------KTVR-----------Y-YAAPTAS--------------------RRI---------------------RTIQNKN-----------------------------------------------------------------------------------------------------FIPKI-----------MILT------------------ALARPRFDSNGNCIFDGK-----I-----GCFP-------------------------FVTY---TAAKRS----------------------------------------------------------------------------------------------------------------------------------------------------------------------------------SVNRPAG-----------------TIEMKPIESIT---KEV---------------------I-R------------------------S-FMI-----E-------KV-----------L-----------P---------AV-------RAKWPRE-DA-------G--------------------K-----P--------IYIQQD-------NAR---------------PH------------IA-----------------PD------------DR------------------------------------------------------MFC-----------------------------------------EAAKQD--GF----------N-------------------------I-K----------------------------------------------------------LV----CQ----------PA--------------NSPDL--------------------------------------------------------------NV---------L----------------------DLGFFN-----------------------------------------------------------------------------------------------SI------------------------------------------------------QSI----Q-
>impala
-----VK--------------------WSDECMVRR----------GQ--------------G-MRPI-------------WTFLSPR--------------------EAL-----------RVQDV-----QE-ARRL------------------------------------------------------------------------------------------------GAV-----RQ-----------MFWA------------------AFGH-R----------SR-------------TPLV-----------------------PL--------------------------------------------------------------------------------------------------------------------------------------------------------------------------------------------------VG------------------------N-VN---AIG---------------------I-Y------------------------E-LY------S-------FI-----------L-----------P---------WF-------L----------------Q--------------------S-----G--------DIFMHD-------NAS---------------VH------------TA-----------------RI------------VK------------------------------------------------------ALL--------------------------------------------EEL--------------G-------------------------V-D----------------------------------------------------------LM----T---W-------PP--------------YSPDL--------------------------------------------------------------NP---------I-------------------------------------------------------EN---------------L-WA-----------------------------------------------LM------------------------------------------------------KAE----I-
>Tc1-2Xt
-----VA--------------------WSDESRFLL----------RH--------------S-NGRV-------------RIWRKQN--------------------ENM-----------DPSCL-----VT-TVQA------------------------------------------------------------------------------------------------GGG-----GV-----------MVWG------------------MFSW-H----------TL-------------GPLV-----------------------PI--------------------------------------------------------------------------------------------------------------------------------------------------------------------------------------------------GH------------------------R-LN---ATA---------------------Y-L------------------------S-IVS-----D-------HV-----------H-----------P---------FM-------T----TM-YP-------S--------------------S-----D--------GYFQQD-------NAP---------------CH------------KA-----------------RI------------IS------------------------------------------------------NWF--------------------------------------------LEH------------DNE-------------------------F-T----------------------------------------------------------VL----K---W-------PP--------------QSPDL--------------------------------------------------------------NP---------I-------------------------------------------------------EH---------------L-WD-----------------------------------------------VV------------------------------------------------------ERE----L-
>GEMINI1_EI
-----VF--------------------NVDEIGFQDFA--------DS--------------T-SVKV--------------F-------------------------------------------------VPKTAD-----VSKIKIG----------------------------------------------------------------------------------VGRSGK-----RS-----------SVIC------------------MICL-D----------GS----LV-------CPGM-----------------------VIT-----NQKI-----------------------------------------------HID------------------------------------------------------------------------------------------------------------------VLRRFPD----VSF--FQSQTG-----------------------F--VT---KQI---------------------F-S------------------------D-WLL----L--------VV-----------V-----------P---------FIET-----KRFLFHL----------S--------------------R-----DT------WALITLD-------GFS---------------GH------------DF-----------------ET------------LK------------------------------------------------------DIL--------------------------------------------LDH---Y------------------------------------I------------------------------------------------------------ILH---KY----------TA--------------HCSHLI-------------------------------------------------------------QP---------L----------------------DLCFFGN---------------------------------------------W--------------------------------------------------------------------------------------------------------KKKC-----
>Tc1-1_AG
------I--------------------FSDESRINL----------DG--------------S-DGIK-------------YVWRFPN--------------------QAY-----------HPKNT-----IK-TLSH------------------------------------------------------------------------------------------------GGG-----HV-----------MVWG------------------CFSW-H----------GT-------------GPLF-----------------------RI--------------------------------------------------------------------------------------------------------------------------------------------------------------------------------------------------NG------------------------T-LN---SEG---------------------Y-R------------------------K-ILS-----R-------KM-----------L-----------P---------YA-------R----QQFGD-------E--------------------E-----H--------YIFQHD-------NDS---------------KH------------TS-----------------RT------------VK------------------------------------------------------CYL--------------------------------------------ANQ--------------D-------------------------V-Q----------------------------------------------------------VL----P---W-------PA--------------LSPDL--------------------------------------------------------------NP---------I-------------------------------------------------------EN---------------L-WS-----------------------------------------------TL------------------------------------------------------KRQ----L-
>pogo
-----IF--------------------NADETALFY----------KA--------------M-PNAT-------------FFTC------------------------GK-----------QLNGQ-----KS--QR---------------------------------------------------------------------------------------------------V-----RL-----------TLLF------------------ICNA-T----------G----TYK-------KT-F-----------------------VIG-----RSK---------------SPRCFK---------------------------N----------------------------------------------------------------------------------------------------------------------ANVPI-----PY--YANKKA-----------------------W--MT---KDL---------------------W-R------------------------K-IMT-----G-------------------------------------------F-------DEEMKKQ-N-----------------------------R-----K--------ILLFID-------NAT---------------SH------------TT-----------------VK-------------------------------------------------------------------------------------------------------------------DFE--------------N-------------------------I-K----------------------------------------------------------LC----FM----------PP--------------NATALL-------------------------------------------------------------QP---------L----------------------DQGIIH-----------------------------------------------------------------------------------------------SF------------------------------------------------------KLE----Y-
>Fot1
----------------------------ADEGGIMEG---------QG--------------V-NGLV-------------IGSS-----------------------QES------------PNAV-----PV--KTA-----------------------------------------------------------------------------------------------TVRT-----WT-----------SIIE------------------CISA-V----------G----VVL-------HP-L-----------------------VIF-----KAK-------------TIQEQWFR-----------------------------R------------------------------------------------------------------------------------------------------------------EFLQKHL---GWQV--TFSKNG-----------------------W--TS---NSI---------------------A-L------------------------E-WLE-----K-------VF-----------L-----------P---------QT-------APAD--------------P------------------AD-----A--------RLLIVD-------GHG---------------SH------------AT-----------------EQ------------FM--------------------------------------------------------------------------------------------------AKCYLN--------------N-------------------------V-Y----------------------------------------------------------LL----FL----------PA--------------HCSHVL-------------------------------------------------------------QP---------L----------------------DLGCFS-----------------------------------------------------------------------------------------------SL---------------------------------------------------------------
>Soymar1
-----II--------------------HIDEKWFYM----------TK----------------KSER-----------Y-YLLPDED--------------------KPH---------------------RSCKSKN-----------------------------------------------------------------------------------------------------FVPKV-----------MFLT------------------AVARPRFDSEKNVTFSGK-----I-----GIFL-------------------------FVTQ---EPAKRT----------------------------------------------------------------------------------------------------------------------------------------------------------------------------------SVNRVAG-----------------TMETKAITSIN---RDL---------------------I-R------------------------S-VFI-----E-------KV-----------L-----------P---------AT-------KEVWPRD-EL-------G--------------------S-----T--------IFIQQD-------NAR---------------TH------------IN-----------------PD------------DP------------------------------------------------------EFV-----------------------------------------QAATQD--GF----------D-------------------------I-R----------------------------------------------------------LM----CQ----------PP--------------NSPDF--------------------------------------------------------------NV---------L----------------------DLGFFS-----------------------------------------------------------------------------------------------AI------------------------------------------------------QSL----H-
>CIRT2_CA
-----IF--------------------NYDESGFIMG---------QG--------------K-SSRV-------------AVPS-----------------------YK--------------NRT-----YV--KST-----------------------------------------------------------------------------------------------EGRD-----SC-----------TVIE------------------AISM-S----------G----EKL-------IP-G-----------------------IIF-----KGQ-------------TLRTGWFN---------------------------------------------------------------------------------------------------------------------------------------------------DDAS---DYYY--SVSKCG-----------------------Y--TS---YWL---------------------S-W------------------------R-WLE-----E-------VF-----------I-----------P---------QV-------KEKT--------------N------------------QG-----K--------VLLIMD-------GHG---------------SH------------KT-----------------KK------------FR--------------------------------------------------------------------------------------------------ETCEDN--------------N-------------------------I-I----------------------------------------------------------PL----YL----------PP--------------HSTHLL-------------------------------------------------------------QP---------L----------------------DLGIFG-----------------------------------------------------------------------------------------------PI------------------------------------------------------KYG----Y-
>MAR1_TV
-----LV--------------------TGDESWFQY----------AT----------------EAKI--------------MWIPKD--------------------ENP-------------Q-T-----FP-KKKI------------------------------------------------------------------------------------------------DTP-----MM-----------MLSV------------------FWGV-N----------GI----------------I--------------------AIDIL-------------------------------------------------------------------------------------------------------------------------------------------------------------------------------------------------QKP-----------------------NT-MN---AQY---------------------L-I------------------------D-NVL-----T-------QI-----------I-----------N---------SD-------EFEKSKQQ---------K--------------------Q-----K--------FAIHFD-------NSR---------------VH------------KS-----------------HK------------VM------------------------------------------------------NYL--------------------------------------------VEN--------------N-------------------------V-K----------------------------------------------------------VV----PN----------PI--------------YSPDI--------------------------------------------------------------AP---------S----------------------D--------------------------------FY---------------L-FG-----------------------------------------------TL------------------------------------------------------KKR----A-
>Mariner3-1_LMi_tp#DNA/TcMar-Tc4 RBRM:Mariner3-1_LMi cds_range:576-2175 [Locusta migratoria]
-----VY--------------------NADQSGFVK----------EL--------------R-AHRT-------------LSFR-----------------------GEK-----------KTESI-----AQ--SMN-----------------------------------------------------------------------------------------------AMTH-----SY-----------TIMP------------------VISM-S----------G----LLF-------PQ-L-----------------------YIC-----LQE-------------P-QGKLGP---------------------------KIK------------------------------------------------------------------------------------------------------------------NGLFNCK---NLVI--DVSKSG-----------------------K--MG---KNN---------------------F-Q------------------------H-FVR-----N-------VF-----------L-----------P---------VA-------E-------------------------------------T-----N--------SLLLLD-------SWS---------------GH------------ND-----------------A------------------------------------------------------------------------------------------------------------------SVFVED----------GEKS-------------------------V-D----------------------------------------------------------VM----WI----------PP--------------GTTSAI-------------------------------------------------------------QP---------L----------------------DKEFFR-----------------------------------------------------------------------------------------------QW------------------------------------------------------KAF----F-
>UN-NP_496989_tp#DNA/TcMar-Tc4   tc5 transposase and CENP-B protein and Tc5 transposase, C-terminal family member (2O655) [Caenorhabditis elegans]
-----IF--------------------NADQCGIQK----------EL--------------F-GARS-------------LAYLGEKSV------------------ERI---------------------VQ-SLSS------------------------------------------------------------------------------------------------LTH-----SFTFL-------PMIFM-----------------------N----------GT------------LGPKA-----------------------YMK-----IAEP---------------TGHFP------------------------------------------------------------------------------------------------------------------------------------------------PSRPIPVC-SNLEV--HAG-KS-----------------------HI-MT---KDD---------------------M-R------------------------V-WLR-----N-------CVA----------H-----------Q---------QC------------------------P--------------------K-----K--------MLMIVD-------SWT---------------SF------------KD-----------------HA------------TI------------------------------------------------------QSC--------------------------------------------MQN------------GVD-------------------------L-T----------------------------------------------------------IR----NI----------PP--------------GTTSLI-------------------------------------------------------------QP---------L----------------------DVHFNG-----------------------------------------------------------------------------------------------PW------------------------------------------------------KTL----I-
>UN-NP_504631_tp#DNA/TcMar-Tc4   tc5 transposase and CENP-B protein and Tc5 transposase, C-terminal family member (5G898) [Caenorhabditis elegans]
-----IF--------------------NADQTGIQK----------EL--------------Y-GARS-------------LAFLGDKVV------------------ERL---------------------VQ-AKSS------------------------------------------------------------------------------------------------LTH-----SFTFL-------PMIFM-----------------------N----------GS------------LGPKA-----------------------FIE-----MSEP--------------ATGCFP------------------------------------------------------------------------------------------------------------------------------------------------PSRPIPKC-PNLEV--RAA-KS-----------------------HI-MG---KEL---------------------M-C------------------------D-WIK-----T-------CVA----------H-----------A---------SL------------------------P--------------------K-----R--------LLMIVD-------SWP---------------SF------------KD-----------------HA------------TI------------------------------------------------------QQC--------------------------------------------FPP------------GYD-------------------------V-T----------------------------------------------------------IK----NI----------PP--------------HTTSMI-------------------------------------------------------------QP---------L----------------------DSHWNG-----------------------------------------------------------------------------------------------PW------------------------------------------------------KNL----I-
>UN-Tc4_tp#DNA/TcMar-Tc4   variant Tc4 transposable element expressed in mut-2, not in wild type N2 (1A661) [Caenorhabditis elegans]
-----VF--------------------NCDQTGIQK----------EL--------------Y-PARS-------------LAFMGEKTV------------------ERL---------------------AQ-SKSS------------------------------------------------------------------------------------------------LTH-----SFTFL-------PMIFL-----------------------D----------GS------------MGPKA-----------------------FMV-----IAEP---------------KGQFP------------------------------------------------------------------------------------------------------------------------------------------------PSRPIPNC-PNLEV--RAGYKT-----------------------HI-MT---KQL---------------------M-C------------------------D-FFE-----S-------CVF----------I-----------P---------SV------------------------P--------------------K-----K--------LYIMLD-------SWP---------------AF------------KD-----------------HT------------TI------------------------------------------------------KNL--------------------------------------------VPN------------GHD-------------------------V-V----------------------------------------------------------IR----NI----------PE--------------HTTGMI-------------------------------------------------------------QP---------L----------------------DVYWNA-----------------------------------------------------------------------------------------------PW------------------------------------------------------KSL----I-
>UN-Tc5_tp#DNA/TcMar-Tc4   tc5 transposase and CENP-B protein and Tc5 transposase, C-terminal family member (mut-x) [Caenorhabditis elegans]
-----VY--------------------NCDQSG--F----------TK--------------E-Q-YC-------------KRTL-------------------------------------APKGV-----KR--VE----RLVQSKD-------------------------------------------------------------------------------------ALTH-----SY-----------TILP------------------MLSA-S----------GK---LAP-------KL-Y-----------------------VVL-----QEKG------------GKFPKK---------------------------------------------------------------------------------------------------------------------------------------------------GHFSPD---NLII--RANTSH-----------------------I--MN---KQL---------------------M-V------------------------D-WVE-----S-------AV----------------------------------------------CDP-SM-------P--------------------T-----E--------VVLLLD-------AWP---------------AW------------KNE--------------GDVQ------------A--------------------------------------------------------------------------------------------------AAL-SGN--------------T-------------------------V-H----------------------------------------------------------VR----SI----------PP--------------GATSFI-------------------------------------------------------------QP---------C----------------------DLYFFC-----------------------------------------------------------------------------------------------PL------------------------------------------------------K--------
>Mariner3-7_LMi_tp#DNA/TcMar-Tc4 RBRM:Mariner3-7_LMi cds_range:470-2087 [Locusta migratoria]
-----VY--------------------NADQSGFQK----------EM--------------R-AKRT-------------LSFK-----------------------GEK-----------HIEAI-----AQ--STT-----------------------------------------------------------------------------------------------ALTH-----SY-----------TIMP------------------IISL-D----------G----SLL-------PK-L-----------------------YVC-----LQE-------------P-TGRFGP---------------------------RVK------------------------------------------------------------------------------------------------------------------QTMFYAD---NLVV--DASKSG-----------------------K--MG---NDN---------------------V-T------------------------L-FMR-----H-------AF-----------L-----------P---------FC-------G-------------------------------------N-----K--------SLLLLD-------SWS---------------GH------------KS-----------------SD------------SL--------------------------------------------------------------------------------------------------KAVFRAH----------PDKE-------------------------V-E----------------------------------------------------------IL----QI----------PP--------------GTTNVI-------------------------------------------------------------QP---------L----------------------DREFFR-----------------------------------------------------------------------------------------------QW------------------------------------------------------KAF----Y-
>Mariner3-3_HSal_tp#DNA/TcMar-Tc4 RBRM:Mariner3-3_HSal cds_range:2126-3290 [Harpegnathos saltator]
-----TY--------------------NADESGFNL----------EI--------------H-AGRT-------------LANV-----------------------GVK-----------TVGAT-----IQ--SLS-----------------------------------------------------------------------------------------------AMTH-----SY-----------TIMP------------------IISA-D----------G----HLL-------SP-L-----------------------YIV-----LKE-------------STG-VFGP---------------------------QVE------------------------------------------------------------------------------------------------------------------QTLFRPV---NIYI--AASKSG-----------------------K--LT---TEH---------------------F-K------------------------N-WFQ-----E-------VY-----------L-----------P---------NT-------G-------------------------------------E-----K--------SILLLD-------SWT---------------GH------------CP-----------------NQ-------------L--------------------------------------------------------------------------------------------------EELVPK------------DKH-------------------------V-N----------------------------------------------------------IL----TI----------PK--------------KTTAFI-------------------------------------------------------------QP---------L----------------------DVFGFR-----------------------------------------------------------------------------------------------IW------------------------------------------------------KNF----V-
>ramVar1-190#DNA/Zator Start=761 End=2122
-----LW--------------------NADQSGFEY----------EM--------------R-PGRT-------------LETA-----------------------GVK-----------HVEAI-----TQ--SEN-----------------------------------------------------------------------------------------------SMTH-----SY-----------TVMM------------------AVSP-G----------R----RKF-------LPVL-----------------------FLT-----LKE-------------EKG-VFGP---------------------------IVS------------------------------------------------------------------------------------------------------------------RTMFKAD---NLYV--TASTSG-----------------------K--MT---KKL---------------------Y-L------------------------E-WSE-----K-------VL-----------F-----------P---------HM-------E-------------------------------------E-----R--------CIFLAD-------SWK---------------TF------------TD-----------------QD------------SV--------------------------------------------------------------------------------------------------IELKPE------------ELE-------------------------Y-E----------------------------------------------------------ML----TI----------PP--------------KVTGQI-------------------------------------------------------------QP---------L----------------------DVLCFR-----------------------------------------------------------------------------------------------MY------------------------------------------------------KGC----F-
>ramVar1-73#DNA/Zator Start=1222 End=2208
-----MW--------------------NTDQSGFDY----------EM--------------R-PGRT-------------LHLA-----------------------GAK-----------HVLAI-----CQ--SEN-----------------------------------------------------------------------------------------------SMTH-----SY-----------TVMM------------------TISP-G----------T----RKF-------LPQL-----------------------WIT-----LQE-------------DKG-VFGP---------------------------IVA------------------------------------------------------------------------------------------------------------------RTMFKAD---NLYV--TASASG-----------------------K--MT---KKL---------------------Y-L------------------------E-WCE-----K-------IL-----------F-----------S---------HV-------E-------------------------------------D-----R--------CILLAD-------SWR---------------TY------------SD-----------------QE------------AV--------------------------------------------------------------------------------------------------LEFKPE------------ELE-------------------------Y-E----------------------------------------------------------MI----TI----------PP--------------KVTGDI-------------------------------------------------------------QP---------L----------------------DRLFFR-----------------------------------------------------------------------------------------------MY------------------------------------------------------KDF----F-
>ramVar1-607#DNA/Zator Start=1295 End=2275
-----LW--------------------NTDQSGFEY----------EM--------------R-PGRT-------------LEQK-----------------------GVK-----------HVEAI-----TQ--SEN-----------------------------------------------------------------------------------------------SMTH-----SY-----------TVMM------------------TISP-G----------T----RKF-------HPIL-----------------------FIT-----LKE-------------EKG-VFGP---------------------------IVS------------------------------------------------------------------------------------------------------------------KTMFKAD---NLYI--TASTSG-----------------------K--MT---KKL---------------------Y-L------------------------E-WSE-----K-------VL-----------F-----------P---------HM-------E-------------------------------------D-----R--------CILLAD-------SWK---------------TF------------TD-----------------QD------------AV--------------------------------------------------------------------------------------------------IELKPE------------ELQ-------------------------Y-E----------------------------------------------------------MI----TI----------PP--------------KVTGSI-------------------------------------------------------------QP---------L----------------------DVLCFR-----------------------------------------------------------------------------------------------MY------------------------------------------------------KGC----F-
>ramVar4-222#DNA/Zator Start=1185 End=217
-----LW--------------------NADQSGFEY----------EM--------------R-PGRT-------------LDFV-----------------------GAK-----------HVLAL-----TQ--SQN-----------------------------------------------------------------------------------------------SMTH-----SY-----------TVMM------------------CVSP-G----------V----RKF-------LPVL-----------------------FIT-----LQE-------------PKG-IFGP---------------------------LVK------------------------------------------------------------------------------------------------------------------KSMFKAS---NLYV--TASTSG-----------------------K--MT---KEL---------------------Y-I------------------------E-WCE-----K-------VF-----------F-----------P---------HM-------N-------------------------------------Q-----H--------CIFLAD-------SWP---------------TF------------AD-----------------QE------------AV--------------------------------------------------------------------------------------------------DEVKPE------------ELE-------------------------Y-E----------------------------------------------------------MI----TI----------PP--------------KVTGQI-------------------------------------------------------------QP---------L----------------------DVLCFR-----------------------------------------------------------------------------------------------MY------------------------------------------------------KGY----F-
>ramVar1-534#DNA/TcMar Start=966 End=259
-----II--------------------NMDQTSVRL----------QN--------------V-YKKT-------------L----------------------------------------SPKGA-----KE--VR-----VVQPP--------------------------------------------------------------------------------------GDPE-----SI-----------TVCH------------------TISA-D----------G----TKF-------PA-S-----------------------IVF-----KGN---------------AKT-----------------------------GKLSSR--------------------------------------------------------------------------------------------------------------ILKKLVVPE---NVRI--FSTNSG-----------------------W--WN---ASF---------------------D-L------------------------H-WIK-----E-------TF-----------D-----------E----------S-------H-------------------------------------A-----G--------GCVIRD-------RAP---------------AH------------CK-----------------VE------------S--------------------------------------------------------------------------------------------------HFLFEEM--------------R-------------------------I-E----------------------------------------------------------QV----LI----------PA--------------GLTGTY-------------------------------------------------------------QP---------L----------------------DVGVNH-----------------------------------------------------------------------------------------------PF------------------------------------------------------KCY----M-
>ramVar1-577#DNA/TcMar Start=903 End=127
-----IM--------------------NMDQTSVRL----------QN--------------T-YKKT-------------L----------------------------------------SPKGA-----KE--VR-----VVQPP--------------------------------------------------------------------------------------GDPE-----CL-----------TVCL------------------TICA-D----------G----SKF-------PA-S-----------------------IVF-----KGN---------------KKT-----------------------------GKLSPR--------------------------------------------------------------------------------------------------------------ILNKLVMPE---NVRI--FSTHSG-----------------------W--WN---SAF---------------------D-Q------------------------F-WIS-----E-------TF-----------D-----------E----------R-------H-------------------------------------D-----G--------GTLIRD-------RAP---------------AH------------GS-----------------FE------------S--------------------------------------------------------------------------------------------------QLLLENL--------------G-------------------------I-E----------------------------------------------------------QV----FI----------PA--------------GLTGTY-------------------------------------------------------------QP---------L----------------------DVGVNF-----------------------------------------------------------------------------------------------PF------------------------------------------------------KSY----L-
>ramVar1-594#DNA/TcMar Start=253 End=1248
-GHL-LM--------------------SLDLCWLTA----------KDI-------------A--------------L-FCRAVRRKG--------------------APL---------------------------------------------------------------------------------------------------------------------R---------------------------DIWGF----------------I-----D----------GT------------FRPCC-------------------------------RPKXDQ---------------------------------------------------------------------------------------------------------------------------------------------------------------------------------------------------------------RT-IY---SGH---------------------YRL------------------------H-GLKF----Q-------SV-----------M----------AP--------------------------------------------------------N-----G--------LVVNLD---G---PWP--------GR-----RH------------DSG--M-----------LAES--G---------LI------------------------------------------------------KLLT-------------------------------------------TKM--------------N------------------------EI---------------------------G--------------------------------TI---YRI--YG-----DPAYP------------ISEYL-E------------------------------------------------------------GP----FRNGAL-------------------ALSD--------------------------------EQKD---------------FNV----------------------------------------------AMAG-----------------------------------------------------------V-
>ramVar1-206.raw#DNA/TcMar-Tc2 Start=783 End=1505
-----II--------------------NFDQTSVLL----------QN--------------T-YGKT-------------L----------------------------------------SPXGA-----KQ--VR-----VVQPP--------------------------------------------------------------------------------------GXKE-----RF-----------TVGL------------------AVTG-D----------G----QKF-------PA-A-----------------------IVF-----KGG---------------XKT-----------------------------GKLSAS--------------------------------------------------------------------------------------------------------------ILXKLXIPX---NVRV--FSTRTA-----------------------W--WN---SRI---------------------D-H------------------------E-WIE-----Q-------SF-----------E-----------E---------DT-------Q-------------------------------------N-----A--------LXLIRD-------RVP---------------AH------------LX-----------------FE------------S--------------------------------------------------------------------------------------------------GELLESR--------------N-------------------------V-X----------------------------------------------------------QV----FI----------PX--------------GLTGTY-------------------------------------------------------------QP---------L----------------------DVGVNA-----------------------------------------------------------------------------------------------PF------------------------------------------------------KAN----L-
>hypDuj4-1000#DNA/TcMar Start=204 End=1268
-LKR-II--------------------TEDETWSYY----------YD--------------P-RTKR-----------MSME-IFPG--------------------QAR-------------P-T-----VV-RRER------------------------------------------------------------------------------------------------SVK-----KS-----------LLVV------------------FFDY-K----------GI----------------Y--------------------CRTTFI-----P-----------------------------------------------------------------------------------------------------------------------------------------------------------------------------------------APGR-----------------------KA-MN---SHF---------------------Y-I------------------------T-KCL-----M-------KL-----------V-----------R---------KT-------RQMRRKTG---------P--------------------R-----G--------LFLLQD-------NAS---------------CH------------TS-----------------AP------------TT------------------------------------------------------KFL--------------------------------------------KKK--------------K-------------------------L-A----------------------------------------------------------TL----PH----------PP--------------YSSDL--------------------------------------------------------------AP---------C----------------------D--------------------------------FF---------------L-FP-----------------------------------------------KL------------------------------------------------------KEI----L-
>hypDuj4-359#DNA/TcMar Start=229 End=1269
-LKE-IV--------------------TGDEMWGYY----------YD--------------P-LTKR-----------QSMEWVKKT--------------------DPR-------------P-L-----KV-RRSR------------------------------------------------------------------------------------------------SVR-----KT-----------MFIV------------------FFNS-S----------GV----------------V--------------------SISKLV-----P-----------------------------------------------------------------------------------------------------------------------------------------------------------------------------------------TPGR-----------------------RT-IN---AAY---------------------Y-V------------------------K-TCL-----K-------KL-----------V-----------R---------KL-------RKKRGKIG---------L--------------------R-----G--------LKLHHD-------NAS---------------SH------------TC-----------------SL------------TT------------------------------------------------------DFL--------------------------------------------QQE--------------G-------------------------L-K----------------------------------------------------------LL----PH----------PP--------------YSPDL--------------------------------------------------------------SP---------C----------------------D--------------------------------FY---------------L-FP-----------------------------------------------KL------------------------------------------------------KEC----L-
>ramVar1-641#DNA/TcMar Start=1048 End=1767
-----IF--------------------NCDETGSYL----------RS--------------T-PRKT-------------LLKV------------------------GQ-----------RMKGS-----KK--AT---------------------------------------------------------------------------------------------------E-----RI-----------SVMF------------------CCSA-S----------G----EKI-------PP-L-----------------------IIG-----RSK---------------KPRAFT---------------------------KAKL-----------------------------------------------------------------------------------------------------------------DFKKAGF-----TW--ANNTKA-----------------------W--MT---KAV---------------------F-T------------------------P-WLK-----E-------------------------------------------L-------NERMEKQ-N-----------------------------R-----K--------ILLLLD-------NAS---------------GH------------NV-----------------DS------------LS----------------------------------------------------------------------------------------------------------------------H-------------------------V-R----------------------------------------------------------LV----FL----------PP--------------NQTSRI-------------------------------------------------------------QP---------L----------------------DQGIIK-----------------------------------------------------------------------------------------------AF------------------------------------------------------QAH----E-
>ramVar1-202#DNA/TcMar Start=496 End=1194
-----IV--------------------TSDKKWALD-------------V------------L-KQKL-------------------------------------ECFERA-----------EVPQK-----IS-NRER------------------------------------------------------------------------------------------------HQR-----KI-----------MVTV------------------WLLS-Y----------SL------------------------------------DRCKILL-------------------------------------------------------------------------------------------------------------------------------------------------------------------------------------------------PG-----------------------IT-IA---ADT---------------------S-L-------------------ERG--R-MIK-------------KL---------------------------------AV-----H-TKFFSRL-------------------------------------K--------ALLLQV-------SSR---------------VH------------TE-----------------QN------------AS------------------------------------------------------AKL--------------------------------------------QEV--------------E-------------------------L-E----------------------------------------------------------TL----LH----------TP--------------GRGDLIL---------------------------------------------------------------------------------------------KD--------------------------------YH---------------H-VA-----------------------------------------------KL------------------------------------------------------EHL----Q-
>hypDuj5-713#DNA/TcMar Start=357 End=1208
-LPV-IV--------------------SIDETYLDL----------NE--------------F-TGER------D------GCYESPD--------------------KPA-----------PKEWK-----KK-PLSG------------------------------------------------------------------------------------------------WPG-----KV-----------MVCM------------------GISW-N----------GP-------------TSLY-----------------------FVPP----KAK---------------------------------------------------------------------------------------------------------------------------------------------------------------------------------------------------------------------MN---SQM---------------------F-I------------------------DLILE--------------------------------------P---------LF-------KKDVPRL-------Y-PGE------------------EK-----K--------VILHMD-------SAG---------------AH------------VK-----------------DT------------VV------------------------------------------------------KWL--------------------------------------------QDR--------------K-------------------------I-K----------------------------------------------------------FI----TKEEW-------MS--------------NSPDL--------------------------------------------------------------SP---------M----------------------DYGVNS-----------------------------------------------------------------------------------------------IF------------------------------------------------------KKR----C-
>hypDuj5-304#DNA/TcMar Start=1123 End=83
-WKY-VV--------------------SFDEFWLSM----------ND--------------C-GGIR------D------CYYRKKG--------------------KPV-----------PESRT-----KK-WKQK------------------------------------------------------------------------------------------------FPK-----KV-----------MCAA------------------GVSY-R----------GA-------------TSIY-----------------------FVPP----TSK---------------------------------------------------------------------------------------------------------------------------------------------------------------------------------------------------------------------VN---SAF---------------------F-L------------------------NNIVK--------------------------------------P---------IV-------EKDVPRL-------Y-PGE------------------EH-----K--------VILHFD-------SAS---------------SH------------TT-----------------PA------------VY------------------------------------------------------SYL--------------------------------------------KSK--------------K-------------------------V-K----------------------------------------------------------YI----GKEDW-------MA--------------NSPDL--------------------------------------------------------------SP---------M----------------------DFGPNG-----------------------------------------------------------------------------------------------IF------------------------------------------------------KKS----M-
>hypDuj4-74#DNA/TcMar Start=292 End=819
-----------------------------------------------------------------------------------------------------------------------------------------------------------------------------------------------------------------------------------------------------------------VFG------------------AVSF-S----------GR-----S-------PL-V-----------------------VLK-----S--------------------------------------------------------------------------------------------------------------------------------------------------------------------------------------------G-----------------------FS-LN---QHT---------------------Y-K------------------------D---------S-------CL-----------K-----------P---------ML-------E----NLPYGLE-----A--------------------N-----S--------AILYQD-------KAP---------------CH------------AA-----------------GT------------VQ------------------------------------------------------AFL--------------------------------------------KEK------------MPC-------------------FI----R-NAD------------------------------------------------------------------I-------PP--------------NSPDL--------------------------------------------------------------NP---------L----------------------N--------------------------------YC---------------V-WS-----------------------------------------------LL------------------------------------------------------KER----V-
>hypDuj3-11#DNA/TcMar Start=113 End=1213
-WKN-VV--------------------TIDEAWVYL----------TD--------------V-NGIR------K------IYYEFRG--------------------ERS-----------PESWT-----KF-WKES------------------------------------------------------------------------------------------------HPK-----GV-----------MFVA------------------GVCS-R----------GK-------------TAIR-----------------------FVKP----GAK---------------------------------------------------------------------------------------------------------------------------------------------------------------------------------------------------------------------IN---SEY---------------------Y-I------------------------QHVLK--------------------------------------P---------LF-------KNDIRKL-------F-PGE-----------------LIN-----K--------VVFHHD-------SAP---------------AH------------SS-----------------GI------------TQ------------------------------------------------------EWL--------------------------------------------RNS--------------G-------------------------I-K----------------------------------------------------------FI----PKEHW-------MG--------------NSPDL--------------------------------------------------------------AP---------M----------------------DFCVNG-----------------------------------------------------------------------------------------------LF------------------------------------------------------KWK----L-
>hypDuj5-7698#DNA/TcMar Start=171 End=1214
-WEN-IL--------------------TIDEAWVYL----------TN--------------C-KGRR------R------IYYEFRG--------------------ERT-----------EESWT-----KF-WKES------------------------------------------------------------------------------------------------HPK-----GV-----------MFVA------------------GVCN-C----------GK-------------TKIR-----------------------FIEP----GAK---------------------------------------------------------------------------------------------------------------------------------------------------------------------------------------------------------------------IN---SKY---------------------Y-I------------------------EKVLT--------------------------------------P---------MF-------RDDVPRL-------F-PGK-----------------LLK-----K--------AVFHHD-------SAP---------------SH------------AS-----------------KL------------TQ------------------------------------------------------DWL--------------------------------------------RSA--------------P-------------------------I-R----------------------------------------------------------FI----PKEDW-------MG--------------NSPDL--------------------------------------------------------------AP---------M----------------------DFCVNG-----------------------------------------------------------------------------------------------IF------------------------------------------------------KWE----L-
>hypDuj4-437.raw#DNA/TcMar-Tc1 Start=730 End=1182
-------------------------------------------------------------------------------------------------------------------------------------------------------------------------------------------------------------------------------------------HPR-----GV-----------MFVA------------------GISA-R----------GT-------------TAIR-----------------------FVPP----RTK---------------------------------------------------------------------------------------------------------------------------------------------------------------------------------------------------------------------VN---SDF---------------------Y-A------------------------KRVLS--------------------------------------Q----------F-------KN-VPSL-------Y--GK-----------------XAR-----S--------VALHHD-------SAA---------------AH------------TA-----------------LD------------TV------------------------------------------------------RFL--------------------------------------------QNX--------------K-------------------------Y-R----------------------------------------------------------XI----PAADW-------PX--------------NSPDL--------------------------------------------------------------SP---------M----------------------DYSING-----------------------------------------------------------------------------------------------IF------------------------------------------------------KRR----L-
>ramVar1-408.raw#DNA/TcMar-Pogo Start=1352 End=1717
---------------------------------------------------------------------------------L----------------------------------------NAXMV-----KQ--XR--------------------------------------------------------------------------------------------------------------------------------------------------------------------------------------------------------------------------------------------------------------------------------------------------------------------------------------------------------------------------------------------------------------------------------------------------------------------------------------------------------------------------------------------------------------------------------------------------------H--------VLLLVD-------NFS---------------GH-------------------------------------------------------------------------------------------------------------------------------------------------NVASRP--------------N-------------------------V-E----------------------------------------------------------LR----FL----------PP--------------NCTAKA-------------------------------------------------------------QP---------F----------------------DAGIIK-----------------------------------------------------------------------------------------------CL------------------------------------------------------KDE----X-
>ramVar1-374#DNA/TcMar Start=418 End=1200
-VRH-IF--------------------TMDETWISL----------DDC---------------NVDTD------------HFWTDGS--------------------AEI-----------PEEWK-----KK-TTKQ------------------------------------------------------------------------------------------------WPK-----KV-----------MIAI------------------GICW-F----------GM-------------SRAY-----------------------VV--------------------------------------------------------------------------------------------------------------------------------------------------------------------------------------------------NG----------------------SAK-VT---AQY---------------------F-I------------------------DEILS-----K-------MIH-------E-DI-----------P---------RLYG-------------NS-------A--------------------K-----D--------VIFHMD-------SAP---------------SH------------TA-----------------KL------------TI------------------------------------------------------QHL--------------------------------------------KDH--------------R-------------------------V-K----------------------------------------------------------YI----PKEIW-------MA--------------NSPDL--------------------------------------------------------------AP---------L----------------------D--------------------------------YG---------------I-NG-----------------------------------------------NL------------------------------------------------------KRI----L-
>ramVar1-277#DNA/TcMar Start=552 End=1661
-----IF--------------------NCDETGSYC----------RS--------------T-PRKT-------------LLKV------------------------GQ-----------RMKGG-----KK--VT---------------------------------------------------------------------------------------------------E-----RI-----------SVML------------------CCSA-S----------G----EKL-------PP-L-----------------------VIG-----RSK---------------KPRAFT---------------------------KVKL-----------------------------------------------------------------------------------------------------------------DFKKAGF-----TW--ANNKKA-----------------------W--IT---KAV---------------------F-T------------------------P-WLK-----E-------------------------------------------L-------NEKMXKQ-K-----------------------------R-----R--------ILLLLD-------NAS---------------GH------------KV-----------------DS------------LS----------------------------------------------------------------------------------------------------------------------H-------------------------V-K----------------------------------------------------------LV----FL----------PP--------------KQTSRI-------------------------------------------------------------QP---------L----------------------DQGIIK-----------------------------------------------------------------------------------------------AF------------------------------------------------------QAH----E-
>ramVar1-617.raw#DNA/TcMar-Fot1 Start=40 End=240
-----------------------------------------------------------------------------------------------------------------------------------------------------------------------------------------------------------------------------------------------------------------------------------------------------------------------------------------------------------------------------------------------------------------------------------------------------------------------------------------------------------------------------------------------------------------------------------------------------------------------------------------------------------------------------------------------------------------------------------------------------------NVLFFD-------GHS---------------SH------------LS--------------C--IA------------FL--------------------------------------------------------------------------------------------------LACMEH------------EKE-------------------------I-R----------------------------------------------------------VV----VL----------PS--------------GQTAFL-------------------------------------------------------------QP---------L----------------------DKEVFG-----------------------------------------------------------------------------------------------GV------------------------------------------------------KQK----W-
>ramVar1-463.raw#DNA/TcMar-Pogo Start=971 End=1381
----------------------------------------------------------------PKKT-------------LPKX------------------------GQ-----------RTKGG-----KV--NE---------------------------------------------------------------------------------------------------E-----RI-----------SVVF------------------CCSA-X----------G----EKL-------PP-L-----------------------VIG-----RSK---------------KPRAFT---------------------------KAKL-----------------------------------------------------------------------------------------------------------------DFEKAGF-----TW--CEQHES-----------------------L--DE---DRD---------------------L-R------------------------E-WLT-----X-------------------------------------------L-------NXXMKAQ-X-----------------------------R-----K--------ILLLLD-------NAS---------------GH------------NV-----------------DS------------L--------------------------------------------------------------------------------------------------------S--------------X-------------------------V-R----------------------------------------------------------LV----FL----------PP--------------NXTSRV-------------------------------------------------------------QP---------L----------------------DXGIIA-----------------------------------------------------------------------------------------------SY------------------------------------------------------K--------
>ramVar1-482.raw#DNA/TcMar-Tc2 Start=238 End=600
----------------------------------------------------------------------------------------------------------------------------------------------------------------------------------------------------------------------------------------------------------------------------------------------------------------------------------------------------------------------------------------------------------------------------------------------------------------------------------------------------------------------------------------------------------------------------------------------------------------------------------------E-YIE-----X-------MF-----------P-----------V----------N-------Q-------------------------------------E-----F--------TVLXRD-------SHS---------------VH------------KC-----------------PQ------------S--------------------------------------------------------------------------------------------------GEMLDGX--------------N-------------------------V-X----------------------------------------------------------QI----VX----------PR--------------GMTGKW-------------------------------------------------------------QP---------L----------------------DVSVNK-----------------------------------------------------------------------------------------------RF------------------------------------------------------KDX----F-
>Gizmo2_EI_tp#DNA/TcMar-Gizmo RBRM:Gizmo2_EI cds_range:798-1797 [Entamoeba invadens]
-----WV--------------------CVDESSWRI----------VC--------------T----------------SSYGWSPIG--------------------EKM---------------------IV-TKAK------------------------------------------------------------------------------------------------NGQ-----RL-----------SALT------------------AIDH-M----------GM-------------SFSL-----------------------IV--------------------------------------------------------------------------------------------------------------------------------------------------------------------------------------------------AG----E---------------------SD---AEI---------------------F-N------------------------R-YIQ-------------DV-----------M-----------K---------HY------------------------DD-------------------N--NI-N--------AVFWCD-------NCS---------------IH------------ND-------------------------------LE------------------------------------------------------QLV--------------------------------------------EHT--------------H-------------------------H-T----------------------------------------------------------VI----FN----------AA--------------YSPEL--------------------------------------------------------------NP---------I-------------------------------------------------------EN---------------I-FG-----------------------------------------------IW------------------------------------------------------KRK----V-
>Cirt2_CA_tp#DNA/TcMar-Fot1 RBRM:CIRT2_CA cds_range:159-1707 Originally from_retrobase [Candida albicans]
-----IF--------------------NYDESGFIMG---------QG--------------K-SSRV-------------AVPS-----------------------YK--------------NRT-----YV--KST-----------------------------------------------------------------------------------------------EGRD-----SC-----------TVIE------------------AISM-S----------G----EKL-------IP-G-----------------------IIF-----KGQ-------------TLRTGWFN---------------------------------------------------------------------------------------------------------------------------------------------------DDAS---DYYY--SVSKCG-----------------------Y--TS---YWL---------------------S-W------------------------R-WLE-----E-------VF-----------I-----------P---------QV-------KEKT--------------N------------------QG-----K--------VLLIMD-------GHG---------------SH------------KT-----------------KK------------FR--------------------------------------------------------------------------------------------------ETCEDN--------------N-------------------------I-I----------------------------------------------------------PL----YL----------PP--------------HSTHLL-------------------------------------------------------------QP---------L----------------------DLGIFG-----------------------------------------------------------------------------------------------PI------------------------------------------------------KYG----Y-
>Cirt1_tp#DNA/TcMar-Fot1 RBRM:FOT1_CA cds_range:115-1693 (FOT1_CA in RepBase) from_retrobase [Cryptococcus]
-----IF--------------------NYDESGFIMG---------KG--------------K-SSRV-------------AVPS-----------------------YK--------------NRT-----YV--QST-----------------------------------------------------------------------------------------------EGRD-----SC-----------TVIE------------------AISM-S----------G----EAL-------VP-A-----------------------VIF-----KGG-------------SLRTGWFK---------------------------------------------------------------------------------------------------------------------------------------------------DDAP---DWYY--TASKRG-----------------------F--TT---NWL---------------------S-L------------------------C-WLK-----D-------IF-----------V-----------P---------QV-------KEKT--------------S------------------QG-----K--------VMLIMD-------GHG---------------SH------------KT-----------------DE------------FR--------------------------------------------------------------------------------------------------GPCEKN--------------N-------------------------I-I----------------------------------------------------------PM----YL----------PP--------------HSTHLL-------------------------------------------------------------QP---------S----------------------DLGIFG-----------------------------------------------------------------------------------------------PV------------------------------------------------------KSR----Y-
>UN-Tan1_AA_tp#DNA/TcMar-Fot1   transposase [Aspergillus awamori]
-----IY--------------------NFDETGFAMG---------MI--------------A-TYKV-------------VTSS-----------------------QRA-------------GRP-----SL--VQP-----------------------------------------------------------------------------------------------GNRE-----WV-----------TAIE------------------CIRS-N----------G----EVL-------PS-T-----------------------LIF-----KGK-------------THLKAWYE---------------------------G----------------------------------------------------------------------------------------------------------------------QSIPP---TWRF--EVSDNG-----------------------W--TT---DKI---------------------G-L------------------------R-WLQ-----K-------HF-----------I-----------P---------LI-------RGKS--------------V------------------GK-----Y--------SLLVLD-------GHG---------------SH------------LT-----------------PE------------FD--------------------------------------------------------------------------------------------------QSCAEN--------------E-------------------------V-I----------------------------------------------------------PI----CM----------PA--------------HSSHLL-------------------------------------------------------------QP---------L----------------------DVGCFS-----------------------------------------------------------------------------------------------VL------------------------------------------------------KRT----Y-
>UN-2133335_CC_tp#DNA/TcMar-Fot1   transposase - fungus [Cochliobolus carbonum]
-----IY--------------------NFDETGFAMG---------AA--------------S-TSKV-------------VTSS-----------------------DRV-------------GWA-----VV--VQP-----------------------------------------------------------------------------------------------GNRE-----XV-----------TAIE------------------CVNA-S----------G----WSL-------PP-F-----------------------VIL-----SGK-------------VHQSSWYH---------------------------------------------------------------------------------------------------------------------------------------------------SLPP---DWTI--GVSEND-----------------------W--KT---DEL---------------------G-V------------------------E-WV------K-------HF-----------N-----------Q---------HT-------VTRT--------------A------------------GV-----Y--------RLLILD-------GHS---------------SH------------AT-----------------PE------------FD--------------------------------------------------------------------------------------------------QFCTEN--------------K-------------------------I-I----------------------------------------------------------TL----CM----------PS--------------HTSHLL-------------------------------------------------------------QP---------L----------------------DVSCYS-----------------------------------------------------------------------------------------------TL------------------------------------------------------KRA----Y-
>UN-Molly_SN_tp#DNA/TcMar-Fot1   also equals  putative transposase [Parastagonospora nodorum]
-----MY--------------------NFDESGFMMG---------QI--------------S-TGAV-------------VTAS-----------------------ERR-------------GRP-----KT--VQQ-----------------------------------------------------------------------------------------------GNRE-----WT-----------TVIQ------------------GVNA-T----------G----WAI-------PP-F-----------------------IIF-----KGR-------------HHLSAWYK---------------------------E----------------------------------------------------------------------------------------------------------------------EDLPH---NWVI--AVSKNG-----------------------W--TT---NEL---------------------G-L------------------------Q-WL------K-------HF-----------D-----------E---------HT-------KRRV--------------T------------------GA-----Y--------RLLIID-------GHE---------------SH------------DS-----------------LE------------FQ--------------------------------------------------------------------------------------------------QYCKDN--------------K-------------------------I-I----------------------------------------------------------TL----CM----------PP--------------HSSHLL-------------------------------------------------------------QP---------L----------------------DVGCFA-----------------------------------------------------------------------------------------------SL------------------------------------------------------KKA----Y-
>UN-39946842_MG_tp#DNA/TcMar-Fot1   hypothetical protein MG08479.4 [Magnaporthe grisea ]
-----MY--------------------NFDETGFMMG---------QI--------------C-AGMV-------------VTGS-----------------------ERH-------------GRR-----KK--VQP-----------------------------------------------------------------------------------------------GNRE-----WA-----------TAIC------------------CISG-D----------G----YDI-------PP-Y-----------------------IIV-----KGF-------------YHLSNWYT---------------------------E----------------------------------------------------------------------------------------------------------------------GGLPD---TWRL--KPTVNG-----------------------W--TD---NET---------------------G-L------------------------D-WV------Q-------HF-----------D-----------N---------HT-------KSRT--------------K------------------GV-----Y--------RMLVLD-------GHG---------------SH------------RS-----------------PE------------FE--------------------------------------------------------------------------------------------------GYCKDH--------------N-------------------------I-I----------------------------------------------------------PL----YL----------PA--------------HSSHLT-------------------------------------------------------------QP---------L----------------------DVGVFN-----------------------------------------------------------------------------------------------VL------------------------------------------------------KRA----Y-
>Mariner-13_SS_tp#DNA/TcMar-Fot1 RBRM:Mariner-13_SS cds_range:32-1736 [Sclerotinia sclerotiorum]
-----FY--------------------NFDETGFMMG---------QI--------------S-SHIV-------------VTKA-----------------------DRY-------------GRS-----KA--IQP-----------------------------------------------------------------------------------------------GNRE-----WA-----------TAII------------------CVDG-E----------G----HNI-------PP-F-----------------------LIV-----KGE-------------YHLSNWYI---------------------------E----------------------------------------------------------------------------------------------------------------------GDLPY---DWLI--KPTTNG-----------------------W--TD---NET---------------------G-L------------------------E-WI------K-------HF-----------N-----------K---------HT-------ESRK--------------V------------------GR-----Y--------RMLVLD-------GHE---------------SH------------KS-----------------PA------------FQ--------------------------------------------------------------------------------------------------KYCKEH--------------N-------------------------I-I----------------------------------------------------------LL----SL----------PP--------------HSSHLT-------------------------------------------------------------QP---------L----------------------DISCFG-----------------------------------------------------------------------------------------------PL------------------------------------------------------KRS----Y-
>Mariner-1_BFu_tp#DNA/TcMar-Fot1 RBRM:Mariner-1_BFu cds_range:11-1802
-----MY--------------------NMDETGFGVG---------ST--------------Q-STRI-------------IVDS-----------------------TQK-------------SNW-----K---VTA-----------------------------------------------------------------------------------------------GKQE-----WI-----------TAFE------------------CINA-A----------G----NAL-------SP-M-----------------------VIF-----KAQ-------------NTNSAWIP--------------------------------------------------------------------------------------------------------------------------------------------------KDTPQ---SWQF--STSTNG-----------------------W--TS---NSH---------------------G-L------------------------E-WLK-----R-------VF-----------E-----------P---------ES-------KKVS--------------G------------------DR-----P--------RLLIMD-------GHS---------------SH------------IT-----------------GS------------FI--------------------------------------------------------------------------------------------------AFCIDN--------------D-------------------------I-D----------------------------------------------------------LL----IL----------PP--------------HCSHLL-------------------------------------------------------------QP---------L----------------------DIAVYG-----------------------------------------------------------------------------------------------PM------------------------------------------------------KRY----H-
>FotYL_tp#DNA/TcMar-Fot1 RBRM:FOTYL cds_range:401-2678 [Yarrowia lipolytica]
-----RW--------------------NMDETGFQQG---------EG--------------R-GGQV-------------VGLR-----------------------GE---------------PA-----IQ--SVT-----------------------------------------------------------------------------------------------GRSA-----TT-----------TVIE------------------TVSA-T----------G----KST-------RA-L-----------------------VIF-----KGK-------------TVQGQWFP---------------------------KGS------------------------------------------------------------------------------------------------------------------R-AEDYK---DMVF--EFSDSG-----------------------F--TN---NNT---------------------A-W------------------------K-WLT-----Q-------VF-----------I-----------P---------DT-------MPKDKYG-ND-------AP------------------HI-----R--------RILYMD-------GHH---------------SH------------TQ-----------------KR------------FL--------------------------------------------------------------------------------------------------LKCIEH--------------N-------------------------I-T----------------------------------------------------------TV----LL----------PP--------------HTSHIT-------------------------------------------------------------QP---------L----------------------DVGVFS-----------------------------------------------------------------------------------------------SM------------------------------------------------------KHW----Y-
>Flipper_tp#DNA/TcMar-Fot1 RBRM:FLIPPER cds_range:148-1744 [Botryotinia fuckeliana]
-----RW--------------------NMDEAGIMEG---------QG--------------F-NGMV-------------LGSS-----------------------KR--------------RFI-----QK--KQP-----------------------------------------------------------------------------------------------GSRT-----WT-----------SFIE------------------CISA-T----------G----RAL-------LP-L-----------------------VIF-----KGK-------------TLQQQWFP-----------------------------I------------------------------------------------------------------------------------------------------------------K-LDNYE---GWEF--TATDNG-----------------------W--TT---DST---------------------G-L------------------------E-WLK-----E-------VF-----------I-----------P---------QS-------APTR--------------P------------------KE-----A--------RLLVLD-------GHG---------------SH------------ET-----------------TQ------------FM--------------------------------------------------------------------------------------------------LECFKN--------------N-------------------------I-H----------------------------------------------------------LL----FL----------PP--------------HTSHVL-------------------------------------------------------------QP---------L----------------------DLSIFS-----------------------------------------------------------------------------------------------PL------------------------------------------------------KKE----Y-
>POT2_tp#DNA/TcMar-Fot1 RBRM:POT2 cds_range:153-1758 [Magnaporthe grisea]
-----RW--------------------NMDETGIMEG---------KG--------------S-NGLV-------------LGLN-----------------------GI--------------RPL-----QR--KEP-----------------------------------------------------------------------------------------------GTRG-----WT-----------TIIE------------------CISA-T----------G----VAL-------PP-L-----------------------VIF-----KGK-------------NVQQQWFP-----------------------------T------------------------------------------------------------------------------------------------------------------D-LSPFD---NWQF--HATENG-----------------------W--TN---NQT---------------------A-I------------------------E-WLK-----K-------VF-----------I-----------P---------YT-------QPLT--------------P-------------------E-----K--------RLLVLD-------GHG---------------SH------------IT-----------------DE------------FM--------------------------------------------------------------------------------------------------LLCLQN--------------N-------------------------I-Q----------------------------------------------------------LL----YL----------PP--------------HSSHVL-------------------------------------------------------------QP---------L----------------------DLSVFG-----------------------------------------------------------------------------------------------PL------------------------------------------------------KEA----Y-
>Mariner3_AO_tp#DNA/TcMar-Fot1 RBRM:Mariner3_AO cds_range:120-1800 [Aspergillus oryzae]
-----IY--------------------NFDETGFQLR---------QG--------------K-TQKV-------------VTTM-----------------------PLR-------------AAR-----GN--PSK-----------------------------------------------------------------------------------------------EVGE-----LI-----------SAIE------------------CIAA-D----------G----FTL-------PP-Y-----------------------FIF-----KGT-------------YHLERWYD--------------------------------------------------------------------------------------------------------------------------------------------------ADIPE---EYRI--SLSPKG-----------------------Y--TT---DKI---------------------S-F------------------------D-WI------Q-------HF-----------H-----------R---------HT-------KHRIST------------K------------------KE-----V--------RLLFFD-------GHE---------------SH------------LT-----------------YE------------FL--------------------------------------------------------------------------------------------------QFCGLH--------------Y-------------------------I-I----------------------------------------------------------PY----CF----------PP--------------HTTHLV-------------------------------------------------------------QP---------L----------------------DGQPFQ-----------------------------------------------------------------------------------------------VY------------------------------------------------------KHF----Y-
>Mariner-1_SP_tp#DNA/TcMar-Fot1 RBRM:Mariner-1_SP cds_range:584-2678 [Strongylocentrotus purpuratus]
-----IY--------------------NTDETGCTT----------VQ--------------K-PAAV-------------VTEK-----------------------GKK-----------QVGAI-----TS--AER-----------------------------------------------------------------------------------------------G--E-----LV-----------TVVY------------------TVSA-I----------G----SVV-------PP-L-----------------------FIF-----PRV-------------NYREHFVR---------------------------------------------------------------------------------------------------------------------------------------------------GGPT---QCIG--RSTRSG-----------------------W--IN---QET---------------------F-V------------------------E-YL------N-------HI-----------I-----------K---------HT-------R--------C-------TP------------------ER-----K--------ILLILD-------NHD---------------TH------------IS-----------------LD------------AV--------------------------------------------------------------------------------------------------DTARSH--------------G-------------------------V-V----------------------------------------------------------ML----TL----------PP--------------HTSHRL-------------------------------------------------------------QP---------L----------------------DRSVYG-----------------------------------------------------------------------------------------------PL------------------------------------------------------KTA----Y-
>Mariner-22_RPr_tp#DNA/TcMar-Fot1 RBRM:Mariner-22_RPr cds_range:493-2521 [Rhodnius prolixus]
-----IW--------------------NVDETGVTT----------LH--------------S-QPKV-------------IASK-----------------------GSK-----------QVGQI-----AS--AEK-----------------------------------------------------------------------------------------------G--K-----LV-----------TVCF------------------FINA-L----------G----NTV-------PP-A-----------------------FVF-----PLK-------------TFREEKFF---------------------------------------------------------------------------------------------------------------------------------------------------GCPP---GSKG--LAHPSG-----------------------W--IT---NEN---------------------F-L------------------------K-VL------K-------HF-----------I-----------D---------HV-------K--------C-------SK------------------EK-----P--------VLLLLD-------NHE---------------TH------------VN-----------------ID------------VI--------------------------------------------------------------------------------------------------NEAKNN--------------G-------------------------V-V----------------------------------------------------------LL----SF----------PP--------------YCSHRL-------------------------------------------------------------QP---------L----------------------DVSVFG-----------------------------------------------------------------------------------------------PF------------------------------------------------------KQS----Y-
>Mariner-1_CPB_tp#DNA/TcMar-Tigger RBRM:Mariner-1_CPB cds_range:213-1914 [Chrysemys picta bellii]
-----VY--------------------NCDETGLCF----------KM--------------L-PDRT-------------LATRT----------------------DSH-----------KREGF-----KQ--RK---------------------------------------------------------------------------------------------------D-----RV-----------TLLF------------------CVNK-S----------GS---HKV-------RP-L-----------------------MIG-----KAR---------------SPRCFH---------------------------HVN-------------------------------------------------------------------------------------------------------------------MKALPF-----EY--TNSKNA-----------------------W--MN---SSI---------------------F-K------------------------D-WFH-----K-------TF-----------V-----------P---------AV-------RAHLRKL-KQ-------E--------------------E-----K--------ALLLLD-------NCP---------------AH------------PP-----------------AE------------N---------------------------------------------------------------------------------------------------LVSRDG--------------K-------------------------I-K----------------------------------------------------------VS----YL----------PK--------------NTTSEI-------------------------------------------------------------QP---------L----------------------DQGIIS-----------------------------------------------------------------------------------------------VF------------------------------------------------------KQN----Y-
>Mariner-10_LCh_tp#DNA/TcMar-Tigger RBRM:Mariner-10_LCh cds_range:432-2004 [Latimeria chalumnae]
-----VY--------------------NADESGLYF----------KM--------------L-PDTT-------------LAAKN----------------------DEK-----------KSEGF-----KQ--DK---------------------------------------------------------------------------------------------------N-----RV-----------TFLF------------------ACNK-T----------GN---HKL-------TP-L-----------------------CIG-----KSR---------------QPRCFH---------------------------HTN-------------------------------------------------------------------------------------------------------------------MKSLPI-----EY--KNSKKA-----------------------W--MT---GDI---------------------F-K------------------------D-WFF-----K-------SF-----------V-----------P---------SV-------RRHLRSK-RL-------P--------------------E-----K--------AVLLLD-------NCP---------------AH------------PP-----------------AE------------S---------------------------------------------------------------------------------------------------LKTSDG--------------N-------------------------I-K----------------------------------------------------------VF----YL----------PK--------------NTTSKI-------------------------------------------------------------QP---------L----------------------DQGIIV-----------------------------------------------------------------------------------------------NF------------------------------------------------------KKA----Y-
>Mariner-7_CPB_tp#DNA/TcMar-Tigger RBRM:Mariner-7_CPB cds_range:759-2436 [Chrysemys picta bellii]
-----IY--------------------NADETGLCY----------RM--------------L-PDRT-------------LASRT----------------------EEQ-----------KAEGF-----KV--IK---------------------------------------------------------------------------------------------------E-----RV-----------TILF------------------CVNK-T----------SS---HKL-------KP-L-----------------------CIG-----KSR---------------SPRAFH---------------------------HKN-------------------------------------------------------------------------------------------------------------------MDSLSF-----IY--RHSKNA-----------------------W--MT---SDI---------------------F-E------------------------E-WFK-----K-------YF-----------V-----------P---------AV-------RSHLRRQ-NL-------E--------------------P-----K--------ALLLLD-------NCP---------------AH------------PP-----------------VE------------T---------------------------------------------------------------------------------------------------LTSKDG--------------K-------------------------I-K----------------------------------------------------------VS----YL----------PK--------------NTTSKI-------------------------------------------------------------QP---------L----------------------DQGIIA-----------------------------------------------------------------------------------------------TF------------------------------------------------------KMN----Y-
>Mariner-5_CPB_tp#DNA/TcMar-Tigger RBRM:Mariner-5_CPB cds_range:564-1884 [Chrysemys picta bellii]
-----LY--------------------NCDETALFA----------KL--------------L-PDKT-------------LAFNY----------------------ETQ-----------KTAGF-----KK--IK---------------------------------------------------------------------------------------------------D-----RV-----------TLLF------------------CSNK-T----------GS---HKL-------AP-L-----------------------LIG-----RFH---------------NPRCFN---------------------------HLN-------------------------------------------------------------------------------------------------------------------RAKLPV-----IY--ANSKNA-----------------------W--MT---RHI---------------------F-D------------------------D-WFH-----N-------SF-----------V-----------P---------AV-------RKHLRSK-KL-------E--------------------A-----K--------ALLLLD-------NCP---------------AH------------PP-----------------AE------------S---------------------------------------------------------------------------------------------------LVSSDG--------------K-------------------------I-R----------------------------------------------------------VL----YL----------PF--------------NTTSKI-------------------------------------------------------------QP---------L----------------------DQGIIQ-----------------------------------------------------------------------------------------------NF------------------------------------------------------KNN----Y-
>Mariner-4_NV_tp#DNA/TcMar-Pogo RBRM:Mariner-4_NV cds_range:1049-2681 [Nematostella vectensis]
-----VW--------------------NMDETGSFW----------KG--------------L-PDSS-------------LNER-----------------------------------GKRCNGG-----KS--AK---------------------------------------------------------------------------------------------------Q-----RN-----------TWAF------------------FANS-T----------G----EKE-------DP-I-----------------------VIG-----NAA---------------KPRCFK---------------------------NMK-------------------------------------------------------------------------------------------------------------------NLKRPY---GCWY--YSNPKA-----------------------W--MK---SEI---------------------M-E------------------------E-VLG------------------------------------------------RL-------NEKLKKK----------S--------------------R-----K--------ILLFMD-------NAP---------------CH------------PQ-----------------SL------------AD-----------------------------------------------------------------------------------------------------SFS--------------N-------------------------I-T----------------------------------------------------------VK----FL----------PK--------------NTTSKT-------------------------------------------------------------QP---------L----------------------DAGIIA-----------------------------------------------------------------------------------------------NW------------------------------------------------------KAK----Y-
>Mariner-21_SM_tp#DNA/TcMar-Tigger RBRM:Mariner-21_SM cds_range:689-2129 [Schmidtea mediterranea]
-----VF--------------------NADETGLYW----------KK--------------M-PQRT-------------YISK-----------------------NEK-----------HAKGF-----KV--AK---------------------------------------------------------------------------------------------------E-----RI-----------SLLL------------------CSNS-S----------GD---SIM-------KP-L-----------------------FIN-----RSL---------------NPRALK---------------------------GYE-------------------------------------------------------------------------------------------------------------------KN-LPV-----YW--RANKKA-----------------------W--TT---SIL---------------------F-K------------------------D-WFY-----N-------CF-----------I-----------P---------DA-------RDYMRNK-NL-------D--------------------F-----K--------ILLILD-------NAP---------------GH------------PL------------------------------------------------------------------------------------------------------------------------------------DLKYP--------------N-------------------------V-E----------------------------------------------------------IL----FL----------PP--------------NTTSLI-------------------------------------------------------------QP---------L----------------------DQGIIS-----------------------------------------------------------------------------------------------TF------------------------------------------------------KAY----Y-
>Tigger2_tp#DNA/TcMar-Tigger  Dfam:DF0000836 cds_range:602-2483 [Cetartiodactyla]
-----VF--------------------NADESALFWR---------KK--------------M-PQRT-------------FISK-----------------------EEK-----------RAPGF-----KA--GR---------------------------------------------------------------------------------------------------D-----RL-----------TLLF------------------CANA-V----------G----FMI-------RT-A-----------------------LIY-----KAA---------------NPRALK---------------------------GKD-------------------------------------------------------------------------------------------------------------------KHQLPV-----FW--LYNKKA-----------------------W--TT---RTL---------------------F-L------------------------D-WFH-----R-------CF-----------V-----------P---------EV-------RKYLASK-GL-------P--------------------F-----K--------VLLILD-------NAP---------------GH------------PE----------------------------------------------------------------------------------------------------------------------------------PHEFNTE--------------G-------------------------V-E----------------------------------------------------------VV----YL----------PP--------------NTTSLI-------------------------------------------------------------QP---------L----------------------DQGVIR-----------------------------------------------------------------------------------------------TF------------------------------------------------------KAH----Y-
>Mariner-7_Crp_tp#DNA/TcMar-Tigger RBRM:Mariner-7_Croc cds_range:194-1979 [Crocodylidae]
-----VF--------------------NADETGLFW----------KR--------------M-PSRT-------------YISR-----------------------EEK-----------SMPGF-----KV--SK---------------------------------------------------------------------------------------------------D-----RL-----------TLLL------------------GGNA-A----------GD---FKL-------KP-L-----------------------LVY-----HSE---------------NPRALK---------------------------GYL-------------------------------------------------------------------------------------------------------------------KSSLPV-----IW--KSNKKA-----------------------W--VT---MSV---------------------F-Q------------------------S-WFR-----D-------YF-----------C-----------P---------AV-------EKYCAEN-NL-------S--------------------H-----K--------ALLILD-------NAP---------------GH------------PT----------------------------------------------------------------------------------------------------------------------------------TLDDLSD--------------N-------------------------V-K----------------------------------------------------------VV----FL----------PP--------------NTTSII-------------------------------------------------------------QP---------M----------------------DQGVIA-----------------------------------------------------------------------------------------------AF------------------------------------------------------KAY----Y-
>Mariner-1_Crp_tp#DNA/TcMar-Tigger RBRM:Mariner-1_Crp cds_range:822-2610 [Crocodylia]
-----VF--------------------NVDETGLFW----------KK--------------M-PSRT-------------YIAK-----------------------EEK-----------SMPGY-----KA--AK---------------------------------------------------------------------------------------------------D-----RL-----------TLLL------------------GANA-A----------GD---FKL-------KP-L-----------------------LVY-----RSE---------------NPRAFK---------------------------GHS-------------------------------------------------------------------------------------------------------------------KAFLPV-----IW--KSNPKA-----------------------W--VN---KNI---------------------F-E------------------------D-WFN-----H-------HF-----------V-----------P---------SV-------RDYCSKN-NL-------A--------------------F-----K--------ALLILD-------NAP---------------GH------------PT----------------------------------------------------------------------------------------------------------------------------------ILDDMHP--------------D-------------------------I-K----------------------------------------------------------VV----FL----------PP--------------NTTSLL-------------------------------------------------------------QP---------T----------------------DQGVIA-----------------------------------------------------------------------------------------------SF------------------------------------------------------KAY----Y-
>MarsTigger6_tp#DNA/TcMar-Tigger RBRM:MarsTigger6 cds_range:253-1933 [Metatheria]
-----IF--------------------NVDETGLFW----------KR--------------M-PSRT-------------YISK-----------------------KEK-----------TQPGF-----KV--SK---------------------------------------------------------------------------------------------------D-----RL-----------TLLL------------------GGNA-E----------GD---FKL-------KP-M-----------------------LVY-----RSQ---------------NPRALR---------------------------GYN-------------------------------------------------------------------------------------------------------------------HRSLPV-----LW--RSNKKA-----------------------W--VT---KAV---------------------F-E------------------------D-WFS-----S-------YF-----------S-----------P---------AV-------EKYCKDN-NI-------A--------------------F-----K--------ALLILD-------NAP---------------GH------------PT----------------------------------------------------------------------------------------------------------------------------------TLGSLCE--------------N-------------------------V-K----------------------------------------------------------VI----FL----------PP--------------NTTSLL-------------------------------------------------------------QP---------T----------------------DQGTIT-----------------------------------------------------------------------------------------------TF------------------------------------------------------KAY----Y-
>Mariner-3_Crp_tp#DNA/TcMar-Tigger RBRM:Mariner-3_Crp cds_range:121-2002 [Crocodylia]
-----VF--------------------NLDETGLFW----------KR--------------M-PSRT-------------FISV-----------------------EER-----------TAPGF-----KA--AK---------------------------------------------------------------------------------------------------D-----RC-----------TLLL------------------GANA-A----------GD---FKL-------KP-L-----------------------MVY-----HAE---------------NPRALK---------------------------GYA-------------------------------------------------------------------------------------------------------------------KGHLPV-----YW--RANRKG-----------------------W--VT---GSL---------------------F-E------------------------D-YFS-----S-------LL-----------H-----------L---------EL-------RAYCDRQ-NL-------P--------------------F-----K--------ILLLLD-------NAP---------------GH------------PP----------------------------------------------------------------------------------------------------------------------------------SLGDLSE--------------N-------------------------I-K----------------------------------------------------------VL----FL----------PP--------------NTTSLI-------------------------------------------------------------QP---------M----------------------DQGVIR-----------------------------------------------------------------------------------------------AF------------------------------------------------------KSY----Y-
>Mariner-2_CPB_tp#DNA/TcMar-Tigger RBRM:Mariner-2_CPB cds_range:1489-3067 [Chrysemys picta bellii]
-----VF--------------------NVDETGLYW----------KR--------------M-PERT-------------YISR-----------------------EEK-----------TAPGF-----KA--AK---------------------------------------------------------------------------------------------------D-----HL-----------TLLL------------------GGNA-A----------GD---MKM-------KP-L-----------------------TVY-----QSE---------------TPRALK---------------------------GFS-------------------------------------------------------------------------------------------------------------------KEHLPV-----IW--RSNKKA-----------------------W--IT---GAI---------------------F-S------------------------E-WLT-----L-------YA-----------V-----------P---------AW-------KEYCAKE-NL-------D--------------------F-----K--------ILLLID-------NAP---------------AH------------PI----------------------------------------------------------------------------------------------------------------------------------NLDDLCE--------------N-------------------------V-K----------------------------------------------------------VV----FL----------PP--------------NTTSLI-------------------------------------------------------------QP---------M----------------------DQGAIA-----------------------------------------------------------------------------------------------AF------------------------------------------------------KAY----Y-
>Tigger5_tp#DNA/TcMar-Tigger  Dfam:DF0000847 cds_range:124-2065 [Primates]
-----IF--------------------NVNETSLFW----------KR--------------M-PEHT-------------YIHQ-----------------------ESK-----------TMPGF-----KA--FK---------------------------------------------------------------------------------------------------D-----RV-----------MLLL------------------GGNV-A----------G----FKL-------KP-F-----------------------LIY-----HSE---------------NPRAFK---------------------------NVS-------------------------------------------------------------------------------------------------------------------KHTLPI-----YY--HHNKKA-----------------------W--MT---SAL---------------------F-E------------------------D-WFL-----N-------CF-----------I-----------P---------QA-------REYCRQN-NI-------P--------------------F-----K--------ILLILD-------NAP---------------GH------------PQ----------------------------------------------------------------------------------------------------------------------------------HIGDMHP--------------D-------------------------V-K----------------------------------------------------------VV----YL----------PP--------------NTTALI-------------------------------------------------------------QP---------M----------------------DQGAIA-----------------------------------------------------------------------------------------------AF------------------------------------------------------KAY----Y-
>SMAR2_tp#DNA/TcMar-Tigger RBRM:SMAR2 cds_range:224-1958 [Schmidtea mediterranea]
-----IF--------------------NVDETGLYW----------KR--------------M-PERT-------------YIHK-----------------------EEK-----------SMPGF-----KA--FK---------------------------------------------------------------------------------------------------D-----RI-----------TVLL------------------GGNI-A----------G----YKL-------KP-F-----------------------VVH-----RSK---------------NPRAFK---------------------------GVK-------------------------------------------------------------------------------------------------------------------RNMLPV-----HY--NSNKSA-----------------------W--MT---QLL---------------------F-E------------------------D-WFM-----N-------VF-----------A-----------T---------EV-------KEYCNQH-KI-------P--------------------F-----R--------ILLLLD-------NAP---------------GH------------PP----------------------------------------------------------------------------------------------------------------------------------HLGDLHP--------------N-------------------------I-Q----------------------------------------------------------IM----YL----------PP--------------NTTSIL-------------------------------------------------------------QP---------M----------------------DQGAIA-----------------------------------------------------------------------------------------------TF------------------------------------------------------KAH----Y-
>Tigger6_tp#DNA/TcMar-Tigger  Dfam:DF0001299 cds_range:350-2003 [Eutheria]
-----IF--------------------NVDETGLFW----------KA--------------T-PSRT-------------YAMK-----------------------DVG-----------SRSGH-----KG--VK---------------------------------------------------------------------------------------------------N-----RL-----------TLIL------------------GGSA-E----------GD---FKL-------KP-M-----------------------LIY-----QSE---------------NPRALK---------------------------NHD-------------------------------------------------------------------------------------------------------------------KASLPV-----IW--PANKRL-----------------------W--VT---ITL---------------------L-Q------------------------D-WFQ-----S-------CF-----------C-----------P---------AV-------ERYCRQN-NL-------T--------------------F-----K--------ALLLLD-------NAP---------------GH------------PD----------------------------------------------------------------------------------------------------------------------------------SLGDLNE--------------N-------------------------V-K----------------------------------------------------------IC----FL----------PP--------------NTTSLI-------------------------------------------------------------QP---------M----------------------DQGVIS-----------------------------------------------------------------------------------------------TF------------------------------------------------------KAY----Y-
>Mariner-1_PM_tp#DNA/TcMar-Tigger RBRM:Mariner-1_PM cds_range:286-2095 [Petromyzon marinus]
-----VF--------------------NMDETGLFW----------KR--------------M-PSRT-------------FIMQ-----------------------DEA-----------KASGF-----KA--QK---------------------------------------------------------------------------------------------------D-----RV-----------TLVM------------------CGNA-A----------G----FMI-------KP-G-----------------------LIY-----RSK---------------NPRALK---------------------------NKN-------------------------------------------------------------------------------------------------------------------KNALPV-----YW--MHNAKA-----------------------W--MT---KVL---------------------N-L------------------------D-WFQ-----H-------CF-----------I-----------P---------EV-------KRYLRGK-GL-------D--------------------F-----K--------VLLLVD-------NAG---------------GH------------AD-----------------DL-------------------------------------------------------------------------------------------------------------------SYD--------------G-------------------------V-Q----------------------------------------------------------IE----FL----------PP--------------NTTSLI-------------------------------------------------------------QP---------L----------------------DQGIIR-----------------------------------------------------------------------------------------------AF------------------------------------------------------KAL----Y-
>Tigger17_tp#DNA/TcMar-Tigger  Dfam:DF0000830 cds_range:112-2092 [Eutheria]
-----VF--------------------NADETGLFY----------KD--------------V-GKRT-------------YITQ-----------------------MAS-----------KAPGF-----KS--FK---------------------------------------------------------------------------------------------------D-----HA-----------TLLL------------------CANA-K----------GD---FKC-------KP-L-----------------------MVH-----RAQ---------------NPRALX---------------------------GKN-------------------------------------------------------------------------------------------------------------------LNRMPV-----HW--RWNKKA-----------------------W--MA---SEI---------------------F-W------------------------D-WFH-----N-------CF-----------I-----------P---------EV-------ERYLQGE-NL-------A--------------------F-----R--------VLLILD-------NAP---------------VH------------CR-----------------EE----------------------------------------------------------------------------------------------------------------LENAHP--------------N-------------------------V-E----------------------------------------------------------VL----FM----------PP--------------NTASLI-------------------------------------------------------------QP---------L----------------------GQGIIK-----------------------------------------------------------------------------------------------AF------------------------------------------------------KAH----Y-
>Mariner-2_LCh_tp#DNA/TcMar-Tigger RBRM:Mariner-2_LCh cds_range:244-1912 [Latimeria chalumnae]
-----IY--------------------NADETGLFW----------KC--------------L-PTRT-------------LAFE-----------------------SER-----------SAPGH-----KS--SK---------------------------------------------------------------------------------------------------E-----RI-----------TVMC------------------CANA-T----------GS---HKI-------KL-C-----------------------VVG-----KAK---------------KPRSFK---------------------------GTE-------------------------------------------------------------------------------------------------------------------TSTLPV-----SY--FNQKGA-----------------------W--MD---RSI---------------------F-K------------------------D-WFD-----K-------NF-----------V-----------P---------QV-------REHLKSK-GL-------P--------------------K-----K--------AVLLLD-------NAP---------------AH------------PN-----------------EN------------V---------------------------------------------------------------------------------------------------LRSNDG--------------K-------------------------I-F----------------------------------------------------------VK----YL----------PP--------------NVTALI-------------------------------------------------------------QP---------M----------------------DQGVIA-----------------------------------------------------------------------------------------------TM------------------------------------------------------KRH----Y-
>Mariner-3_LCh_tp#DNA/TcMar-Tigger RBRM:Mariner-3_LCh cds_range:437-1883 [Latimeria chalumnae]
-----IY--------------------NADETGLFW----------KC--------------L-PTKT-------------LASK-----------------------QEA-----------AAPGF-----KA--SK---------------------------------------------------------------------------------------------------E-----RL-----------TILA------------------CSDA-S----------GR---HKL-------PL-C-----------------------VTG-----KAA---------------RPRPLK---------------------------NIE-------------------------------------------------------------------------------------------------------------------LSLLPV-----HY--CNQNKA-----------------------W--MM---ASL---------------------F-R------------------------D-WFN-----H-------NF-----------V-----------P---------AV-------KEHLDSX-GL-------P--------------------H-----K--------ALLLLD-------NAP---------------SH------------PN-----------------DG------------TL-----------------------------------------------------------------------------------------------------CNG--------------D-------------------------I-T----------------------------------------------------------VS----FL----------PP--------------NVTSVL-------------------------------------------------------------QP---------M----------------------DQGVIE-----------------------------------------------------------------------------------------------QM------------------------------------------------------KNL----Y-
>Mariner2_MT_tp#DNA/TcMar-Pogo RBRM:MARINER2_MT cds_range:320-1925 [Medicago truncatula]
-----VF--------------------NMDETGLFY----------RL--------------Q-ADHS-------------LATK-------------------------------------QLEGR-----KQ--DK---------------------------------------------------------------------------------------------------E-----RL-----------TVVI------------------CCNE-D----------GS---EKI-------PL-W-----------------------IIG-----KYA---------------KPRCFK---------------------------NVN-------------------------------------------------------------------------------------------------------------------MNSLDC-----QY--RANKKA-----------------------W--MT---SVL---------------------F-D------------------------E-YVR-----S-------------------------------------------F-------DQMM--H-G-----------------------------R-----R--------VLLVVD-------NCP---------------AH------------PR-----------------NI------------E------------------------------------------------------------------------------------------------------GLR--------------N-------------------------V-E----------------------------------------------------------LF----FL----------PP--------------NMTSKI-------------------------------------------------------------QP---------C----------------------DAGIIR-----------------------------------------------------------------------------------------------AF------------------------------------------------------KMH----Y-
>Mariner-13_CGi_tp#DNA/TcMar-Pogo RBRM:Mariner-13_CGi cds_range:531-2349 [Crassostrea gigas]
-----IY--------------------NADETGIFY----------KM--------------L-PDKT-------------MEFK------------------------DV-----------NCHGG-----KK--NK---------------------------------------------------------------------------------------------------E-----RI-----------TAMV------------------CANM-S----------GT---DKL-------PL-L-----------------------VIG-----RAS---------------NPRCFK---------------------------HVK---------------------------------------------------------------------------------------------------------------------SLPV-----EY--YSNKKA-----------------------W--MT---SEI---------------------F-T------------------------E-WVK-----K-------------------------------------------L-------EKKMLRK-K-----------------------------R-----K--------IALIVD-------NCP---------------AH------------PK-----------------IA-------------------------------------------------------------------------------------------------------------------GLK--------------A-------------------------V-E----------------------------------------------------------LV----FL----------PP--------------NTTSKT-------------------------------------------------------------QP---------M----------------------DQGIIQ-----------------------------------------------------------------------------------------------NL------------------------------------------------------KVH----Y-
>Mariner-9_LCh_tp#DNA/TcMar-Pogo RBRM:Mariner-9_LCh cds_range:307-1882 [Latimeria chalumnae]
-----IY--------------------NADETGLFW----------QL--------------L-PNRT-------------LAFK------------------------GE-----------KCSSG-----KQ--SK---------------------------------------------------------------------------------------------------Q-----RF-----------TVLL------------------AANN-D----------GS---DKR-------KL-L-----------------------VIG-----KSA---------------KPRCFN---------------------------GIQ-------------------------------------------------------------------------------------------------------------------INRLPV-----QY--TANKKA-----------------------W--MV---STI---------------------F-E------------------------E-YVR------------------------------------------------AL-------DRDMVRQ-K-----------------------------R-----K--------VVLIVD-------NCP---------------AH------------PR-----------------IT-------------------------------------------------------------------------------------------------------------------GLK--------------A-------------------------V-R----------------------------------------------------------LQ----FL----------PP--------------NTTSHT-------------------------------------------------------------QP---------L----------------------DSGVIR-----------------------------------------------------------------------------------------------NF------------------------------------------------------KVH----Y-
>Mariner-7_PR_tp#DNA/TcMar-Pogo RBRM:Mariner-7_PR cds_range:95-1742 [Phytophthora ramorum]
-----VY--------------------NFDESGLFY----------KL--------------C-PDKT-------------IAAR-------------------------------------QIEGA-----KK--SK---------------------------------------------------------------------------------------------------T-----RI-----------TVAL------------------ACNA-D----------GS---DMR-------EP-F-----------------------FIG-----HAN---------------KPRCFK---------------------------KKT-------------------------------------------------------------------------------------------------------------------GEQLGF-----QY--RNNKKA-----------------------W--MT---AVL---------------------F-R------------------------E-WLQ-------------AF------------------------------------------DNDMENQ------------------------------MR-----K--------VLLLLD-------NAS---------------SH------------II-----------------TG--------------------------------------------------------------------------------------------------------------L----ELR--------------S-------------------------V-S----------------------------------------------------------VH----FL----------PP--------------NTTSKL-------------------------------------------------------------QP---------L----------------------DAGIIA-----------------------------------------------------------------------------------------------AL------------------------------------------------------KRR----Y-
>Mariner-7_AF_tp#DNA/TcMar-Pogo RBRM:Mariner-7_AF cds_range:180-1734 [Aspergillus fumigatus]
-----QF--------------------NCDETGLFW----------KK--------------T-PARS-------------LSTR-------------------------------------QLPGR-----KK--DK---------------------------------------------------------------------------------------------------A-----RI-----------TALF------------------CCNV-D----------GS---EKL-------LL-W-----------------------FIG-----TAK---------------NPRAFQA-------------------------AGVN-------------------------------------------------------------------------------------------------------------------IRNLNL-----IW--RSNQKA-----------------------W--IT---TPI---------------------F-T------------------------E-FLR-------------WF------------------------------------------NRQMS------------G--------------------R-----N--------VVLLMD-------NFS---------------AH------------QA-----------------AV---------------------------------------------------------------------------------------------------------------AEIQSSGY----------LLQN-------------------------T-L----------------------------------------------------------II----WL----------PA--------------NSTSRY-------------------------------------------------------------QP---------L----------------------DQGIIF-----------------------------------------------------------------------------------------------CW------------------------------------------------------KSY----W-
>UN-Pogo_tp#DNA/TcMar-Pogo   There's a frameshift in the consensus; protein taken from:   hypothetical protein - fruit fly [Drosophila fruit fly genus]
-----IF--------------------NADETALFY----------KA--------------M-PNAT-------------FFTC------------------------GK-----------QLNGQ-----KS--QR---------------------------------------------------------------------------------------------------V-----RL-----------TLLF------------------ICNA-T----------G----TYK-------KT-F-----------------------VIG-----RSK---------------SPRCFK---------------------------N----------------------------------------------------------------------------------------------------------------------ANVPI-----PY--YANKKA-----------------------W--MT---KDL---------------------W-R------------------------K-IMT-----G-------------------------------------------F-------DEEMKKQ-N-----------------------------R-----K--------ILLFID-------NAT---------------SH------------TT-----------------VK-------------------------------------------------------------------------------------------------------------------DFE--------------N-------------------------I-K----------------------------------------------------------LC----FM----------PP--------------NATALL-------------------------------------------------------------QP---------L----------------------DQGIIH-----------------------------------------------------------------------------------------------SF------------------------------------------------------KLE----Y-
>Mariner-10_CGi_tp#DNA/TcMar-Pogo RBRM:Mariner-10_CGi cds_range:984-2595 [Crassostrea gigas]
-----IF--------------------NCDETGLFY----------RA--------------L-PDKT-------------LNTK------------------------DI-----------SCKGG-----KS--AK---------------------------------------------------------------------------------------------------E-----RL-----------TVMF------------------ACSA-T----------G----EKL-------KP-L-----------------------VIG-----KAN---------------QPRCFK---------------------------NIK-------------------------------------------------------------------------------------------------------------------KENLPV-----SY--ESNRKA-----------------------W--MT---SEI---------------------F-N------------------------T-WIR-----D--------------------I------------------------------NSTMKKK----------K--------------------R-----H--------ILMFLD-------NAA---------------SH------------SH-----------------EL-------------------------------------------------------------------------------------------------------------------RLS--------------H-------------------------V-Q----------------------------------------------------------LK----FL----------PA--------------NTTSVL-------------------------------------------------------------QP---------L----------------------DQGIIR-----------------------------------------------------------------------------------------------AF------------------------------------------------------KAR----Y-
>SMAR21_tp#DNA/TcMar-Pogo RBRM:SMAR21 cds_range:376-1966 [Schmidtea mediterranea]
-----IF--------------------NADECGMMY----------RA--------------L-PNKS-------------LVQK-----------------------------------GDQCKNG-----KQ--SK---------------------------------------------------------------------------------------------------E-----RI-----------TVLL------------------AASN-T----------G----EKL-------KP-L-----------------------VIG-----KYE---------------NPRCFK---------------------------NIK-------------------------------------------------------------------------------------------------------------------KGNLPI-----TW--RSSKKA-----------------------W--MN---SSI---------------------Y-L------------------------Q-WLN-----D--------------------L------------------------------NNEMKKA-N-----------------------------R-----K--------ILLFVD-------NCP---------------AH------------PP-----------------ID-------------------------------------------------------------------------------------------------------------------ELS--------------N-------------------------L-T----------------------------------------------------------VK----FL----------PP--------------NTTSKL-------------------------------------------------------------QP---------L----------------------DQGIIK-----------------------------------------------------------------------------------------------AF------------------------------------------------------KGY----Y-
>UN-4902869_SM_tp#DNA/TcMar-ISRm11   ORFAB [Sinorhizobium meliloti]
-----LI--------------------FIDETGLST----------KM--------------A-RLRG-------------RALR-----------------------GER-----------CRAGV-----PH----------------------------------------------------------------------------------------------------GHWK-----TT-----------TFTG------------------ALRL-T----------GM------------TAP-F-------------------------------------------------------------------------------------------------------------------------------------------------------------------------------------------------------------------VY------DG---------------A----------MN---GNV---------------------F-L------------------------A-YVE-----Q-------VL-----------L-----------P---------TL------------------------Q--------------------A-----G--------DVVVMD-------NLP---------------AH------------KT-----------------SG------------VR------------------------------------------------------DAI--------------------------------------------ERA--------------G-------------------------A-K----------------------------------------------------------LM----FL----------PP--------------YSPDF--------------------------------------------------------------NP---------I-------------------------------------------------------EN---------------A-FS-----------------------------------------------KL------------------------------------------------------KAM----L-
>UN-32479260_Ensifer_tp#DNA/TcMar-ISRm11   transposase [Ensifer adhaerens]
-----LV--------------------FIDETWTAT----------NM--------------A-RTHG-------------RCTR-----------------------GER-----------LRMGF-----PH----------------------------------------------------------------------------------------------------GHRK-----TT-----------TLVA------------------GLRN-T----------GM------------VAP-L-----------------------VID-----------------------GP----------------------------------------------------------------------------------------------------------------------------------------------------------------------------------------------------IN---GEW---------------------F-E------------------------A-YVA-----Q-------VL-----------V-----------P---------TL---------------------------------------------------KP------GDVVILD-------NLS---------------SH------------KR-----------------PA------------AR------------------------------------------------------ALI--------------------------------------------EAA--------------G-------------------------A-T----------------------------------------------------------MV----FL----------PP--------------YSPDF--------------------------------------------------------------NP---------I----------------------EKA-------------------------------------------------FS-----------------------------------------------KL------------------------------------------------------KAH----L-
>UN-36959084_Rhizobium_tp#DNA/TcMar-ISRm11   Transposase [Rhizobium sp. NGR234]
-----LV--------------------FIDETSTNT----------KL--------------T-KRSG-------------WAPK-----------------------------------GQRYRAH-----AP---------------------------------------------------------------------------------------------------FGSWK-----TQ-----------TFIA------------------GLRS-H----------GV------------VAP-F-----------------------IVN-----------------------AP----------------------------------------------------------------------------------------------------------------------------------------------------------------------------------------------------MN---RRI---------------------F-E------------------------T-WIE-----T-------QL-----------A-----------P---------TL------------------------S--------------------P-----G--------DVVILD-------NVG---------------FH------------KS-----------------ER------------AE--------------------------------------------------------------------------------------------------QMVKAK--------------G-------------------------A-W----------------------------------------------------------LL----FL----------PP--------------YSPDL--------------------------------------------------------------NP---------I----------------------EMA-------------------------------------------------FS-----------------------------------------------KL------------------------------------------------------KAL----L-
>UN-ISRm11_SM_tp#DNA/TcMar-ISRm11   putative transposase combined with  [Sinorhizobium meliloti]
-----LV--------------------FIDETWTKT----------NM--------------A-PLRG-------------WAPR-----------------------------------GERLVGY-----AP---------------------------------------------------------------------------------------------------FGHWN-----TM-----------TFVA------------------ALRA-----------------DRV------SAP-F-----------------------ILD-----------------------GP----------------------------------------------------------------------------------------------------------------------------------------------------------------------------------------------------IN---GER---------------------F-R--------------------I-----YVQ-----Q-------VL-----------V-----------P---------EL---------------------------------------------------KA------GDIVILD-------NLG---------------SH------------KG-----------------QE------------IR--------------------------------------------------------------------------------------------------AAIRKA--------------G-------------------------A-R----------------------------------------------------------LF----FL----------PK--------------YSPDL--------------------------------------------------------------NP---------I-------------------------------------------------------EK---------------L-FA-----------------------------------------------KI------------------------------------------------------KHW----L-
>Mariner-12_LCh_tp#DNA/TcMar-Pogo RBRM:Mariner-12_LCh cds_range:598-2152 [Latimeria chalumnae]
-----IY--------------------NMDESGCVK----------RA--------------L-PTKT-------------LAVR------------------------GE-----------DCTGG-----KK--AK---------------------------------------------------------------------------------------------------E-----RI-----------TMSL------------------CCNM-A----------G----DFE-------KT-L-----------------------IIG-----RSA---------------KPHCFR---------------------------NID-------------------------------------------------------------------------------------------------------------------INQLPV-----MW--RHNKKA-----------------------W--MT---SAI---------------------F-T------------------------E-WIT-----Q-------------------------------------------F-------NRKMCRQ-D-----------------------------R-----H--------VLLFLD-------NAP---------------AH------------PH-----------------DL------------P------------------------------------------------------------------------------------------------------ELS--------------N-------------------------V-K----------------------------------------------------------LV----FL----------PA--------------NTTSVL-------------------------------------------------------------QP---------L----------------------DQGIIQ-----------------------------------------------------------------------------------------------NV------------------------------------------------------KVN----Y-
>Mariner-17_LCh_tp#DNA/TcMar-Pogo RBRM:Mariner-17_LCh cds_range:265-1753 [Latimeria chalumnae]
-----IW--------------------NADESGIYF----------RA--------------L-PDGT-------------LTFK------------------------SD-----------NKKGG-----KK--SK---------------------------------------------------------------------------------------------------E-----RI-----------TALF------------------ICSM-T----------G----KKK-------DL-F-----------------------IIG-----KSQ---------------NPRCFK---------------------------NVR---------------------------------------------------------------------------------------------------------------------HLPV-----RY--AANASA-----------------------W--MT---GYL---------------------F-G------------------------E-WLK-----D-------------------------------------------W-------DRKLGQE-R-----------------------------R-----K--------ILLLVD-------NCT---------------AH------------VT-----------------KD------------V------------------------------------------------------------------------------------------------------ALR--------------N-------------------------I-R----------------------------------------------------------LE----FL----------PK--------------NTTSIL-------------------------------------------------------------QP---------C----------------------DQGIIR-----------------------------------------------------------------------------------------------TA------------------------------------------------------KAY----F-
>Mariner-2_ACar_tp#DNA/TcMar-Tigger RBRM:Mariner-2_ACar cds_range:1290-2886 [Anolis carolinensis]
-----IF--------------------NCDETGLNY----------KM--------------L-PSRS-------------LAAE-----------------------TEA-----------AAPGY-----KR--SK---------------------------------------------------------------------------------------------------E-----RL-----------TILA------------------CSNA-T----------AN---HKM-------DL-A-----------------------MIG-----KSK---------------NPRAFK---------------------------TIS-------------------------------------------------------------------------------------------------------------------KNALPV-----KY--YNQKSA-----------------------W--MT---SEI---------------------F-K------------------------D-WFF-----K-------EF-----------V-----------P---------ST-------EKFLKEK-DL-------P--------------------R-----K--------AVLLLD-------NAP---------------TH------------PD-----------------AE------------E-----------------------------------------------------------------------------------------------------LQDG--------------D-------------------------I-K----------------------------------------------------------AM----FL----------PP--------------NVTAIC-------------------------------------------------------------QP---------M----------------------DQGVLE-----------------------------------------------------------------------------------------------TL------------------------------------------------------KRN----Y-
>Mariner-3_AN_tp#DNA/TcMar-Pogo RBRM:Mariner-3_AN cds_range:88-1759 [Aspergillus nidulans]
-----IY--------------------NMDETGLFW----------RM--------------P-PLQS-------------LSSI-------------------------------------NRPGI-----RK--DK---------------------------------------------------------------------------------------------------S-----RI-----------SIIC------------------CVNA-S----------GS---DRL-------PL-W-----------------------VIG-----NAR---------------TPRALR---------------------------NIN-------------------------------------------------------------------------------------------------------------------ISAIGI-----RW--QWNKKA-----------------------W--MN---QII---------------------M-R------------------------E-WLL-----D-------------------------------------------F-------YQHIGQ--------------------------------R-----S--------VLLAMD-------NLP---------------AH------------LS-----------------GL------------E---------------------------------------------------------------------------------------------------LAPPPP--------------N-------------------------V-R----------------------------------------------------------IC----WL----------PK--------------NSTSRF-------------------------------------------------------------QP---------L----------------------DQGIIQ-----------------------------------------------------------------------------------------------NL------------------------------------------------------KIY----Y-
>Mariner-2_BG_tp#DNA/TcMar-Pogo RBRM:Mariner-2_BG cds_range:168-1722 [Blumeria graminis]
-----IX--------------------NMDESGLFW----------KM--------------L-PSRG-------------LLSQ-------------------------------------SRPGL-----KK--NK---------------------------------------------------------------------------------------------------D-----RV-----------SLCF------------------CTNA-T----------GS---DRL-------PI-W-----------------------IIG-----KYK---------------TPRALK---------------------------NVS-------------------------------------------------------------------------------------------------------------------IQTMGG-----KW--RWNSKA-----------------------W--MN---TAI---------------------M-G------------------------E-WLQ-----E-------------------------------------------F-------YRHIGNA-------------------------------R-----D--------VLLTMD-------NFS---------------AH------------YS-----------------AV------------E---------------------------------------------------------------------------------------------------LYPPPS--------------N-------------------------I-K----------------------------------------------------------IC----WL----------PA--------------NSTSRY-------------------------------------------------------------QP---------L----------------------DQGIIQ-----------------------------------------------------------------------------------------------NC------------------------------------------------------KVF----Y-
>Mariner-7_LCh_tp#DNA/TcMar-Tigger RBRM:Mariner-7_LCh cds_range:339-1959 [Latimeria chalumnae]
-----VY--------------------NADESGLFW----------KI--------------L-PDTT-------------LAGS-----------------------CEK-----------EAAGF-----KK--VK---------------------------------------------------------------------------------------------------D-----RL-----------TILG------------------CANA-T----------GD---HKI-------PI-T-----------------------VIG-----KSL---------------NPRCLK---------------------------HVN-------------------------------------------------------------------------------------------------------------------RDRLPV-----IY--RAQPSA-----------------------W--MT---ANL---------------------F-T------------------------C-WFH-----D-------IF-----------V-----------P---------QT-------KTYLRSK-NL-------P--------------------L-----K--------AILLLD-------NAP---------------SH------------PN-----------------DG------------TLE-------------------------------------------------------------------------------------------------VKTRDG--------------L-------------------------I-K----------------------------------------------------------CM----FL----------PP--------------NTTSKI-------------------------------------------------------------QP---------M----------------------DQCILE-----------------------------------------------------------------------------------------------VC------------------------------------------------------KRN----Y-
>Mariner-24_LCh_tp#DNA/TcMar-Tigger RBRM:Mariner-24_LCh cds_range:190-1837 [Latimeria chalumnae]
-----IY--------------------NADETGSFW----------RL--------------L-PEKT-------------LASS-----------------------EEH-----------CAPGF-----KK--NK---------------------------------------------------------------------------------------------------E-----RL-----------TILA------------------CTNA-T----------GE---HKL-------PL-L-----------------------VIG-----KSA---------------NPRCFK---------------------------HVN-------------------------------------------------------------------------------------------------------------------LASLPV-----LY--RAQRSA-----------------------W--MN---SEI---------------------F-R------------------------A-WFV-----E-------NF-----------V-----------P---------DV-------RSFLRSK-GL-------P--------------------I-----R--------ALLLID-------NAG---------------AH------------PG-----------------AE------------S---------------------------------------------------------------------------------------------------LKTADG--------------S-------------------------I-R----------------------------------------------------------CE----FL----------PA--------------NTTAKI-------------------------------------------------------------QP---------M----------------------DQGVLA-----------------------------------------------------------------------------------------------TL------------------------------------------------------KRI----Y-
>Mariner-27_SM_tp#DNA/TcMar-Tigger RBRM:Mariner-27_SM cds_range:188-1706 [Schmidtea mediterranea]
-----IY--------------------NADETGLVF----------KN--------------L-NSKT-------------LVSN-----------------------GEK-----------NAPGR-----KN--SK---------------------------------------------------------------------------------------------------E-----RI-----------TVMG------------------CVNA-T----------GR---HKL-------PL-M-----------------------IIG-----RAK---------------QPRCFK---------------------------NIV----------------------------------------------------------------------------------------------------------------------LPN----IHY--RSSRNA-----------------------W--QT---SEL---------------------F-K------------------------E-WFH-----N-------VF-----------V-----------P---------EV-------QNHLAEK-NL-------S--------------------P-----Q--------AILLLD-------NAS---------------AH------------SL-----------------ST------------E---------------------------------------------------------------------------------------------------LISNDG--------------N-------------------------I-S----------------------------------------------------------VM----FF----------PP--------------NTTAIL-------------------------------------------------------------QP---------L----------------------DQGIIK-----------------------------------------------------------------------------------------------CL------------------------------------------------------KTS----Y-
>Mariner-6_Crp_tp#DNA/TcMar-Tigger RBRM:Mariner-6_Crp cds_range:239-2048 [Crocodylia]
-----IY--------------------NADETGLFW----------RC--------------L-PTST-------------LAGA-----------------------GEV-----------GAAGF-----KQ--SK---------------------------------------------------------------------------------------------------D-----RL-----------TVLT------------------CANA-A----------GT---HRI-------KL-L-----------------------VVG-----KFR---------------RPRAFK---------------------------GVV---------------------------------------------------------------------------------------------------------------------HLPV-----EY--KAQPNA-----------------------W--MD---KEI---------------------F-L------------------------H-WFH-----H-------VF-----------V-----------P---------AV-------KEHLKKL-GK-------PE------------------DT-----K--------VILILD-------NCR---------------AH------------PP-----------------EA------------E-----------------------------------------------------------------------------------------------------LVSG--------------N-------------------------I-F----------------------------------------------------------TI----FL----------PA--------------NVTSLI-------------------------------------------------------------QP---------M----------------------DQGIIE-----------------------------------------------------------------------------------------------NL------------------------------------------------------KSI----Y-
>Mariner-19_LCh_tp#DNA/TcMar-Tigger RBRM:Mariner-19_LCh cds_range:239-2213 [Latimeria chalumnae]
-----IY--------------------NADETGLFW----------RC--------------L-PRNT-------------LVCN-----------------------DEX-----------SASGV-----KE--SKE--------------------------------------------------------------------------------------------------------RL-----------TVLT------------------CANA-A----------GT---HKC-------KL-L-----------------------VIG-----KSA---------------RPRAFK---------------------------GVK---------------------------------------------------------------------------------------------------------------------VFPV-----IY--RSNKRA-----------------------W--IT---QEL---------------------T-S------------------------D-WFD-----N-------NF-----------V-----------V---------EA-------REHCRKV-GL-------PE------------------NC-----K--------IVLLLD-------NCS---------------AH------------PA-----------------AE------------TM-----------------------------------------------------------------------------------------------------VTR--------------N-------------------------V-F----------------------------------------------------------AT----YL----------PP--------------NCTSLI-------------------------------------------------------------QP---------M----------------------DQGIIR-----------------------------------------------------------------------------------------------NM------------------------------------------------------KCH----Y-
>Mariner-22_LCh_tp#DNA/TcMar-Tigger RBRM:Mariner-22_LCh cds_range:1433-2510 [Latimeria chalumnae]
-----------------------------------------------------------------------------------------------------------------------------------------------------------------------------------------------------------------------------------------------------------------------------------------------------------------------------------------------------------------------------------------------------------------------------------------------------------------------------------------------------------------------------------------------------------------------------------------------------------------------------------------------------------------------------------M---------EA-------REHCRKV-GL-------PE------------------NC-----K--------IVLLLD-------NCS---------------AH------------PD-----------------AE------------V-----------------------------------------------------------------------------------------------------LVSR--------------N-------------------------V-F----------------------------------------------------------AT----YL----------PP--------------NCTSLI-------------------------------------------------------------QP---------M----------------------DQGVIH-----------------------------------------------------------------------------------------------SM------------------------------------------------------KCF----Y-
>Mariner-14_CCri_tp#DNA/TcMar-Pogo RBRM:Mariner-14_CCri cds_range:365-2021 [Chondrus crispus]
-----VF--------------------NADEFGHFY----------RM--------------A-PDRT-------------IASE-------------------------------------RLPGR-----KC--EK---------------------------------------------------------------------------------------------------V-----RL-----------TYLA------------------CCNA-D----------GS---ERL-------PL-M-----------------------CIG-----KAK---------------KPRCFK---------------------------KQE-------------------------------------------------------------------------------------------------------------------GQQLGF-----DY--HANKKA-----------------------W--MT---SAL---------------------F-F------------------------A-WIL-----R-------------------------------------------F-------SSYISRS-SP-------S--------------------R-----K--------VLLLLD-------NCS---------------AH------------GT-----------------EE------------T----------------------------------------------------------------------------------------------------LPLLD--------------N-------------------------V-E----------------------------------------------------------VV----FL----------PP--------------NTTSKL-------------------------------------------------------------QP---------L----------------------DAGIIA-----------------------------------------------------------------------------------------------AL------------------------------------------------------KVR----Y-
>hypDuj5-647.raw#DNA/TcMar-Tc2 Start=2 End=229
------------------------------------------------------------------------------------------------------------------------------------------------------------------------------------------------------------------------------------------------------------------------------------------------------------------------------------------------------------------------------------------------------------------------------------------------------------------------------------------------------------------------------------------------------------------------------------------------------------------------------------------------------------------------------------------------------------------------------------------------------------------------------------------------------------------------------------------------------------------------------------------------------------------------------------------------------------------------------------------------------------------------------------------------------------------------------------------GMTGKW-------------------------------------------------------------QP---------L----------------------DVMVNR-----------------------------------------------------------------------------------------------VF------------------------------------------------------KSF----Y-
>Sagan-1_AAn_tp#DNA/TcMar-Sagan RBRM:Sagan-1_AAn cds_range:168-3621 [Aureococcus anophagefferens]
SWTSCFL--------------------SQDDLVLRL----------NL--------------L-VRAN-------------LRTMSLEKLAELMSEVMMMK--ITDNFDGG-----------APTGS-----KT--IRSTRATTVEPDWYVDGDVDGDVRGFFWKRYGLSWPIKKGHGVYTIAHSDKIQLEYRDRKKSYMTDVHERAADDRNKRFLPLEKEMEVLQHKWIQLSLEEAE-----KL-----------FVAHE--KTNPNARQDLEPHRVKVEI-D----------G----ASV-------DA-------------------------VEF-----NVN---------------ASSAFEAYVESMPMG-----------------GSLSARRPSDAPPLVAIGQDEMCRHSHEYTSKCWTHKGAAPIDKKSRGLAVHVSGFVSRAQKIGFGFPLDEATLAAINAHRAGKQYPVTMSGVDVGQAWIKVQEQQGVAQPTKDMPPLKK---------------NVPAG-----------------------Y--WD---NAV---------------------D-ICAVGLWHMNPGANKEGWWL---GVH-IIV-----H-------TY-----------D-----------V----------I-------Q-------------------------------------A-----F--------EFVYGK-------LSG---------------AA------------TP-----------------CQ------------A--------------------------------------------------------------------------------------------------LFYFDHS--------------A-------------------------Q-H----------------------------------------------------------GH----SK----------PD--------------ALSTTQMNLS------------------------------------WGG-----------------DQP---------IV--------------------RDTVIER--------------------------SEG---------------F-LG-----------------------------------------------PF------------------------------------------------------EPV----L-
>Mariner-2_CCri_tp#DNA/TcMar-Pogo RBRM:Mariner-2_CCri cds_range:70-1921 [Chondrus crispus]
-----VW--------------------NADETGCNY----------SM--------------A-PDRS--I-------------------------------------STF-----------SRSGH-----KK--QKK--------------------------------------------------------------------------------------------------------RV-----------TLLV------------------CCNS-T----------GS---EKF-------PL-F-----------------------IIG-----SAR---------------RPRCFQ---------------------------KRT-------------------------------------------------------------------------------------------------------------------GEQLGF-----DY--GHNKKA-----------------------W--MT---MAL---------------------F-F------------------------E-WLK-------------RF------------------------------------------DTYISKT---------SG--------------------R-----T--------ALLLLD-------NFS---------------GH------------GT-----------------KA------------KL------------------------------------------------------PDLA------------------------------------------------------------S-------------------------V-R----------------------------------------------------------VE----FL----------PP--------------NTTSKL-------------------------------------------------------------QP---------L----------------------DAGIIC-----------------------------------------------------------------------------------------------SL------------------------------------------------------KRR----Y-
>Mariner-4_SM_tp#DNA/TcMar-Fot1 RBRM:Mariner-4_SM cds_range:351-2244 [Schmidtea mediterranea]
-----IY--------------------NCDETGLSS--------------------------V-PNKS---R---------KVLAEKG--------------------KRI---------------------IQ-QIQT-----------------------------------------------------------------------------------------------GERG-----TL----------TTFLP------------------CCNA-N----------GE----YI-------PP-F-----------------------LIF-----KGQ------------------------------------------------HIP------------------------------------------------------------------------------------------------------------------QSSDYPP---NTRL--MASRSG-----------------------Y--ID---MDI---------------------F-L------------------------S-FLQ-------------HF------------------------------------------ECHRNHE---------IG--------------------K-----K--------AILFLD-------GHK---------------SH------------VS-----------------AQ------------AV------------------------------------------------------EYC--------------------------------------------SQV--------------G-------------------------I-E----------------------------------------------------------LV----CL----------PP--------------HSTHRL-------------------------------------------------------------QP---------L----------------------DTHFNK-----------------------------------------------------------------------------------------------GL------------------------------------------------------KSK----W-
>Mariner-4_HM_tp#DNA/TcMar-Fot1 RBRM:Mariner-4_HM cds_range:499-2350 [Hydra vulgaris]
-----VF--------------------NMDESGFQL--------------------------S-PKTN-------------LLIGERG--------------------KNT-----------YEESA-----RS-----------------------------------------------------------------------------------------------------NKK-----SI-----------TTLF------------------AVNA-S----------GT--F----------APSL-----------------------TIF-----KYVR--------------LPNRII--------------------------------------------------------------------------------------------------------------------------------------------------NTAPS---GWGI--GKSENG-----------------------W--MT---AEC---------------------F-F------------------------E-YIT-----N-------IF-----------H-----------P---------FLI------KEEI-------------PL-------------------------P--------VIIFFD-------GHA---------------SH------------FS-----------------IE------------LS------------------------------------------------------EFC--------------------------------------------SKN--------------G-------------------------I-I----------------------------------------------------------LV----AL----------FP--------------NATHIL-------------------------------------------------------------QP---------L----------------------DVAVFG-----------------------------------------------------------------------------------------------PM------------------------------------------------------KAK----W-
>UN-Soymar1_tp#DNA/TcMar-Stowaway   probable transposase - soybean transposon mariner element Soymar1 Renamed Mariner-1_GM in RepBase [Glycine max]
SMYN-II--------------------HIDEKWFYM----------TK----------------KSER-----------Y-YLLPDED--------------------KPH---------------------RSCKSKN-----------------------------------------------------------------------------------------------------FVPKV-----------MFLT------------------AVARPRFDSEKNVTFSGK-----I-----GIFL-------------------------FVTQ---EPAKRT----------------------------------------------------------------------------------------------------------------------------------------------------------------------------------SVNRVAG-----------------TMETKAITSIN---RDL---------------------I-R------------------------S-VFI-----E-------KV-----------L-----------P---------AT-------KEVWPRD-EL-------G--------------------S-----T--------IFIQQD-------NAR---------------TH------------IN-----------------PD------------DP------------------------------------------------------EFV-----------------------------------------QAATQD--GF----------D-------------------------I-R----------------------------------------------------------LM----CQ----------PP--------------NSPDF--------------------------------------------------------------NV---------L----------------------DLGFFS-----------------------------------------------------------------------------------------------AI------------------------------------------------------QSL----H-
>Mariner_MT_tp#DNA/TcMar-Stowaway RBRM:Mariner_MT cds_range:1046-2537 [Medicago truncatula]
PMYN-VV--------------------HIDEKWFYI----------TK----------------KSSN-----------Y-YLLADED--------------------EPH---------------------RMCRNKN-----------------------------------------------------------------------------------------------------YIGKV-----------MFLV------------------VVARPRFDDDGNETFSGK-----I-----GCFP-------------------------IVHK---VPAQRS----------------------------------------------------------------------------------------------------------------------------------------------------------------------------------SINRPAG-----------------TLETKPITSIN---REV---------------------T-R------------------------K-MYI-----D-------EV-----------L-----------P---------AI-------KEKWPRE-YA-------H--------------------E-----T--------IYIQQD-------NAP---------------CH------------VP-----------------LD------------DE------------------------------------------------------EFC-----------------------------------------RAACDG--GF----------D-------------------------I-R----------------------------------------------------------LT----FQ----------PP--------------NSPDL--------------------------------------------------------------NV---------L----------------------DLGFFS-----------------------------------------------------------------------------------------------AI------------------------------------------------------QSL----Q-
>Stow1_OS_tp#DNA/TcMar-Stowaway RBRM:OSMAR1 cds_range:1927-3655 (ORSiTETN00400001) [Oryza sativa]
PLFD-FI--------------------FIDEKWFNI----------TR----------------KTVR-----------Y-YAAPTAS--------------------RRI---------------------RTIQNKN-----------------------------------------------------------------------------------------------------FIPKI-----------MILT------------------ALARPRFDSNGNCIFDGK-----I-----GCFP-------------------------FVTY---TAAKRS----------------------------------------------------------------------------------------------------------------------------------------------------------------------------------SVNRPAG-----------------TIEMKPIESIT---KEV---------------------I-R------------------------S-FMI-----E-------KV-----------L-----------P---------AV-------RAKWPRE-DA-------G--------------------K-----P--------IYIQQD-------NAR---------------PH------------IA-----------------PD------------DR------------------------------------------------------MFC-----------------------------------------EAAKQD--GF----------N-------------------------I-K----------------------------------------------------------LV----CQ----------PA--------------NSPDL--------------------------------------------------------------NV---------L----------------------DLGFFN-----------------------------------------------------------------------------------------------SI------------------------------------------------------QSI----Q-
>UN-XP_473053_tp#DNA/TcMar-Stowaway   OSJNBa0029H02.9 [Oryza sativa]
----------------------------------------------TK----------------RKKT-----------Y-YLLPEEE--------------------DPL---------------------RTVQNKN-----------------------------------------------------------------------------------------------------RIGKV-----------MFLT------------------AIARPRFDEEGNVTFSGK-----I-----GTWP-------------------------FVKE---VPAIRK----------------------------------------------------------------------------------------------------------------------------------------------------------------------------------SRNRTIG-----------------TLETKSII-VN---RDV---------------------M-R------------------------Q-FLI-----E-------KV-----------I-----------P---------AI-------QSLWPEE-DI-------G--------------------D-----T--------IYIQQD-------NAR---------------TH------------VP-----------------PN------------DP------------------------------------------------------HFL-----------------------------------------QAVAAT--GL----------N-------------------------I-Q----------------------------------------------------------LK-----Q----------PS--------------NSPDM--------------------------------------------------------------NV---------L----------------------DLGFFS-----------------------------------------------------------------------------------------------SI------------------------------------------------------QSL----T-
>UN-Mariner-3_OS_tp#DNA/TcMar-Stowaway   Retained the sequence of  putative transposase, as the consensus has frameshifts etc. [Oryza sativa]
DMRN-IV--------------------HIDEKWFNT----------TK----------------KTRT-----------F-YLVHWED--------------------DPY---------------------RPVQNKN-----------------------------------------------------------------------------------------------------SIDKV-----------MFLA------------------AVARPRYNEEGICTFDGK-----I-----GLWP-------------------------FTKK---EPAQRT----------------------------------------------------------------------------------------------------------------------------------------------------------------------------------SQNRPRG-----------------TLVTKTIK-VD---RDT---------------------V-R------------------------S-FLI-----A-------KV-----------L-----------P---------AI-------ISSWPRD-DA-------H--------------------S-----T--------IWIQQD-------NAP---------------AH------------VP-----------------VD------------DY------------------------------------------------------QFA-----------------------------------------YAVSQT--GF----------D-------------------------I-R----------------------------------------------------------LM----HQ----------PP--------------NSPDM--------------------------------------------------------------NA---------L----------------------DLGFFA-----------------------------------------------------------------------------------------------SL------------------------------------------------------QSL----T-
>UN-Stow2_OS_tp#DNA/TcMar-Stowaway   hypothetical protein [Oryza sativa]
EMEN-II--------------------HIDEKWFNA----------SK----------------KEKT-----------F-YLYPGEE--------------------EPY---------------------FTVHNKN-----------------------------------------------------------------------------------------------------AIDKV-----------MFLS------------------AVAKPRYDDEGNCTFNGK-----I-----GIWP-------------------------FTRK---EPAQRR----------------------------------------------------------------------------------------------------------------------------------------------------------------------------------SRNRERG-----------------TLVTKPIK-VD---RDT---------------------I-R------------------------S-FMI-----S-------KV-----------L-----------P---------AI-------RACWPRE-DA-------R--------------------K-----T--------IWIQQD-------NAR---------------TH------------LP-----------------ID------------DA------------------------------------------------------QFG-----------------------------------------VAVAQT--GL----------D-------------------------I-R----------------------------------------------------------LV----NQ----------PP--------------NSPDM--------------------------------------------------------------NC---------L----------------------DLGFFA-----------------------------------------------------------------------------------------------SL------------------------------------------------------QSL----T-
>UN-XP_470629_tp#DNA/TcMar-Stowaway   Putative transposase [Oryza sativa]
DMQN-IV--------------------HIDEKWFNA----------TM----------------KNKT-----------F-YLVFNED--------------------EPV---------------------RCVQNKN-----------------------------------------------------------------------------------------------------AIDKV-----------MFLS------------------TLAKPRYDEEGNCYFDGK-----I-----GIWP-------------------------FVRK---EPAQRS----------------------------------------------------------------------------------------------------------------------------------------------------------------------------------SRNRPKG-----------------TLVTKSIM-VS---RET---------------------S-R------------------------A-FLI-----T-------KV-----------I-----------P---------AI-------ASCWPRE-DV-------G--------------------K-----T--------IWIQQD-------NAL---------------TH------------IL-----------------PN------------DE------------------------------------------------------AFA-----------------------------------------LAVAQV--GL----------D-------------------------I-R----------------------------------------------------------IM----NQ----------PP--------------NSPDM--------------------------------------------------------------NV---------L----------------------DLGFFA-----------------------------------------------------------------------------------------------SL------------------------------------------------------QSK----T-
>Mariner-22_SM_tp#DNA/TcMar-Stowaway RBRM:Mariner-22_SM cds_range:444-1545 [Schmidtea mediterranea]
SMEN-IV--------------------HVDEKWFYL----------SR----------------DKMN-----------F-YLLPEEE--------------------VPH---------------------RQVQSKR-----------------------------------------------------------------------------------------------------FISKV-----------MFLA------------------ALAKPRWDYHRKTKFDGK-----L-----GLWP-------------------------IVEY---EPAKRN----------------------------------------------------------------------------------------------------------------------------------------------------------------------------------SKNRPKG-----------------TFVTKPIE-IN---REI---------------------Y-T------------------------K-LII-----E-------KV-----------I-----------P---------AI-------KTKWPQY-QK-------S--------------------M-----E--------IKIQQD-------NAR---------------PH------------AK-----------------VD------------DP------------------------------------------------------EII-----------------------------------------KTGHTD--GW----------N-------------------------I-N----------------------------------------------------------LI----CQ----------PP--------------NSPDF--------------------------------------------------------------NV---------L----------------------DLGYFN-----------------------------------------------------------------------------------------------SI------------------------------------------------------QSI----Q-
>Mariner-9_PI_tp#DNA/TcMar-Stowaway RBRM:Mariner-9_PI cds_range:220-1555 [Phytophthora infestans]
-MME-YV--------------------HLDEKWFYL----------AK----------------EKQR-----------F-YLAEHEE--------------------DPH---------------------TTVKNKN-----------------------------------------------------------------------------------------------------YIVKV-----------MFLV------------------AVARPRWDPRQHKVWDGK-----I-----GLWP-------------------------FAIY---EPAERS----------------------------------------------------------------------------------------------------------------------------------------------------------------------------------SKNRPAG-----------------TLELKTYA-VT---RDI---------------------Y-R------------------------Q-CLC-----R-------SV-----------I-----------P---------CI-------KALWPS-----------G--------------------K-----R--------VILQHD-------NAK---------------PH------------VA-----------------AD------------DP------------------------------------------------------AVL-----------------------------------------AACAEG--GW----------R-------------------------M-R----------------------------------------------------------LQ----PQ----------PA--------------NSPDF--------------------------------------------------------------NA---------L----------------------DLGFFS-----------------------------------------------------------------------------------------------SI------------------------------------------------------QSL----Q-
>Mariner-17_PI_tp#DNA/TcMar-Stowaway RBRM:Mariner-17_PI cds_range:224-1313 [Phytophthora infestans]
-------------------------------------------------------------------------------------------------------------------------------------------------------------------------------------------------------------------------------------------------------------------------------------------------QCIWDGK-----I-----GVWP-------------------------FAVY---EPAERS----------------------------------------------------------------------------------------------------------------------------------------------------------------------------------SKNRAAG-----------------TLELKTYT-VD---RDI---------------------Y-R------------------------Q-ALC-----R-------MV-----------I-----------P---------RI-------KAVWPS-----------G--------------------K-----R--------VVLQQD-------NAK---------------PH------------VT-----------------VD------------DP------------------------------------------------------EVH-----------------------------------------SACSAG--GW----------D-------------------------M-K----------------------------------------------------------LT----AQ----------PA--------------NSPDF--------------------------------------------------------------NS---------N----------------------DLGFFA-----------------------------------------------------------------------------------------------SL------------------------------------------------------QSL----Q-
>Mariner-40_HM_tp#DNA/TcMar-Tc2 RBRM:Mariner-40_HM cds_range:577-2572 [Hydra vulgaris]
-----VL--------------------NGDQMPLHRN---------ES--------------S-TQKT-------------LNFT---------------------GLDTY--------------------VKE-------------------------------------------------------------------------------------------------NYSLSRE-----RI-----------TVYT------------------QVCS-D----------PK---VSI-------KP-----------------E-------FVF-----KGK------------------------------------------------GVR------------------------------------------------------------------------------------------------------------------VKLNPPQ---DVKF--QWAPKG---------------S---------------------------------------YRL------------------------EHMLS-------------TI---------ANL-----------P-------------N----RHNIFTH-------------------------------Q-----N-------YGIYVLD-------DYS---------------VH------------IM-----------------PE------------IK--------------------------------------------------------------------------------------------------AALLKK--------------GY------------------------I------------------------------------------------------------YV----GI----------GG--------------GVTGDV-------------------------------------------------------------QIN-------------------------------DTDFHR-----------------------------------------------------------------------------------------------PL------------------------------------------------------KAK----Y-
>Mariner-23_CCri_tp#DNA/TcMar-Fot1 RBRM:Mariner-23_CCri cds_range:266-2408 [Chondrus crispus]
-----VW--------------------NMDETAVSA----------EF-------------GQ-PVKVFG--A-----------------------------------ADT-----------KHGGF-----RA-APAS-----------------------------------------------------------------------------------------------GSGK-----YI-----------TAVV------------------AVSA-S----------GR----KT-------PP-F-----------------------FIV-----AGK-------------NIMSGWKK-------------------------PXHXEEXR------------------------------------------------------------------------------------------------FTEGLXW------XLSEQWFPX---DGII--MTSKXG---------------S----------ME---KRL-------------------IAF----------------------------VIEHI---N-------RF-V-----RLW-V-----------P--------------------------------------------------------KD----KX-------YLLTLX-------------------------GH------------SS-----------------RE---------------G---------------------------------------------------WEWP-----------------------------------------PLCKTV--------------K-------------------------C-----------------C------------------------------------------VV----QA----------PS--------------XTXHFL-------------------------------------------------------------QP---------C----------------------DQVVNK-----------------------------------------------------------------------------------------------RF------------------------------------------------------KEG----M-
>Mariner-34_SM_tp#DNA/TcMar-Pogo RBRM:Mariner-34_SM cds_range:383-1820 [Schmidtea mediterranea]
-----TF--------------------NCDEAALFF----------KA--------------T-QPTS-------------LVLT------------------------EN-----------DSKTG-----RF--PK---------------------------------------------------------------------------------------------------Q-----RI-----------TVLL------------------CCSA-T----------G----EKL-------TP-L-----------------------IIG-----SSQ---------------KPRCFS---------------------------GFD-------------------------------------------------------------------------------------------------------------------FNKLDI-----VY--KANKKS-----------------------W--MT---LNI---------------------F-E------------------------E-WLS-----L-------------------------------------------L-------NRKMRAN-N-----------------------------R-----K--------ILLVLD-------NAT---------------VH------------PV-----------------EI------------S-------------------------------------------------------------------------------------------------------LS--------------N-------------------------V-E----------------------------------------------------------CL----YL----------PK--------------NTTSKT-------------------------------------------------------------QP---------L----------------------DQGIIR-----------------------------------------------------------------------------------------------SF------------------------------------------------------KSK----Y-
>hypDuj5-2315#DNA/TcMar Start=1076 End=1366
---------------------------------------------------------------------------------------------------------------------------------------------------------------------------------------------------------------------------------------------------SV-----------MIWG------------------AVSY-E----------GP-------------VALV-----------------------CVT-------------------------------------------------------GVID----------------------------------------------------------------------------------------------------------------------------------RMEEYG-----------------SA----KT-MN--------SL-----------------Y-R------------------------A-LPA-----A-------HI-----------I-----------P---------YR-------EKDNNRL-------V--------------------------------------KVFQQD-------NAS---------------IH------------VS-----------------KI------------MQ------------------------------------------------------KFF--------------------------------------------QQE--------------G-------------------------F-F----------------------------------------------------------PP-------PW-------PA--------------KTPDF----------------------------------------------------------------------------------------------------------------------------------------------------------------------------------------------------------------------------------------------------------------------
>hypDuj5-388.raw#DNA/TcMar-Tc1 Start=1018 End=1365
----------------------------------------------------------------------------------------------------------------------------------------------------------------------------------------------------------------------------------------------------------------HVWG------------------MISR-E----------GP----------------V-----C-----------------LIP----CTGQVP-----------------------------------------------------------------------------------------------------------------------------------------------------------------------------------GLEHWG-----------------QI----KT-MN---SMH---------------------Y-R------------------------D-IIQ-----E-------HV-----------V-----------P---------YF-------E----RT-AR-------D--------------------A-----D--------YVFQQD-------GAA---------------IH------------TA-----------------KI------------LX------------------------------------------------------DFF--------------------------------------------QQE--------------G-------------------------V-S----------------------------------------------------------VA-------PW-------VS--------------CSPDL--------------------------------------------------------------SI---------I-------------------------------------------------------EN---------------V-W-----------------------------------------------------------------------------------------------------------------
>Mariner-3_SK_tp#DNA/TcMar-Tc1 RBRM:Mariner-3_SK cds_range:153-1278 [Saccoglossus kowalevskii]
-WEN-WI--------------------FSDECPLYL----------FP--------------T-PNSQ-----------NDRVYTDSP--------------------EKV-----------PPSEQ-----VK-----------------------------------------------------------------------------------------------------LSA-----HT-----------MVWG------------------AMSA-S----------GL-------------SELH-----------------------IVP-------------------------------------------------------------------------------------------------------------------------------------------------------------------------------------------------QG-----------------------TT-VN---AQY---------------------Y-L------------------------QEILE-----P-------TL-----------V-----------P---------IM-------SRKKRSG------PV-TGRKM-------------YKRRS-----D--------MVFMQD-------GAP---------------AH------------TA-----------------RV------------SQ------------------------------------------------------EWC--------------------------------------------SRK------------LPG--------------------F----L-R----------------------------------------------------------KE-------EW-------PP--------------NSPDL--------------------------------------------------------------NP---------I-------------------------------------------------------EN---------------C-WG-----------------------------------------------IL------------------------------------------------------NDR----I-
>Mariner-18_CGi_tp#DNA/TcMar-Tc1 RBRM:Mariner-18_CGi cds_range:174-1293 [Crassostrea gigas]
-WEN-YI--------------------FSDESSKYL----------FH--------------V-PNRQ-----------DDVVWGSQS--------------------DEVP----------DVSCV-----------------------------------------------------------------------------------------------------------KSSA-----KV-----------MIWG------------------AMGV-N----------GL-------------SKLH-----------------------IVP-------------------------------------------------------------------------------------------------------------------------------------------------------------------------------------------------SG-----------------------KT-IN---AKY---------------------Y-V------------------------DKILQ-----K-------EL-----------K-----------P---------AL-------NRQKNTG-RI-------DE-------------------R-----KLVQYPG-HATFVQD-------GAT---------------PH------------TA-----------------LV------------TQ------------------------------------------------------NWC--------------------------------------------KDN------------LPN--------------------F----I-S----------------------------------------------------------KE-------EW-------PG--------------NSPDL--------------------------------------------------------------NC---------I-------------------------------------------------------EN---------------L-WS-----------------------------------------------IL------------------------------------------------------DSE----A-
>Mariner-6_NV_tp#DNA/TcMar-Pogo RBRM:Mariner-6_NV [Nematostella vectensis]
-----IY--------------------NLVETGLYY----------RA--------------L-PDKN-------------LVPE-----------------------TES-----------T-------------ST---------------------------------------------------------------------------------------------------E-----RL-----------TVTL------------------CCNM-D----------GE---FE--------KP-L-----------------------VIG-----PTA---------------NPPCFA---------------------------KLD-------------------------------------------------------------------------------------------------------------------SECLPV-----IW--RANRRA-----------------------W--IT---TSI---------------------F-A------------------------D-WLR-----T-------------------------------------------L-------DRKMRQK-D-----------------------------R-----R--------ILLFLD-------NSP---------------PH------------PP------------------------------------------------------------------------------------------------------------------------------------TLQLT--------------N-------------------------V-K----------------------------------------------------------LV----FL---I-----KPS-----N--------NTVNQL-------------------------------------------------------------QP---------L----------------------TQGIVE-----------------------------------------------------------------------------------------------AF------------------------------------------------------RMA----Y-
>Mariner-1_ABr_tp#DNA/TcMar-Fot1 RBRM:Mariner-1_ABr cds_range:92-1940 [Alternaria brassicicola]
-----IF--------------------NMDEKGFQLG---------RV--------------G-NTKR-------------IFSR-----------------------RLY-----------EQKGA-----RQ-ALED-----------------------------------------------------------------------------------------------GSSE-----WI-----------TVIA------------------CICS-D----------G----KAL-------SP-T-----------------------LIF-----QGAN-----------GAVQSSWVE---------------------------AVQ-------------------------------------------------------------------------------------------------------------------AGEHSV-----FT--TSSPSG-----------------------W--SN---NDI---------------------G-L------------------------A-WLK-----Q-------VF-----------E-----------R---------ET-------RRHAST--------------------------------G-----Y--------RLLLLD-------GHG---------------SH------------VT-----------------MD------------FI--------------------------------------------------------------------------------------------------EYCNDN--------------K-------------------------I-L----------------------------------------------------------LF----VF----------PP--------------HATHTL-------------------------------------------------------------QP---------L----------------------DVVMFK-----------------------------------------------------------------------------------------------PL------------------------------------------------------ATA----Y-
>Mariner-9_AN_tp#DNA/TcMar-Fot1 RBRM:Mariner-9_AN cds_range:99-1965 [Aspergillus nidulans fgsc a4]
-----IY--------------------NMDKKGFLIG---------ML--------------S-KGLR-------------IFSK-----------------------RKY-----------KQGNF-----KQ-RLQD-----------------------------------------------------------------------------------------------GNRE-----WI-----------TAIA------------------CICA-D----------G----TLL-------SP-V-----------------------LIY-----QAAS-----------SDIQDTWLQ---------------------------DFD-------------------------------------------------------------------------------------------------------------------PQHHKT-----FF--ASSPSG-----------------------W--TN---DKL---------------------G-Y------------------------A-WLT-----G-------VF-----------D-----------R---------ET-------KDKARR--------------------------------Q-----W--------RLLFLD-------GHG---------------SH------------LT-----------------MK------------FF--------------------------------------------------------------------------------------------------DYCDDN--------------K-------------------------I-L----------------------------------------------------------LA----TY----------PP--------------HSTHSL-------------------------------------------------------------QP---------L----------------------DVGIFS-----------------------------------------------------------------------------------------------PL------------------------------------------------------SHA----Y-
>Mariner-22_HM_tp#DNA/TcMar-Fot1 RBRM:Mariner-22_HM cds_range:604-2344 [Hydra vulgaris]
-----IW--------------------NYDETNLSD----------DP--------------G-KKKI-------------LTKR-----------------------GCK-----------YPERI-----I-NSTK---------------------------------------------------------------------------------------------------T-----SF-----------SVMF------------------CGNA-N----------G----ELL-------PP-Y-----------------------VVY-----KAE-------------SLWNTWME---------------------------------------------------------------------------------------------------------------------------------------------------HGPP---KARY--NRSKSG-----------------------W--FD---STC---------------------F-E------------------------D-WFF-----S-------LL-----------L-----------P---------RL-------KKA----------------------------------QG-----R--------SVIIGD-------NVS---------------SH------------LS-----------------IA------------VL--------------------------------------------------------------------------------------------------DACQSN--------------N-------------------------I-G----------------------------------------------------------FV----AL----------PA--------------NSTHLT-------------------------------------------------------------QP---------L----------------------DVAYFR-----------------------------------------------------------------------------------------------PM------------------------------------------------------KIN----W-
>POT_Cis_tp#DNA/TcMar-Fot1 RBRM:POT_Cis cds_range:529-2395 [Ciona savignyi]
-----IV--------------------NYDETNFSD----------DP--------------G-VKKM-------------IFCR-----------------------GVK-----------YPERI-----K-NFSK---------------------------------------------------------------------------------------------------G-----AV-----------SVMF------------------SATA-N----------G----EFL-------PL-Y-----------------------VVY-----KSI-------------KLWHSWCE---------------------------------------------------------------------------------------------------------------------------------------------------GGPP---STRY--GRTTSG-----------------------W--FD---ACT---------------------F-E------------------------D-WFT-----S-------VI-----------V-----------P---------WA-------KKL----------------------------------PG-----T--------KVIIGD-------NLS---------------SH------------LN-----------------SR------------VI--------------------------------------------------------------------------------------------------QKCEEL--------------H-------------------------I-N----------------------------------------------------------FA----FL----------PP--------------NTTHLT-------------------------------------------------------------QP---------L----------------------DVSVFR-----------------------------------------------------------------------------------------------PV------------------------------------------------------KTH----W-
>Mariner-24_HM_tp#DNA/TcMar-Fot1 RBRM:Mariner-24_HM cds_range:587-2273 [Hydra vulgaris]
-----IL--------------------NCDESGFCT----------NP--------------I-NKKI-------------ICKR-----------------------GIK-----------NPVSI-----APGSGK---------------------------------------------------------------------------------------------------E-----QF-----------TVLA------------------TISA-A----------G----RNF-------PP-F-----------------------ILF-----AGK-------------NLYKEWMT---------------------------------------------------------------------------------------------------------------------------------------------------GGPN---GSLY--GVTKNG-----------------------W--ME---TEV---------------------F-T------------------------E-YFN-----H-------LV-----------L---------------------WL-------KDT----------------------------------PK-----P--------VLLIFD-------GHI---------------SH------------IS-----------------LE------------TV--------------------------------------------------------------------------------------------------KKAVEN--------------H-------------------------I-T----------------------------------------------------------IL----CL----------PA--------------HCSHLL-------------------------------------------------------------QP---------L----------------------DVGVFR-----------------------------------------------------------------------------------------------QV------------------------------------------------------KHV----W-
>Mariner5_AO_tp#DNA/TcMar-Tc1 RBRM:Mariner5_AO cds_range:116-1163 [Aspergillus oryzae]
-WAR-VK--------------------WSDEYMVER----------GI--------------G-VRPT-------------WTFLRPR--------------------DQL-----------KNHDI-----HA-KPCG------------------------------------------------------------------------------------------------KGI-----KQ-----------MFWA------------------AFGE-D----------IR-------------TGLV-----------------------PL------DSD-------------------------------------------------------------------------------------------------------------------------------------------------------------------------------------PESAQG------------------------G-VT---AAI---------------------I-L------------------------A-LYR-------------AF-----------L-----------P---------DL-----------------------LQ--------------------E-----G--------DIFMHD-------GAS---------------IH------------RT-----------------YI------------VR------------------------------------------------------EGL--------------------------------------------EEM--------------G-------------------------I-E----------------------------------------------------------VM----E---W-------PP--------------YSPDL--------------------------------------------------------------NP---------I-------------------------------------------------------EN---------------L-WA-----------------------------------------------LM------------------------------------------------------KEE----I-
>Mariner-5_AN_tp#DNA/TcMar-Tc1 RBRM:Mariner-5_AN cds_range:156-1206 [Aspergillus nidulans]
-FNR-VI--------------------WSDECLVER----------GA--------------G-IRRI-------------YTFRSPR--------------------QQI-----------IKRDV-----HA-IRCG------------------------------------------------------------------------------------------------KGV-----KQ-----------MFWA------------------AFGF-N----------RR-------------TGLL-----------------------PL------DGD-------------------------------------------------------------------------------------------------------------------------------------------------------------------------------------PDAARG------------------------G-VT---AWV---------------------I-R------------------------G-VYK-------------SF-----------L-----------P---------DI-----------------------LG--------------------P-----G--------DIFMHD-------GAS---------------VH------------RA-----------------YI------------VQ------------------------------------------------------QLL--------------------------------------------EDM--------------G-------------------------V-E----------------------------------------------------------VM----V---W-------PP--------------YSPDL--------------------------------------------------------------NP---------I-------------------------------------------------------KN---------------L-WA-----------------------------------------------LM------------------------------------------------------KAK----I-
>Mariner-15_CGi_tp#DNA/TcMar-Tc1 RBRM:Mariner-15_CGi cds_range:188-1163 [Crassostrea gigas]
-FDN-VI--------------------FTDESRFQF----------YR--------------C-TRKR---------------WAKFGHC------------------QKM---------------------VP----------------------------------------------------------------------------------------------------KFSP-----AV-----------TVWG------------------GISK-L----------GI-------------TPLV-----------------------SV--------------------------------------------------------------------------------------------------------------------------------------------------------------------------------------------------NG------------------------N-IS---AIK---------------------Y-C------------------------E-ILG-----E-------GL-----------LL----------S---------NI---------------------VTNDL-------------------------P--------YVLQQD-------NAR---------------PH------------TA-----------------AY------------TR------------------------------------------------------DWF--------------------------------------------TQN--------------H-------------------------V-T----------------------------------------------------------VM----E---W-------PA--------------ASPDL--------------------------------------------------------------NP---------I-------------------------------------------------------EN---------------V-WQ-----------------------------------------------IM------------------------------------------------------KDR----V-
>Tc1-6_Xt_tp#DNA/TcMar-Tc1 RBRM:Tc1DR3_Xt cds_range:153-1191 [Xenopus (silurana) tropicalis]
-WKN-VA--------------------WSDESRFLL----------RH--------------S-NGRV-------------RIWRKQN--------------------ENM-----------DPSCL-----VT-TVQA------------------------------------------------------------------------------------------------GGG-----GV-----------MVWG------------------MFSW-H----------TL-------------GPLV-----------------------PI--------------------------------------------------------------------------------------------------------------------------------------------------------------------------------------------------GH------------------------R-LN---ATA---------------------Y-L------------------------S-IVS-----D-------HV-----------H-----------P---------FM-------T----TM-YP-------S--------------------S-----D--------GYFQQD-------NAP---------------CH------------KA-----------------RI------------IS------------------------------------------------------NWF--------------------------------------------LEH------------DNE-------------------------F-T----------------------------------------------------------VL----K---W-------PP--------------QSPDL--------------------------------------------------------------NP---------I-------------------------------------------------------EH---------------L-WD-----------------------------------------------VV------------------------------------------------------ERE----L-
>Mariner-11_EL_tp#DNA/TcMar-Tc1 RBRM:Mariner-11_EL cds_range:96-1185 [Esox lucius]
-WKK-VA--------------------WSDESRFLL----------HH--------------V-DGRV-------------RVRRLPG--------------------EVM-----------APGCT-----VG-RRQA------------------------------------------------------------------------------------------------GGG-----SV-----------MLWA------------------MFCW-E----------TL-------------GPGI-----------------------HV--------------------------------------------------------------------------------------------------------------------------------------------------------------------------------------------------DV------------------------N-LT---RAT---------------------Y-L------------------------N-IVA-----D-------QV-----------H-----------P---------FM-------A----MV-FP-------D--------------------G-----S--------GLFQQD-------NAP---------------CH------------TA-----------------HI------------VR------------------------------------------------------EWF--------------------------------------------EEH------------DEE-------------------------F-K----------------------------------------------------------VL----P---W-------PP--------------NSPDL--------------------------------------------------------------NP---------I-------------------------------------------------------EH---------------L-WD-----------------------------------------------VL------------------------------------------------------DQQ----V-
>Mariner-5_SSa_tp#DNA/TcMar-Tc1 RBRM:Mariner-5_SSa cds_range:134-1016 [Salmo salar]
-WKR-VL--------------------WSDESRY----------------------------------------------------------------------------------------LPECI-----VP-TVKF------------------------------------------------------------------------------------------------GGG-----GI-----------MVWG------------------CFSW-F----------GL-------------GPLV-----------------------PV--------------------------------------------------------------------------------------------------------------------------------------------------------------------------------------------------KG------------------------N-LN---ATA---------------------Y-N------------------------D-ILD-----D-------SV-----------L-----------P---------TL-------W----QQ-FG-------E--------------------G-----P--------FLFQHD-------NAP---------------VH------------KA-----------------RS------------IQ------------------------------------------------------KWF--------------------------------------------VEI--------------G-------------------------V-E----------------------------------------------------------EL----D---W-------PA--------------QSPDL--------------------------------------------------------------NP---------I-------------------------------------------------------EH---------------L-WD-----------------------------------------------EL------------------------------------------------------ERR----L-
>Mariner-16_LMi_tp#DNA/TcMar-Tc1 RBRM:Mariner-16_LMi cds_range:135-1164 [Locusta migratoria]
-WKN-VV--------------------WSDESRYTM----------WR--------------S-DGRV-------------WVWRMPG--------------------ERH-----------LPACV-----VP-TVKF------------------------------------------------------------------------------------------------GGG-----GV-----------MVWS------------------CFSW-R----------GL-------------APLV-----------------------VL--------------------------------------------------------------------------------------------------------------------------------------------------------------------------------------------------RG------------------------T-IT---AQA---------------------Y-I------------------------D-VLS-----T-------FL-----------L-----------P---------TV-------E----EQ-FG-------D--------------------G-----D--------CIFQHD-------RAP---------------VH------------NA-----------------RP------------VA------------------------------------------------------EWL--------------------------------------------HDN--------------N-------------------------I-P----------------------------------------------------------VM----D---W-------PA--------------QSPDL--------------------------------------------------------------NP---------I-------------------------------------------------------EH---------------L-WD-----------------------------------------------VL------------------------------------------------------ERR----L-
>Mariner-18_SIn_tp#DNA/TcMar-Tc1 RBRM:Mariner-18_SIn cds_range:187-1213 [Solenopsis invicta]
-WKN-VV--------------------WSDESSFTL----------FP--------------T-NGRV-------------YVWRTPK--------------------EAY-----------DPDCL-----LP-TVKH------------------------------------------------------------------------------------------------GGG-----SV-----------MIWA------------------AISW-Y----------SA-------------GPLI-----------------------HI--------------------------------------------------------------------------------------------------------------------------------------------------------------------------------------------------TG------------------------R-IT---ANE---------------------Y-L------------------------D-ILN-----D-------EV-----------L-----------T---------MT-------S----IL---------LP--------------------N-----T--------AIFQDD-------NAP---------------IH------------TA-----------------KK------------VQ------------------------------------------------------SWF--------------------------------------------EEH--------------Q-------------------NI----I-K----------------------------------------------------------HL----P---W-------PA--------------QSPDL--------------------------------------------------------------NI---------I-------------------------------------------------------EP---------------L-WG-----------------------------------------------VL------------------------------------------------------EQR----I-
>Mariner-17_SIn_tp#DNA/TcMar-Tc1 RBRM:Mariner-17_SIn cds_range:272-1316 [Solenopsis invicta]
-WAR-VL--------------------WSDESKFNM----------FS--------------S-DGIR-------------YIRRPPN--------------------KRD-----------DPKYQ-----VP-TVKH------------------------------------------------------------------------------------------------GGG-----HV-----------MVWG------------------CFSR-S----------GV-------------GPLV-----------------------EV--------------------------------------------------------------------------------------------------------------------------------------------------------------------------------------------------KD------------------------I-MD---RFR---------------------Y-C------------------------E-ILQ-----N-------HM-----------L-----------P---------YA-------K----R--NL-------A--------------------R-----N--------WIFQQD-------NDP---------------KH------------TS-----------------AH------------VK------------------------------------------------------EFF--------------------------------------------TSK--------------K-------------------------I-K----------------------------------------------------------VL----E---W-------PS--------------QSPDL--------------------------------------------------------------NP---------I-------------------------------------------------------EH---------------L-WE-----------------------------------------------EL------------------------------------------------------DRR----I-
>Mariner-34_AEc_tp#DNA/TcMar-Tc1 RBRM:Mariner-34_AEc cds_range:278-1307 [Acromyrmex echinatior]
-WSS-VV--------------------RSDESKFLL----------FG--------------T-DGIT-------------WIRRPKG--------------------KRF-----------DPKYQ-----LP-TMKH------------------------------------------------------------------------------------------------GGG-----SV-----------MVWG------------------AFSA-K----------GM-------------GPLH-----------------------RI--------------------------------------------------------------------------------------------------------------------------------------------------------------------------------------------------DG------------------------K-MD---QKV---------------------Y-I------------------------D-ILE-----N-------VM-----------L-----------P---------YA-------K----R--FL-------G--------------------R-----G--------FIYQQD-------NDP---------------KH------------RA-----------------AK------------VR------------------------------------------------------KWF--------------------------------------------RQH--------------R-------------------------V-T----------------------------------------------------------LL----E---W-------PS--------------QSPDL--------------------------------------------------------------NI---------I-------------------------------------------------------EP---------------L-WD-----------------------------------------------EL------------------------------------------------------QRR----L-
>Tc1-1_TCa_tp#DNA/TcMar-Tc1 RBRM:Tc1-1_TCa cds_range:303-1314 [Tribolium castaneum]
-WRK-VL--------------------FSDETRYKL----------FN--------------S-DGMK-------------RVRRPIN--------------------TRF-----------NPKYV-----TP-TVKH------------------------------------------------------------------------------------------------GHG-----SV-----------FLWG------------------CFSW-N----------GV-------------GPLS-----------------------FI--------------------------------------------------------------------------------------------------------------------------------------------------------------------------------------------------EG------------------------N-MD---RFI---------------------Y-R------------------------D-ILQ-----D-------VM-----------L-----------P---------YA-------E----W--EM-------P--------------------L-----R--------FIFQQD-------NDP---------------KH------------TS-----------------AL------------VS------------------------------------------------------EWF--------------------------------------------QNN--------------N-------------------------I-H----------------------------------------------------------VL----Q---W-------PA--------------QSPDL--------------------------------------------------------------NP---------I-------------------------------------------------------EN---------------L-WE-----------------------------------------------EV------------------------------------------------------ERR----I-
>Mariner-35_SSa_tp#DNA/TcMar-Tc1 RBRM:Mariner-35_SSa cds_range:377-1388 [Salmo salar]
-WDR-VL--------------------WSDETKIEL----------FG--------------N-KHQR-------------WVWRRQK--------------------DSH-----------AEKYL-----IP-TVKY------------------------------------------------------------------------------------------------GGG-----SL-----------MLWG------------------CFSS-K----------GP-------------GQLV-----------------------RI--------------------------------------------------------------------------------------------------------------------------------------------------------------------------------------------------HG------------------------I-MD---SIK---------------------Y-Q------------------------Q-ILN-----Q-------NL-----------T-----------A---------SA-------R----KL-KL-------G--------------------R-----G--------WIFQQD-------NDP---------------KH------------TS-----------------KS------------TQ------------------------------------------------------KWF--------------------------------------------TDH--------------R-------------------------I-K----------------------------------------------------------VL----P---W-------PS--------------QSPDL--------------------------------------------------------------NP---------I-------------------------------------------------------EN---------------L-WD-----------------------------------------------EL------------------------------------------------------KRR----V-
>Tc1-1_ACar_tp#DNA/TcMar-Tc1 RBRM:Tc1-1_ACar cds_range:364-1384 [Anolis carolinensis]
-WEN-VI--------------------WSDETKVEL----------FG--------------R-NTTC-------------RVWRRKN--------------------AEL-----------HPKNT-----IP-TVKH------------------------------------------------------------------------------------------------GGG-----NI-----------MLWG------------------CFSA-K----------GP-------------GRLI-----------------------RI--------------------------------------------------------------------------------------------------------------------------------------------------------------------------------------------------HE------------------------R-MN---GAM---------------------Y-H------------------------E-ILS-----A-------NL-----------L-----------P---------SA-------R----AL-KM-------K--------------------R-----G--------WVFQHD-------NDP---------------KH------------TA-----------------RA------------TK------------------------------------------------------EWL--------------------------------------------RKK--------------H-------------------------F-K----------------------------------------------------------VL----E---W-------PS--------------QSPDL--------------------------------------------------------------NP---------I-------------------------------------------------------EN---------------L-WR-----------------------------------------------EL------------------------------------------------------KVH----V-
>Tc1-2_GA_tp#DNA/TcMar-Tc1 RBRM:Tc1-2_GA cds_range:387-1407 [Gasterosteus aculeatus]
-WRK-VL--------------------WSDETKIEL----------FG--------------H-NAQQ-------------YVWRRKG--------------------EAF-----------NPKNT-----TP-TVKH------------------------------------------------------------------------------------------------GGG-----SI-----------MLWG------------------CFAA-N----------GT-------------GALQ-----------------------RV--------------------------------------------------------------------------------------------------------------------------------------------------------------------------------------------------NG------------------------I-MK---KED---------------------Y-L------------------------Q-ILQ-----D-------NL-----------K-----------S---------SA-------R----RL-GL-------G--------------------R-----S--------WVFQQD-------NDP---------------KH------------TS-----------------KV------------VI------------------------------------------------------EWL--------------------------------------------NQA--------------R-------------------------I-R----------------------------------------------------------VL----E---W-------PS--------------QSPDL--------------------------------------------------------------NP---------I-------------------------------------------------------EN---------------M-WT-----------------------------------------------ML------------------------------------------------------KKQ----V-
>Tc1-3_GA_tp#DNA/TcMar-Tc1 RBRM:Tc1-3_GA cds_range:399-1419 [Gasterosteus aculeatus]
-WNS-VL--------------------WSDETKLEL----------FG--------------P-MDQR-------------YVWRKKN--------------------EAY-----------AEKNT-----LP-TVKH------------------------------------------------------------------------------------------------GGG-----SV-----------MLWG------------------CFAA-S----------GT-------------GNLQ-----------------------RV--------------------------------------------------------------------------------------------------------------------------------------------------------------------------------------------------EG------------------------T-MD---SVK---------------------Y-Q------------------------E-ILG-----K-------NG-----------M-----------P---------SV-------M----KL-KL-------G--------------------R-----H--------WTFQQD-------NDP---------------KH------------TS-----------------KS------------TK------------------------------------------------------AWF--------------------------------------------QKK--------------K-------------------------W-K----------------------------------------------------------IL----E---W-------PS--------------QSPDL--------------------------------------------------------------NP---------I-------------------------------------------------------EN---------------L-WW-----------------------------------------------DL------------------------------------------------------KKA----V-
>Tc1-1_Lch_tp#DNA/TcMar-Tc1 RBRM:Tc1-1_Lch cds_range:362-1382 [Latimeria chalumnae]
-FNN-IL--------------------WSDETKIEL----------FP--------------K-KGPR-------------YVWRKKG--------------------KAF-----------NEENL-----VP-TVKH------------------------------------------------------------------------------------------------GGG-----SV-----------MIWG------------------CFSS-S----------GT-------------GDIH-----------------------VI--------------------------------------------------------------------------------------------------------------------------------------------------------------------------------------------------EE------------------------R-MN---AAM---------------------Y-Q------------------------K-ILQ-----S-------KM-----------I-----------P---------SA-------H----RL--I-------G--------------------R-----Q--------FIFQHD-------NDP---------------KH------------TA-----------------KS------------TL------------------------------------------------------EFL--------------------------------------------KRR--------------K-------------------------I-K----------------------------------------------------------VL----E---W-------PS--------------QSPDL--------------------------------------------------------------NP---------I-------------------------------------------------------EM---------------L-WS-----------------------------------------------DL------------------------------------------------------KKA----V-
>Tc1-1_AG_tp#DNA/TcMar-Tc1 RBRM:Tc1-1_AG cds_range:271-1267 [Anopheles genus]
-WSK-II--------------------FSDESRINL----------DG--------------S-DGIK-------------YVWRFPN--------------------QAY-----------HPKNT-----IK-TLSH------------------------------------------------------------------------------------------------GGG-----HV-----------MVWG------------------CFSW-H----------GT-------------GPLF-----------------------RI--------------------------------------------------------------------------------------------------------------------------------------------------------------------------------------------------NG------------------------T-LN---SEG---------------------Y-R------------------------K-ILS-----R-------KM-----------L-----------P---------YA-------R----QQFGD-------E--------------------E-----H--------YIFQHD-------NDS---------------KH------------TS-----------------RT------------VK------------------------------------------------------CYL--------------------------------------------ANQ--------------D-------------------------V-Q----------------------------------------------------------VL----P---W-------PA--------------LSPDL--------------------------------------------------------------NP---------I-------------------------------------------------------EN---------------L-WS-----------------------------------------------TL------------------------------------------------------KRQ----L-
>Mariner2_AG_tp#DNA/TcMar-Tc1 RBRM:Mariner2_AG cds_range:623-1622 [Anopheles gambiae]
-WRN-VL--------------------WSDESKVNL----------VG--------------S-DGKR-------------FVRRPKN--------------------TAY-----------RPQYT-----LK-TVKH------------------------------------------------------------------------------------------------GGG-----NI-----------MVWA------------------CFSW-Y----------GV-------------GPIF-----------------------WI--------------------------------------------------------------------------------------------------------------------------------------------------------------------------------------------------KD------------------------I-MD---QHR---------------------Y-L------------------------N-IIQ-----T-------VM-----------L-----------P---------HA-------EW------EM-------P--------------------L-----K--------WQFMHD-------NDP---------------KH------------TA-----------------KA------------VK------------------------------------------------------KWF--------------------------------------------VDQ--------------K-------------------------I-D----------------------------------------------------------VM----N---W-------PA--------------QSPDL--------------------------------------------------------------NP---------I-------------------------------------------------------EN---------------L-WK-----------------------------------------------IV------------------------------------------------------KAK----L-
>Mariner-6_DY_tp#DNA/TcMar-Tc1 RBRM:Mariner-6_DY cds_range:342-1269 [Drosophila yakuba]
-WKN-IL--------------------WSDETKINK----------VG--------------P-DGKT-------------FVRRPKG--------------------QAL-----------NPRYT-----MK-TVKH------------------------------------------------------------------------------------------------GAG-----SI-----------MCWG------------------AFSW-R----------GV-------------GPLY-----------------------RI--------------------------------------------------------------------------------------------------------------------------------------------------------------------------------------------------NG------------------------V-MD---RFT---------------------Y-A------------------------D-ILK-----N-------QM-----------E-----------P---------FT-------F----E--NM-------P--------------------L-----K--------WTFQHD-------NDP---------------KH------------TS-----------------RV------------VK------------------------------------------------------KWL--------------------------------------------KDE--------------S-------------------------I-Q----------------------------------------------------------VL----E---R-------PA--------------QSPDL--------------------------------------------------------------NP---------I-------------------------------------------------------EN---------------L-WN-----------------------------------------------DV------------------------------------------------------KVM----I-
>Mariner-7_BM_tp#DNA/TcMar-Tc1 RBRM:Mariner-7_BM cds_range:376-1399 [Bombyx mori]
-WQH-VL--------------------FSDETKVNL----------IS--------------S-DGRQ-------------YVRRPVK--------------------AEM-----------NPRFT-----KK-QVKH------------------------------------------------------------------------------------------------GGG-----NI-----------KIWG------------------SFSG-R----------GV-------------GPVR-----------------------KV--------------------------------------------------------------------------------------------------------------------------------------------------------------------------------------------------QG------------------------N-LD---QHQ---------------------Y-K------------------------A-ILE-----E-------TM-----------L-----------P---------YA-------E----E--HL-------P--------------------I-----I--------WTFQQD-------NDP---------------KH------------TA-----------------HS------------VK------------------------------------------------------SFL--------------------------------------------TSQ--------------F-------------------------V-S----------------------------------------------------------VL----D---W-------PA--------------NSPDL--------------------------------------------------------------NP---------I-------------------------------------------------------EH---------------L-WH-----------------------------------------------EI------------------------------------------------------KKK----V-
>Mariner-2_SK_tp#DNA/TcMar-Tc1 RBRM:Mariner-2_SK cds_range:436-1483 [Saccoglossus kowalevskii]
-WAQ-VI--------------------WSDESKFTV----------FR--------------S-RGRL-------------FVRRRPG--------------------EEY-----------ELKCI-----KP-TIKF------------------------------------------------------------------------------------------------GGG-----SV-----------MVWG------------------CFSA-T----------GL-------------GSLV-----------------------RV--------------------------------------------------------------------------------------------------------------------------------------------------------------------------------------------------PT------------------------T-MN---RWK---------------------Y-L------------------------D-ILQ-----N-------EM-----------I-----------P---------SA-------L----R--LV-------G--------------------P-----N--------FHFQQD-------NAP---------------VH------------TA-----------------LA------------VR------------------------------------------------------DFL--------------------------------------------NNP--------------Q-----------------EYGYFFDNF-T----------------------------------------------------------TL----N---W-------PA--------------QSPDL--------------------------------------------------------------NP---------I-------------------------------------------------------EN---------------L-WE-----------------------------------------------LI------------------------------------------------------DLE----V-
>SMAR19_tp#DNA/TcMar-Tc1 RBRM:SMAR19 cds_range:271-1291 [Schmidtea mediterranea]
-WDK-VI--------------------WSDETKINL----------FS--------------S-DGRQ-------------RVYRKKG--------------------KAL-----------ESKNC-----LP-TIKH------------------------------------------------------------------------------------------------GGG-----SI-----------MLWG------------------CMSS-K----------GV-------------GRLH-----------------------II--------------------------------------------------------------------------------------------------------------------------------------------------------------------------------------------------KG------------------------K-MD---GLM---------------------Y-K------------------------S-ILT-----K-------NL-----------G-----------P---------SA-------R----DM-GL-------D--------------------D-----E--------FVFQQD-------NDP---------------KH------------TS-----------------RV------------VG------------------------------------------------------EYF--------------------------------------------IFK--------------N-------------------------V-N----------------------------------------------------------VL----D---W-------PA--------------QSPDL--------------------------------------------------------------NP---------I-------------------------------------------------------EH---------------L-WD-----------------------------------------------YV------------------------------------------------------KRE----V-
>Mariner-19_EL_tp#DNA/TcMar-Tc1 RBRM:Mariner-19_EL cds_range:413-1463 [Esox lucius]
-WKS-VL--------------------WSDESKFEI----------FG--------------S-NRRV-------------FVRRRKG--------------------ERM-----------DSTCL-----VP-TVKH------------------------------------------------------------------------------------------------GGG-----GV-----------MVWG------------------CFAG-D----------TV-------------GDLF-----------------------KI--------------------------------------------------------------------------------------------------------------------------------------------------------------------------------------------------EG------------------------I-LN---QHG---------------------Y-H------------------------S-ILQ-----R-------HA-----------I-----------P---------SG-------L----RL---------VG--------------------P-----S--------FIFQQD-------NDP---------------KH------------TS-----------------RL------------CK------------------------------------------------------GYL--------------------------------------------TKK--------------E-----------------SDGV----L-R----------------------------------------------------------QM----T---W-------PP--------------QSPDL--------------------------------------------------------------NP---------I-------------------------------------------------------EM---------------V-WG-----------------------------------------------EL------------------------------------------------------DRR----V-
>Mariner-24_SSa_tp#DNA/TcMar-Tc1 RBRM:Mariner-24_SSa cds_range:414-1455 [Salmo salar]
-WKK-VL--------------------WTDESKFEV----------FG--------------S-QRRT-------------FVRRRKN--------------------EKM-----------LEECL-----TP-SVKH------------------------------------------------------------------------------------------------GGG-----NV-----------MVWG------------------CFGG-G----------KV-------------GDLY-----------------------RV--------------------------------------------------------------------------------------------------------------------------------------------------------------------------------------------------KG------------------------I-LK---KEG---------------------Y-H------------------------S-ILQ-----R-------HA-----------I-----------P---------CG-------R----RL---------IG--------------------A-----N--------FLLQQD-------NDP---------------KH------------SS-----------------KL------------CN------------------------------------------------------NYL--------------------------------------------GKK--------------Q-----------------SAGI----L-S----------------------------------------------------------IM----E---W-------PA--------------QSPDL--------------------------------------------------------------NP---------I-------------------------------------------------------EL---------------L-WE-----------------------------------------------QL------------------------------------------------------DRM----V-
>Mariner-24_EL_tp#DNA/TcMar-Tc1 RBRM:Mariner-24_EL cds_range:281-1283 [Esox lucius]
-WSK-VL--------------------SSDESTFCI----------SF--------------G-NQGP-------------RVWRKSG--------------------EAQ-----------NPSCL-----KS-SVKF-------------------------------------------------------------------------------------------------PQ-----SV-----------MIWG------------------AMSS-A----------GV-------------GPLC-----------------------FI--------------------------------------------------------------------------------------------------------------------------------------------------------------------------------------------------KS------------------------R-VN---AAV---------------------Y-Q------------------------E-ILE-----H-------FM-----------L-----------P---------SA-------D----KL-YG-------D--------------------A-----D--------FLFQQD-------LAP---------------AH------------SA-----------------KT------------TG------------------------------------------------------NWF--------------------------------------------AAH--------------G-------------------------I-T----------------------------------------------------------VL----D---W-------PA--------------NSPDL--------------------------------------------------------------NP---------I-------------------------------------------------------EN---------------L-WG-----------------------------------------------IV------------------------------------------------------KRK----M-
>Mariner-20_DF_tp#DNA/TcMar-Tc1 RBRM:Mariner-20_DF cds_range:285-1044 Fragment [Drosophila ficusphila]
-WAT-VL--------------------FSDESSFQL-----------F--------------S-NRPC-------------RVYRKAN--------------------EKF-----------SPQCI-----VP-RVQK------------------------------------------------------------------------------------------------GGG-----SV-----------MVWG------------------CMSA-K----------GP-------------GELA-----------------------FV--------------------------------------------------------------------------------------------------------------------------------------------------------------------------------------------------DG------------------------T-MN---TEK---------------------Y-L------------------------Q-HMD-----D-------YM-----------F-----------P---------SK-------K----KL-FG-R-----R--------------------K-----E--------WKYQQD-------NAP---------------CH------------VS-----------------KK------------AI------------------------------------------------------AWF--------------------------------------------LNR--------------R-------------------------V-P----------------------------------------------------------LL----K---W-------PA--------------RSPDM--------------------------------------------------------------SP---------I-------------------------------------------------------EE---------------L-WD-----------------------------------------------LL------------------------------------------------------DRR----I-
>Mariner-1_DVi_tp#DNA/TcMar-Tc1 RBRM:Mariner-1_DVi cds_range:211-1414 [Drosophila virilis]
-WSN-VI--------------------FCDESKMML----------FY--------------N-DGPS-------------RVWRKPL--------------------TAL-----------ENRNI-----IP-TVKF------------------------------------------------------------------------------------------------GKL-----SV-----------MVWG------------------CISS-K----------GV-------------GDLT-----------------------FI--------------------------------------------------------------------------------------------------------------------------------------------------------------------------------------------------EN------------------------T-MD---ARQ---------------------Y-L------------------------S-ILQ-----T-------HL-----------V-----------S---------SA-------Q----KF-GF-------Y--------------------E-----DNKP----IFKFYQD-------NDP---------------KH------------KA-----------------HM------------VR------------------------------------------------------VWL--------------------------------------------LYN--------------C-------------------------G-K----------------------------------------------------------VL----D---T-------PP--------------QSPDM--------------------------------------------------------------NP---------I-------------------------------------------------------EN---------------V-WS-----------------------------------------------YL------------------------------------------------------KKK----V-
>Paris_tp#DNA/TcMar-Tc1 RBRM:PARIS cds_range:381-1437 [Drosophila fruit fly genus]
-WDD-VI--------------------FCDETKIML----------YY--------------H-DGPS-------------KVWRKPN--------------------TAL-----------EQKNI-----IP-TVKF------------------------------------------------------------------------------------------------GKL-----SV-----------MVWG------------------CISS-K----------GV-------------GELR-----------------------IF--------------------------------------------------------------------------------------------------------------------------------------------------------------------------------------------------ND------------------------V-MT---KEF---------------------Y-L------------------------D-ILK-----N-------EL-----------S-----------R---------SA-------I----KF-GFVDPQNPSK--------------------Q-----R--------YKLYQD-------NDP---------------KH------------KS-----------------FL------------CR------------------------------------------------------TWL--------------------------------------------LYN--------------C-------------------------S-K----------------------------------------------------------VI----D---T-------PA--------------QSPDL--------------------------------------------------------------NP---------I-------------------------------------------------------EN---------------L-WA-----------------------------------------------FL------------------------------------------------------KKR----V-
>Mariner-4_LMi_tp#DNA/TcMar-Tc1 RBRM:Mariner-4_LMi cds_range:328-1351 [Locusta migratoria]
-WND-VI--------------------FSDESKFNV----------CG--------------S-DGRS-------------MVWRKKN--------------------EEF-----------TVTNI-----KP-TVKH------------------------------------------------------------------------------------------------GGG-----SV-----------LVWG------------------CIST-F----------GP-------------GELV-----------------------FI--------------------------------------------------------------------------------------------------------------------------------------------------------------------------------------------------DN------------------------T-MD---KYV---------------------Y-L------------------------N-ILK-----N-------NL-----------R-----------K---------SA-------E----TM-GI-------S--------------------N-----T--------FKFYQD-------NDP---------------KH------------KA-----------------RI------------VQ------------------------------------------------------EYL--------------------------------------------LYN--------------C-------------------------P-K----------------------------------------------------------VL----Q---P-------PP--------------QSPDL--------------------------------------------------------------NP---------I-------------------------------------------------------EN---------------V-WG-----------------------------------------------EL------------------------------------------------------KRR----I-
>Mariner-7_LMi_tp#DNA/TcMar-Tc1 RBRM:Mariner-7_LMi cds_range:356-1382 [Locusta migratoria]
-WNR-VI--------------------FCDECKFTL----------WQ--------------S-DGKA-------------NVWRKTN--------------------EEL-----------NPRNL-----KP-TVKF------------------------------------------------------------------------------------------------GGG-----SI-----------MVWG------------------CMSG-N----------GV-------------GDLV-----------------------FI--------------------------------------------------------------------------------------------------------------------------------------------------------------------------------------------------DD------------------------T-MN---KEA---------------------Y-L------------------------N-ILR-----G-------HL-----------K-----------Q---------SA-------R----HL-GI-------A--------------------N-----N--------FHFYQD-------NDP---------------KH------------TA-----------------HI------------VQ------------------------------------------------------MWL--------------------------------------------LFN--------------C-------------------------P-K----------------------------------------------------------VL----H---P-------PP--------------QSPDL--------------------------------------------------------------NP---------I-------------------------------------------------------EH---------------L-WD-----------------------------------------------KL------------------------------------------------------KRT----L-
>Mariner-12_RPr_tp#DNA/TcMar-Tc1 RBRM:Mariner-12_RPr cds_range:312-1332 [Rhodnius prolixus]
-WEN-VL--------------------FTDESKYNI----------FG--------------S-DGRQ-------------YVWRKVN--------------------EEF-----------KNQNI-----IP-TVKH------------------------------------------------------------------------------------------------GGG-----NV-----------MVWG------------------CVSA-K----------GV-------------GKLV-----------------------FI--------------------------------------------------------------------------------------------------------------------------------------------------------------------------------------------------EK------------------------N-MN---ARM---------------------Y-V------------------------D-ILR-----Q-------NL-----------G-----------Q---------SV-------R----KL-GM-------E--------------------N-----S--------FLFQHD-------NDP---------------KH------------TA-----------------RV------------TE------------------------------------------------------EWM--------------------------------------------LYN--------------V-------------------------P-R----------------------------------------------------------RL----H---T-------PP--------------QSPDV--------------------------------------------------------------NI---------I-------------------------------------------------------EH---------------I-WQ-----------------------------------------------ML------------------------------------------------------HVR----I-
>Mariner-15_LMi_tp#DNA/TcMar-Tc1 RBRM:Mariner-15_LMi cds_range:312-1386 [Locusta migratoria]
-WNT-VL--------------------FTDESKFNI----------FQ--------------C-DGQQ-------------KVWRKRN--------------------ESW-----------KKRNL-----VP-SVKY------------------------------------------------------------------------------------------------GGG-----NI-----------LVWG------------------CMSG-A----------GV-------------GNLV-----------------------FI--------------------------------------------------------------------------------------------------------------------------------------------------------------------------------------------------EG------------------------I-MD---KWK---------------------Y-L------------------------T-ILK-----E-------NL-----------K-----------Q---------SA-------E----KL-GL-------G--------------------T-----D--------WVFQQD-------NDP---------------KH------------TA-----------------IV------------VK------------------------------------------------------EWL--------------------------------------------LYN--------------V-------------------------P-K----------------------------------------------------------QL----H---S-------PP--------------QSPDI--------------------------------------------------------------NP---------I-------------------------------------------------------EH---------------L-WG-----------------------------------------------EL------------------------------------------------------KRR----I-
>Mariner-8_DF_tp#DNA/TcMar-Tc1 RBRM:Mariner-8_DF cds_range:353-1376 [Drosophila ficusphila]
-WRK-VI--------------------FADESKYNI----------FG--------------S-DGRF-------------KVWRRPG--------------------DAY-----------KPKYT-----IK-TVKH------------------------------------------------------------------------------------------------GGG-----GV-----------MVWG------------------CVGF-A----------GV-------------GGLE-----------------------FI--------------------------------------------------------------------------------------------------------------------------------------------------------------------------------------------------DG------------------------I-MD---HKK---------------------Y-I------------------------D-ILK-----R-------NL-----------N-----------Q---------SA-------D----RL-GI-------G--------------------S-----S--------YYFYQD-------NDP---------------KH------------TA-----------------LN------------TR------------------------------------------------------LWL--------------------------------------------LYN--------------V-------------------------P-H----------------------------------------------------------VL----N---P-------PP--------------QSPDL--------------------------------------------------------------NP---------I-------------------------------------------------------EH---------------V-WN-----------------------------------------------QL------------------------------------------------------EKN----I-
>Quetzal_tp#DNA/TcMar-Tc1 RBRM:QUETZAL cds_range:372-1395 [Anopheles albimanus]
-WKK-VL--------------------FTDESKFNI----------FG--------------W-DGTI-------------KVWRPPG--------------------EGL-----------NPKYT-----AK-TVKH------------------------------------------------------------------------------------------------NGG-----GV-----------LVWG------------------CMAA-N----------GV-------------GNLQ-----------------------VI--------------------------------------------------------------------------------------------------------------------------------------------------------------------------------------------------DG------------------------I-MD---QYV---------------------Y-I------------------------N-ILK-----Q-------NL-----------G-----------P---------SL-------E----KL-GM-------S--------------------Q-----D--------YWFQQD-------NDP---------------KH------------TA-----------------FN------------SR------------------------------------------------------LFL--------------------------------------------LYN--------------T-------------------------P-H----------------------------------------------------------QL----K---S-------PP--------------QSPDL--------------------------------------------------------------NP---------I-------------------------------------------------------EH---------------A-WE-----------------------------------------------LL------------------------------------------------------ERK----I-
>Mariner1_PPa_tp#DNA/TcMar-Tc1 RBRM:Mariner1_PPa cds_range:340-1354 [Physcomitrella patens]
-WRR-VI--------------------FSDETKINL----------IN--------------S-DGRS-------------WCWLREG--------------------ERP-----------GPKHV-----SQ-TVKH------------------------------------------------------------------------------------------------GGG-----SI-----------MIWG------------------CMTA-F----------GP-------------GAWY-----------------------QI--------------------------------------------------------------------------------------------------------------------------------------------------------------------------------------------------EG------------------------R-ME---QHL---------------------Y-K------------------------K-ILE-----T-------YL-----------Q-----------S---------TT-------Q----NY-NL-D-----P--------------------T-----K--------VVFQHD-------NDP---------------KH------------TA-----------------KS------------VQ------------------------------------------------------FWL--------------------------------------------SSQ--------------P-------------------------F-Q----------------------------------------------------------LL----R---W-------PA--------------QSPDL--------------------------------------------------------------NP---------M-------------------------------------------------------EH---------------F-WA-----------------------------------------------LL------------------------------------------------------KQR----L-
>Mariner2_PPa_tp#DNA/TcMar-Tc1 RBRM:Mariner2_PPa cds_range:663-1680 [Physcomitrella patens]
-WKR-VI--------------------WSDETKINR----------FG--------------S-DGRK-------------WVWKQKG--------------------QSL-----------LDKKI-----QE-IVKH------------------------------------------------------------------------------------------------GGG-----NI-----------MVWS------------------CMGW-N----------GV-------------GRMA-----------------------EV--------------------------------------------------------------------------------------------------------------------------------------------------------------------------------------------------EG------------------------R-MD---AKQ---------------------F-V------------------------E-ILE-----K-------NL-----------L-----------P---------SI-------E----ES-GI-F-----E--------------------E-----E--------VIFQQD-------NDP---------------KH------------NS-----------------KL------------AW------------------------------------------------------KWF--------------------------------------------DHH--------------G-------------------------I-K----------------------------------------------------------VM----D---W-------PA--------------QSLDL--------------------------------------------------------------NS---------I-------------------------------------------------------EH---------------L-WE-----------------------------------------------HL------------------------------------------------------KRQ----L-
>Mariner-1_SLL_tp#DNA/TcMar-Tc1 RBRM:Mariner-1_SLL cds_range:352-1366 [Serpula lacrymans]
-WKK-VV--------------------WSDETKINR----------LG--------------S-DGRK-------------WVWKKPG--------------------EGL-----------SDRLV-----QG-TXKF------------------------------------------------------------------------------------------------GGG-----SM-----------MIWG------------------CMTW-E----------GV-------------GYAA-----------------------RI--------------------------------------------------------------------------------------------------------------------------------------------------------------------------------------------------DG------------------------R-MD---GDL---------------------Y-L------------------------Q-ILK-----D-------EL-----------L-----------N---------TL-------Q----YY-GF-N-----P--------------------P-----D--------IIFQQD-------NDP---------------KH------------TC-----------------KK------------VK------------------------------------------------------EWL--------------------------------------------DXQ--------------E-------------------------F-R----------------------------------------------------------TM----V---W-------PA--------------QSPDL--------------------------------------------------------------NP---------I-------------------------------------------------------EH---------------G-WG-----------------------------------------------CL------------------------------------------------------KRR----L-
>Mariner-3_ROr_tp#DNA/TcMar-Tc1 RBRM:Mariner-3_ROr cds_range:388-1417 [Rhizopus oryzae]
-WKR-VI--------------------WSDETKVNR----------FG--------------S-DGKV-------------YAWKQPN--------------------EKL-----------KRRHV-----KQ-TVKH------------------------------------------------------------------------------------------------GGG-----SL-----------MVWS------------------CISW-Y----------GV-------------GYIV-----------------------DV--------------------------------------------------------------------------------------------------------------------------------------------------------------------------------------------------GK------------------------N-MD---KSV---------------------Y-L------------------------S-VLQ-----D-------DL-----------V-----------K---------SM-------TGYCEEN-DL-I-----M--------------------A-----D--------FEFMQD-------NDP---------------KH------------KS-----------------KI------------VS------------------------------------------------------EWL--------------------------------------------SKQ--------------D-------------------------F-T----------------------------------------------------------TM----E---W-------PP--------------QSPDL--------------------------------------------------------------NP---------I-------------------------------------------------------EN---------------M-WN-----------------------------------------------TL------------------------------------------------------KKR----L-
>Mariner-8_ROr_tp#DNA/TcMar-Tc1 RBRM:Mariner-8_ROr cds_range:386-1415 [Rhizopus oryzae]
-WMN-VI--------------------WSDETKVNR----------FG--------------S-DGKS-------------YAWKVPG--------------------QPL-----------KKHQV-----CE-TVKH------------------------------------------------------------------------------------------------GGG-----SI-----------MVWS------------------CISW-Y----------GP-------------GYIV-----------------------DV--------------------------------------------------------------------------------------------------------------------------------------------------------------------------------------------------GK------------------------N-MT---KDV---------------------Y-L------------------------E-VLQ-----D-------DL-----------M-----------K---------SL-------AWYMEES-GK-S-----T--------------------S-----K--------FIFMQD-------NDP---------------KH------------TA-----------------KV------------VS------------------------------------------------------KWL--------------------------------------------NEQ--------------E-------------------------F-Y----------------------------------------------------------VM----K---W-------PP--------------QSPDL--------------------------------------------------------------NP---------I-------------------------------------------------------EN---------------M-WQ-----------------------------------------------LL------------------------------------------------------KRR----L-
>Mariner-4_ROr_tp#DNA/TcMar-Tc1 RBRM:Mariner-4_ROr cds_range:373-1399 [Rhizopus oryzae]
-WKR-VV--------------------WSDETKINR----------FN--------------S-DGRT-------------WTWIRSG--------------------ESL-----------KSHHV-----KM-TVKH------------------------------------------------------------------------------------------------GGG-----NI-----------MLWS------------------AITY-A----------GV-------------GWMC-----------------------KI--------------------------------------------------------------------------------------------------------------------------------------------------------------------------------------------------DG------------------------N-MD---KTL---------------------Y-K------------------------E-ILE-----D-------EL-----------E-----------R---------TI-------EYGTDKL-GL-E-----R--------------------H-----Q--------VIFQHD-------NDP---------------KH------------TT-----------------KL------------VK------------------------------------------------------NTL--------------------------------------------KSN------------------------------------------P----------------------------------------------------------TT----S---W-------SG-------------LHSLRL--------------------------------------------------------------NP---------I-------------------------------------------------------EN---------------M-WS-----------------------------------------------LL------------------------------------------------------KRR----L-
>Mariner-1_DW_tp#DNA/TcMar-Tc1 RBRM:Mariner-1_DW cds_range:128-1385 [Drosophila willistoni]
-WKK-VI--------------------WSDESKFNR----------YQ--------------S-DGKE-------------YCWIRPG--------------------ETI-----------QRRHV-----RE-TVKH------------------------------------------------------------------------------------------------GGG-----HV-----------MAWG------------------CFTW-W----------SS-------------AKLV-----------------------KI--------------------------------------------------------------------------------------------------------------------------------------------------------------------------------------------------NG------------------------I-MR---KED---------------------Y-L------------------------N-ILQ-----T-------NL-----------G-----------N---------FI-------D----RC-AY-G-----T--------------------T-----D--------LTFQQD-------NDP---------------KH------------TA-----------------RI------------VQ------------------------------------------------------DWL--------------------------------------------SNQ--------------E-------------------------F-K----------------------------------------------------------LM----K---W-------PA--------------QSPDL--------------------------------------------------------------NP---------I-------------------------------------------------------EN---------------L-WS-----------------------------------------------IV------------------------------------------------------KRR----L-
>Mariner-11_SSa_tp#DNA/TcMar-Tc1 RBRM:Mariner-11_SSa cds_range:235-1393 [Salmo salar]
-WKK-VL--------------------WTDETKINM----------YQ--------------S-DGKR-------------KVWRKKR--------------------HAH-----------DPKHT-----TS-SVKH------------------------------------------------------------------------------------------------GGG-----GV-----------MAWA------------------CMAA-S----------GT-------------GSLV-----------------------FI--------------------------------------------------------------------------------------------------------------------------------------------------------------------------------------------------DDV-----------------TADRSRT-MN---SEV---------------------Y-R------------------------N-ILS-----A-------QI-----------K-----------P---------NA-------S----KL--I-------G--------------------R-----H--------FIMQQD-------NDP---------------KH------------TA-----------------RA------------TK------------------------------------------------------GFL--------------------------------------------MAK--------------K-------------------------W-K----------------------------------------------------------IL----D---W-------PS--------------QSPDL--------------------------------------------------------------NP---------I-------------------------------------------------------EH---------------A-FY-----------------------------------------------ML------------------------------------------------------KRR----L-
>AeTango2_tp#DNA/TcMar-Tc1 RBRM:AeTango2 cds_range:380-1388 [Aedes aegypti]
-WKH-VV--------------------WSDESKFEL----------FN--------------K-KRRL-------------RVWRKSD--------------------EGL-----------QDRHL-----QP-TMKH------------------------------------------------------------------------------------------------GGG-----NV-----------MVWG------------------CFSW-F----------GV-------------GNLA-----------------------QI--------------------------------------------------------------------------------------------------------------------------------------------------------------------------------------------------NG------------------------I-MT---AEG---------------------Y-I------------------------D-ILC-----E-------NL-----------E-----------E---------SM-------L----KM-GL-------E--------------------N-----N--------NTFQQD-------NDP---------------KH------------TA-----------------KK------------TR------------------------------------------------------AFF--------------------------------------------RST--------------R-------------------------I-K----------------------------------------------------------SM----E---W-------PP--------------QSPDL--------------------------------------------------------------NP---------I-------------------------------------------------------EN---------------L-WA-----------------------------------------------IL------------------------------------------------------DNK----V-
>Mariner-2_ROr_tp#DNA/TcMar-Tc1 RBRM:Mariner-2_ROr cds_range:106-1183 [Rhizopus oryzae]
-WRS-VV--------------------WSDESRFCV----------EG--------------S-KRGK-------------RVLRKEG--------------------ERY-----------DERNI-----IP-TVKW------------------------------------------------------------------------------------------------GGG-----GA-----------MVWG------------------CFWG-G----------GF-------------GPLE-----------------------II--------------------------------------------------------------------------------------------------------------------------------------------------------------------------------------------------DTS-----------------------S-VD---QEK---------------------Y-I------------------------N-ILA-----N-------RF-----------H-----------P---------WF-------T----NV-TAHQ-----E--------------------R-----D--------FIFQED-------GAS---------------CH------------TG-----------------GY------------AR------------------------------------------------------WWK--------------------------------------------ETH--------------Q-------------------------I-R----------------------------------------------------------GF----EY--W-------PA--------------QSPDL--------------------------------------------------------------NP---------I-------------------------------------------------------EH---------------V-WN-----------------------------------------------AL------------------------------------------------------ERR----I-
>Mariner-3_AAe_tp#DNA/TcMar-Tc1 RBRM:Mariner-3_AAe cds_range:285-1335 [Aedes aegypti]
-WNN-VI--------------------FSDEKKFNL----------DG--------------P-DCCA-------------YYWHDLR--------------------K--------------DPQV-----KL-SRNF------------------------------------------------------------------------------------------------GGG-----SL-----------MVWA------------------AFSR-R----------GK-------------TPIA-----------------------TI--------------------------------------------------------------------------------------------------------------------------------------------------------------------------------------------------TT------------------------R-MK---SEN---------------------Y-V------------------------E-LLD-----S-------VL-----------I-----------P---------FT-------E----DV-M--------E--------------------N-----E--------FVFQQD-------NAA---------------IH------------VS-----------------KA------------SK------------------------------------------------------QWF--------------------------------------------LER--------------D-------------------------I-P----------------------------------------------------------VM----D---W-------PA--------------RSPDL--------------------------------------------------------------NP---------I-------------------------------------------------------EN---------------L-WG-----------------------------------------------IL------------------------------------------------------ARR----V-
>Mariner-6_PI_tp#DNA/TcMar-Tc1 RBRM:Mariner-6_PI cds_range:315-1341 [Phytophthora infestans]
-WDS-II--------------------FSDEKKWNL----------DG--------------P-DGFQ-------------QYWRDLR----------------------------------RPPRR-----TK-RRQA------------------------------------------------------------------------------------------------GGG-----SV-----------MVWA------------------AFSG-R----------GK-------------SQLV-----------------------IL--------------------------------------------------------------------------------------------------------------------------------------------------------------------------------------------------NG------------------------K-QN---SDD---------------------Y-V------------------------Y-TLS-----E-------FL-----------L-----------P---------YA-------H----AN-Y--------G--------------------L-----D--------YIFQQD-------NAS---------------IH------------TS-----------------AR------------TK------------------------------------------------------DFF--------------------------------------------ADQ--------------E-------------------------V-K----------------------------------------------------------VL----D---W-------PS--------------KSPDL--------------------------------------------------------------NP---------I-------------------------------------------------------EN---------------L-WS-----------------------------------------------IM------------------------------------------------------SRR----V-
>Mariner-1_PI_tp#DNA/TcMar-Tc1 RBRM:Mariner-1_PI cds_range:261-1338 [Phytophthora infestans]
-WRR-VL--------------------FTDEKKFNL----------DG--------------P-DGFR-------------FYWHDLR--------------------A--------------APKL-----MS-KRVN------------------------------------------------------------------------------------------------GGG-----SV-----------MIWA------------------GVSW-H----------GN-------------TELV-----------------------FL--------------------------------------------------------------------------------------------------------------------------------------------------------------------------------------------------KG------------------------K-QN---SVK---------------------Y-T------------------------E-TLT-----S-------GM-----------L-----------P---------CL-------R----EL-G--------S--------------------KL-GNLT--------PIFQHD-------NAS---------------IH------------AS-----------------RF------------TK------------------------------------------------------GFL--------------------------------------------ATH--------------N-------------------------I-E----------------------------------------------------------PM----A---W-------PA--------------KSPDL--------------------------------------------------------------NI---------I-------------------------------------------------------EN---------------V-WG-----------------------------------------------LL------------------------------------------------------ARR----V-
>Mariner-3_PPI_tp#DNA/TcMar-Tc1 RBRM:Mariner-3_PPI cds_range:324-1329 [Phytophthora parasitica]
-WRR-XV--------------------FTDEKKFNL----------DG--------------P-DGYR-------------YYWHDVR--------------------Q--------------DPEL-----FS-KRVG------------------------------------------------------------------------------------------------GGG-----SV-----------MIWA------------------GVSW-H----------GK-------------TELV-----------------------VL--------------------------------------------------------------------------------------------------------------------------------------------------------------------------------------------------EG------------------------R-QN---SND---------------------Y-A------------------------Q-TLR-----G-------SL-----------L-----------P---------YL-------E----NL-R--------A--------------------GQ-GVLR--------PIFQHD-------NAS---------------IH------------SA-----------------RR------------TQ------------------------------------------------------DFL--------------------------------------------REE--------------E-------------------------V-S----------------------------------------------------------TM----V---W-------PA--------------KSPDL--------------------------------------------------------------NI---------I-------------------------------------------------------EN---------------V-WG-----------------------------------------------VL------------------------------------------------------ARR----V-
>Mariner-10_CCri_tp#DNA/TcMar-Tc1 RBRM:Mariner-10_CCri cds_range:333-1329 [Chondrus crispus]
-WYK-VI--------------------WSDEKKFNL----------DG--------------P-DGFA-------------FYWHDLR--------------------K--------------DKRI-----FS-RRQG------------------------------------------------------------------------------------------------GGN-----SV-----------MFWG------------------AFCG-T----------KK-------------CELV-----------------------LL--------------------------------------------------------------------------------------------------------------------------------------------------------------------------------------------------EG------------------------N-QN---AED---------------------Y-I------------------------Q-TLE-----S-------YL-----------L-----------P---------FI-------D----QE-L--------D--------------------A-----G--------WIYMHD-------GAS---------------IH------------RA-----------------HR------------VR------------------------------------------------------QFF--------------------------------------------EEE--------------E-------------------------V-P----------------------------------------------------------VM----D---W-------PA--------------KSPDL--------------------------------------------------------------NP---------I-------------------------------------------------------EN---------------L-WG-----------------------------------------------LL------------------------------------------------------ARA----V-
>Mariner-1_DBp_tp#DNA/TcMar-Tc1 RBRM:Mariner-1_DBp cds_range:350-1343 [Drosophila bipectinata]
-FKN-VI--------------------FSDEKKFNL----------DG--------------P-DSCQ-------------KYWRDKR--------------------Q--------------PRQV-----CH-KRNH------------------------------------------------------------------------------------------------GGG-----SL-----------MVWA------------------GFGY-A----------GK-------------SPLC-----------------------FI--------------------------------------------------------------------------------------------------------------------------------------------------------------------------------------------------PT------------------------R-TN---AEI---------------------Y-I------------------------E-LLE-----T-------VL-----------I-----------E---------FA-------G----DI-Y--------G--------------------D-----E--------WIFQQD-------NAP---------------IH------------TA-----------------RK------------TK------------------------------------------------------DFL--------------------------------------------AAR--------------K-------------------------I-P----------------------------------------------------------LL----Q---W-------PA--------------ISPDL--------------------------------------------------------------NP---------I-------------------------------------------------------ED---------------L-WG-----------------------------------------------IL------------------------------------------------------SNK----V-
>Mariner-9_DAn_tp#DNA/TcMar-Tc1 RBRM:Mariner-9_DAn cds_range:330-1323 [Drosophila ananassae]
-WKA-VV--------------------FSDEKKFNL----------DG--------------P-DGYN-------------YYFHDMR--------------------K--------------EECF-----LS-RHHS------------------------------------------------------------------------------------------------CTG-----GV-----------MVWG------------------AISF-Y----------GT-------------CELQ-----------------------FV--------------------------------------------------------------------------------------------------------------------------------------------------------------------------------------------------SS------------------------K-MN---ANV---------------------Y-K------------------------T-VLQ-----K-------AF-----------P-----------Q---------FS-------E----IF-G--------P--------------------I-----Q--------WTYQQD-------NAP---------------IH------------TA-----------------RV------------TK------------------------------------------------------QWI--------------------------------------------KDQ--------------N-------------------------V-N----------------------------------------------------------LL----E---W-------PP--------------YSPDI--------------------------------------------------------------NI---------I-------------------------------------------------------EN---------------I-WG-----------------------------------------------LL------------------------------------------------------SRR----V-
>Mariner-20_CCri_tp#DNA/TcMar-Tc1 RBRM:Mariner-20_CCri cds_range:333-1335 [Chondrus crispus]
-WNK-VI--------------------FSDEKKFNL----------DG--------------P-DGNA-------------CYWHDLR--------------------K--------------DERF-----FS-KRQN------------------------------------------------------------------------------------------------GGA-----SV-----------MVWG------------------GISP-Y----------GV-------------SPLV-----------------------FL--------------------------------------------------------------------------------------------------------------------------------------------------------------------------------------------------NG------------------------N-QD---SRK---------------------Y-C------------------------E-TLD-----Q-------AL-----------L-----------P---------FA-------A----EM-Y--------G--------------------EM-A--T--------WVYQQD-------GAS---------------IH------------RS-----------------TF------------TR------------------------------------------------------SWL--------------------------------------------TQK--------------G-------------------------V-R----------------------------------------------------------TI----D---W-------PA--------------KSPDL--------------------------------------------------------------NI---------I-------------------------------------------------------EN---------------I-WG-----------------------------------------------IM------------------------------------------------------ARR----V-
>Mariner-71_CCri_tp#DNA/TcMar-Tc1 RBRM:Mariner-71_CCri cds_range:334-1330 [Chondrus crispus]
-WRR-VI--------------------FSDEKKFNL----------DG--------------P-DGLA-------------CYWHDLR--------------------R--------------EEQV-----FS-TRHQ------------------------------------------------------------------------------------------------GGA-----SL-----------MLWG------------------AISC-Y----------GT-------------SHLV-----------------------RV--------------------------------------------------------------------------------------------------------------------------------------------------------------------------------------------------EG------------------------N-MD---STL---------------------Y-C------------------------E-VLE-----E-------DL-----------L-----------P---------FA-------A----DT-F--------G--------------------E-----E--------WTFQQD-------GAS---------------CH------------RS-----------------NY------------TK------------------------------------------------------NWL--------------------------------------------SSK--------------N-------------------------V-K----------------------------------------------------------LL----G---W-------PA--------------KSPDL--------------------------------------------------------------NI---------I-------------------------------------------------------EN---------------V-WG-----------------------------------------------LL------------------------------------------------------ARR----V-
>Mariner-2_PI_tp#DNA/TcMar-Tc1 RBRM:Mariner-2_PI cds_range:320-1256 [Phytophthora infestans]
-WER-VI--------------------FSDEKKFNL----------DG--------------P-DGYQ-------------YYWHDVR--------------------A--------------XTEL-----YS-KRVS------------------------------------------------------------------------------------------------GGG-----SV-----------VVWA------------------GMXA-H----------GK-------------TDIA-----------------------FL--------------------------------------------------------------------------------------------------------------------------------------------------------------------------------------------------EG------------------------R-QD---XVC---------------------Y-T------------------------R-TLD-----N-------XL-----------V-----------P---------FI-------E----NL-R--------Q--------------------NX-GIRK--------PVFQQD-------NAS---------------IH------------XS-----------------RF------------TK------------------------------------------------------AHI--------------------------------------------EAL--------------G-------------------------T-K----------------------------------------------------------KL----K---W-------PA--------------KSPDL--------------------------------------------------------------NP---------I-------------------------------------------------------XS---------------V-WG-----------------------------------------------AI------------------------------------------------------G--------
>Mariner-5_CGi_tp#DNA/TcMar-Tc1 RBRM:Mariner-5_CGi cds_range:209-1241 [Crassostrea gigas]
-WRK-VI--------------------FSDESKIVV-----------G--------------Q-NSRV-------------YIWRKRG--------------------EGW-----------RPDLV-----EA-RRAK------------------------------------------------------------------------------------------------PSY-----EV-----------MIWG------------------CISW-H----------GV-------------GTIT-----------------------AV--------------------------------------------------------------------------------------------------------------------------------------------------------------------------------------------------NG------------------------N-IN---AEK---------------------Y-Q------------------------Q-VLN-----D-------NL-----------W-----------P---------VI-------V----RH-FP-------K--------------------E-----Q--------YIFQDD-------NAP---------------VH------------RA-----------------RS------------TQ------------------------------------------------------DFI--------------------------------------------HRN--------------G-------------------------I-R----------------------------------------------------------TM----S---W-------PA--------------QSPDL--------------------------------------------------------------NI---------I-------------------------------------------------------EN---------------L-WL-----------------------------------------------LL------------------------------------------------------KRK----L-
>Mariner-19_CGi_tp#DNA/TcMar-Tc1 RBRM:Mariner-19_CGi cds_range:211-1246 [Crassostrea gigas]
-WNK-VI--------------------FSDESQVVI-----------G--------------E-NHRV-------------YVWRKAN--------------------EAY-----------LPQCM-----CP-PR-K------------------------------------------------------------------------------------------------RRV-----AV-----------MVWG------------------CITY-D----------GV-------------GTLC-----------------------LV--------------------------------------------------------------------------------------------------------------------------------------------------------------------------------------------------DG------------------------N-IT---ALK---------------------Y-I------------------------D-ILD-----E-------HL-----------W-----------P---------VI-------A----RH-FS-------D--------------------K-----P--------YLFQDD-------NAP---------------VH------------RA-----------------RI------------TC------------------------------------------------------EYK--------------------------------------------VNN--------------N-------------------------I-P----------------------------------------------------------SI----T---W-------PA--------------QSPDI--------------------------------------------------------------NI---------I-------------------------------------------------------EN---------------I-WL-----------------------------------------------KI------------------------------------------------------KRS----L-
>Mariner-16_CGi_tp#DNA/TcMar-Tc1 RBRM:Mariner-16_CGi cds_range:205-1246 [Crassostrea gigas]
-WSK-VI--------------------FSDEMKVVL-----------G--------------K-DKKV-------------HVWRKPG--------------------ERF-----------QPACLGM--YSS-HSPH------------------------------------------------------------------------------------------------SGI-----SA-----------MFWG------------------CLSY-N----------GV-------------GTLT-----------------------EV--------------------------------------------------------------------------------------------------------------------------------------------------------------------------------------------------EG------------------------N-IN---SEK---------------------Y-I------------------------S-VLD-----N-------NL-----------W-----------P---------IV-------A----KE-FS-------D--------------------S-----P--------WMLQED-------NCP---------------VH------------QS-----------------RQ------------TV------------------------------------------------------AWK--------------------------------------------DEN--------------N-------------------------I-D----------------------------------------------------------TL----T---W-------PS--------------QSPDI--------------------------------------------------------------NI---------I-------------------------------------------------------EN---------------V-WR-----------------------------------------------TI------------------------------------------------------KIR----L-
>Mariner-20_CGi_tp#DNA/TcMar-Tc1 RBRM:Mariner-20_CGi cds_range:209-1247 [Crassostrea gigas]
-WKK-VM--------------------FTDEMMVVIK-------------------------P-DGKF-------------KVWRKSS--------------------EKW-----------RPECLGR---FA-PMSS------------------------------------------------------------------------------------------------AXI-----KI-----------MVWG------------------CITY-Y----------GV-------------GSLA-----------------------FI--------------------------------------------------------------------------------------------------------------------------------------------------------------------------------------------------NG------------------------N-MN---SQK---------------------Y-I------------------------Q-TLD-----D-------NI-----------W-----------Q---------VV-------V----KH-FG-------N--------------------N-----T--------WYFQDD-------NAP---------------CH------------RS-----------------NE------------SE------------------------------------------------------NWK--------------------------------------------HQN--------------R-------------------------I-P----------------------------------------------------------QI----S---W-------PP--------------QSPDP--------------------------------------------------------------SP---------I-------------------------------------------------------EN---------------V-WL-----------------------------------------------LM------------------------------------------------------KNK----I-
>Mariner-1_BF_tp#DNA/TcMar-Tc1 RBRM:Mariner-1_BF cds_range:332-1448 [Branchiostoma floridae]
-WRH-VM--------------------FSDESRFSL----------RQ--------------L-DGRI-------------KVWRRRG--------------------ERY-----------SKACT-----DT-VTAF------------------------------------------------------------------------------------------------GGG-----SV-----------MVWG------------------GITT-R----------GK-------------TRLV-----------------------II--------------------------------------------------------------------------------------------------------------------------------------------------------------------------------------------------PG------------------------N-LN---AEG---------------------Y-R------------------------DIILN-----P-------VA-----------I-----------S---------FL-------R----DM----------G--------------------P-----H--------AMLQDD-------NAP---------------PH------------SA-----------------RI------------VR------------------------------------------------------DHL--------------------------------------------QHT--------------G-------------------------V-E----------------------------------------------------------RM----E---W-------PS--------------GSPDL--------------------------------------------------------------NP---------I-------------------------------------------------------EH---------------L-WD-----------------------------------------------QL------------------------------------------------------GRA----V-
>Mariner-1_Hmel_tp#DNA/TcMar-Tc1 RBRM:Mariner-1_Hmel cds_range:282-1224 [Heliconius melpomene]
-WST-VL--------------------FTDESKVIF----------FN--------------D-DRRI-------------SVWRREG--------------------DRF-----------SDACI-----LE-SDRF------------------------------------------------------------------------------------------------GGP-----NV-----------MVWR------------------GISL-S----------GT-------------IELI-----------------------IL-------------------------------------------------------------------------------------------------------------------------------------------------------------------------------------------------NGG------------------------T-VT---AQR---------------------Y-I------------------------EEVIR-----P-------HV-----------V-----------P---------FA-------Q----RI----------G--------------------A-----R--------FKLMHD-------NAR---------------TH------------TA-----------------RA------------TK------------------------------------------------------TAL--------------------------------------------EEA--------------D-------------------------I-D----------------------------------------------------------VL----P---W-------SA--------------NSPDL--------------------------------------------------------------KP---------M-------------------------------------------------------EY---------------M-WD-----------------------------------------------LL------------------------------------------------------KRS----D-
>Mariner-9_BM_tp#DNA/TcMar-Tc1 RBRM:Mariner-9_BM cds_range:295-1387 [Bombyx mori]
-WRN-VL--------------------FTDESKVKF----------FS--------------D-DRRV-------------RVWRREG--------------------ERF-----------SEPCI-----RE-RDRF------------------------------------------------------------------------------------------------GGP-----NV-----------MVWA------------------GISL-L----------GK-------------TELV-----------------------IL-------------------------------------------------------------------------------------------------------------------------------------------------------------------------------------------------EEG------------------------P-IT---ASR---------------------Y-V------------------------DRIIR-----P-------HV-----------I-----------P---------FS-------Q----RV----------GENFVFMQDNARPHTARTTQRA-----Y--------FVFMQD-------NAR---------------PH------------TA-----------------RT------------TQ------------------------------------------------------RAF--------------------------------------------SEA--------------N-------------------------I-T----------------------------------------------------------VL----P---W-------PA--------------MSPDL--------------------------------------------------------------NP---------I-------------------------------------------------------EH---------------L-WD-----------------------------------------------QL------------------------------------------------------KRS----L-
>Mariner-1_LSax_tp#DNA/TcMar-Tc1 RBRM:Mariner-1_LSax cds_range:316-1324
-WRH-VW--------------------FSDESYFLL----------QR--------------H-DGRR-------------RVYRRVN--------------------ERY-----------APNCV-----DE-APVH------------------------------------------------------------------------------------------------GGG-----GV-----------MVWG------------------AINT-A----------GR-------------STLV-----------------------HV--------------------------------------------------------------------------------------------------------------------------------------------------------------------------------------------------QG------------------------R-IT---AQR---------------------Y-V------------------------EEILR-----P-------HA-----------L-----------P---------LL-------A----------------D--------------------Q-----D--------AIFQQD-------NAR---------------PH------------TA-----------------RL------------TT------------------------------------------------------QFL--------------------------------------------TDH--------------H-------------------------V-Q----------------------------------------------------------VL----P---W-------PS--------------MSPDM--------------------------------------------------------------NP---------I-------------------------------------------------------EH---------------L-WD-----------------------------------------------EL------------------------------------------------------DRR----V-
>Mariner-27_CGi_tp#DNA/TcMar-Tc1 RBRM:Mariner-27_CGi cds_range:330-1335 [Crassostrea gigas]
-WRR-IW--------------------FSDESRFML----------QH--------------R-DGRV-------------RVYRRKN--------------------ERF-----------ANNCV-----VE-VDRF------------------------------------------------------------------------------------------------GGG-----SV-----------MMWG------------------AISY-N----------QR-------------TPLV-----------------------LV--------------------------------------------------------------------------------------------------------------------------------------------------------------------------------------------------PG------------------------N-LT---AQR---------------------Y-R------------------------DEILQ-----P-------HL-----------L-----------P---------VI-------N----------------T--------------------Q-----R--------EVFQHD-------NAR---------------PH------------TA-----------------RA------------TV------------------------------------------------------DFL--------------------------------------------ADH--------------N-------------------------V-T----------------------------------------------------------VL----P---W-------PS--------------RSPDL--------------------------------------------------------------NP---------I-------------------------------------------------------EH---------------L-WD-----------------------------------------------QL------------------------------------------------------DKR----V-
>Mariner-22_SSa_tp#DNA/TcMar-Tc1 RBRM:Mariner-22_SSa cds_range:277-1294 [Salmo salar]
-WQK-VL--------------------FTDESRFCL----------TR--------------G-DGRI-------------RVYRRRN--------------------ERY-----------TEACT-----LE-RDRF-----------------------------------------------------------------------------------------------GGGG-----SV-----------MVWG------------------GVSQ-H----------HR-------------TELV-----------------------VI--------------------------------------------------------------------------------------------------------------------------------------------------------------------------------------------------AG------------------------N-LN---AVR---------------------Y-R------------------------EDILL-----P-------HV-----------V-----------P---------FL-------Q----AH-------------------------------P-----D--------MTLQHD-------NAT---------------SH------------TA-----------------RS------------VR------------------------------------------------------DFL--------------------------------------------QDR--------------N-------------------------V-S----------------------------------------------------------VL----P---W-------PA--------------KSPDL--------------------------------------------------------------NP---------I-------------------------------------------------------EH---------------V-WD-----------------------------------------------LL------------------------------------------------------DRR----V-
>Mariner-2_CTe_tp#DNA/TcMar-Tc1 RBRM:Mariner-2_CTe cds_range:288-1305 [Capitella teleta]
-RRS-VL--------------------FTDESRICL----------DR--------------S-DRRR-------------RVWRSRG--------------------ERF-----------RDCCI-----QE-QDRW------------------------------------------------------------------------------------------------GGA-----SI-----------MVWG------------------GISY-N----------XK-------------TPLL-----------------------VI--------------------------------------------------------------------------------------------------------------------------------------------------------------------------------------------------EG------------------------N-LT---ARR---------------------C-I------------------------TEVLE-----P-------TV-----------I-----------P---------FL-------Q----GH----------P--------------------E-----I--------RLFQQD-------NAR---------------PH------------SA-----------------RV------------TR------------------------------------------------------DFS--------------------------------------------EDN--------------E-------------------------V-T----------------------------------------------------------TL----S---W-------PA--------------YSPDL--------------------------------------------------------------SP---------I-------------------------------------------------------EH---------------L-WD-----------------------------------------------QL------------------------------------------------------KTA----T-
>Mariner-4_CTe_tp#DNA/TcMar-Tc1 RBRM:Mariner-4_CTe cds_range:287-1298 [Capitella teleta]
-WGR-VL--------------------FSDESRFCC----------SV--------------A-DGRQ-------------RIWRRKG--------------------ERY-----------ARACI-----QE-YNRW------------------------------------------------------------------------------------------------GGP-----SV-----------MVWA------------------GITM-E----------HR-------------TDLV-----------------------IV--------------------------------------------------------------------------------------------------------------------------------------------------------------------------------------------------HG------------------------N-IT---ARR---------------------Y-I------------------------DEILT-----P-------HV-----------L-----------P---------FM-------E----AH----------P--------------------D-----I--------RFFQQD-------NAR---------------PH------------AA-----------------AV------------TR------------------------------------------------------GFL--------------------------------------------DDN--------------E-------------------------V-A----------------------------------------------------------VV----P---W-------VP--------------YSPDL--------------------------------------------------------------NP---------I-------------------------------------------------------EH---------------L-WD-----------------------------------------------VL------------------------------------------------------GRR----T-
>Mariner-4_LG_tp#DNA/TcMar-Tc1 RBRM:Mariner-4_LG cds_range:278-1289 [Lottia gigantea]
-WAR-VL--------------------FTDESRFCL----------FR--------------N-DGRV-------------RVFRRRG--------------------ERL-----------APNCI-----TE-VHPF------------------------------------------------------------------------------------------------GGG-----GV-----------MVWG------------------GICG-Q----------IT-------------TRLV-----------------------II--------------------------------------------------------------------------------------------------------------------------------------------------------------------------------------------------RG------------------------N-LN---AQR---------------------Y-I------------------------DEVLR-----P-------VV-----------V-----------P---------FI-------Q----QR----------P--------------------R-----G--------LILQQD-------NAR---------------PH------------TA-----------------RI------------VQ------------------------------------------------------DYL--------------------------------------------NNT--------------N-------------------------V-E----------------------------------------------------------VL----P---W-------PP--------------CSPDM--------------------------------------------------------------NP---------I-------------------------------------------------------EH---------------L-WD-----------------------------------------------HL------------------------------------------------------DRQ----L-
>Mariner-25_CGi_tp#DNA/TcMar-Tc1 RBRM:Mariner-25_CGi cds_range:289-1309 [Crassostrea gigas]
-WNE-VL--------------------FTDESRFNV----------DF--------------A-DGRL-------------RVWRRRN--------------------ERF-----------DPENI-----IQ-RDRY------------------------------------------------------------------------------------------------GGG-----SV-----------MVWG------------------GISH-R----------GK-------------TVLV-----------------------VV--------------------------------------------------------------------------------------------------------------------------------------------------------------------------------------------------NG------------------------T-LN---SQR---------------------Y-C------------------------DEIVV-----P-------VV-----------V-----------P---------FL-------R----Q-----------G--------------------N-----A--------RILQQD-------NAR---------------PH------------TA-----------------RH------------TQ------------------------------------------------------TTL--------------------------------------------QQN--------------N-------------------------I-V----------------------------------------------------------TL----D---W-------PA--------------RSPDL--------------------------------------------------------------SP---------I-------------------------------------------------------EH---------------V-WD-----------------------------------------------IL------------------------------------------------------GRR----L-
>Mariner-7_SK_tp#DNA/TcMar-Tc1 RBRM:Mariner-7_SK cds_range:362-1388 [Saccoglossus kowalevskii]
-WSS-VV--------------------FTDESRFTL----------QN--------------N-DGRI-------------LVYRRPG--------------------ERF-----------TDATI-----RQ-HNQF------------------------------------------------------------------------------------------------GGG-----SI-----------MVWG------------------GFSY-H----------QR-------------TPLH-----------------------VI--------------------------------------------------------------------------------------------------------------------------------------------------------------------------------------------------DG------------------------N-LT---GLR---------------------Y-R------------------------DEILR-----P-------IV-----------L-----------P---------CL-------Q----RI----------G--------------------A-----A--------AVLQDD-------NAR---------------PH------------RA-----------------RV------------VT------------------------------------------------------DFL--------------------------------------------RQH--------------N-------------------------I-N----------------------------------------------------------RM----D---W-------PA--------------YSPDM--------------------------------------------------------------AP---------I-------------------------------------------------------EH---------------L-WD-----------------------------------------------QL------------------------------------------------------GLR----V-
>Mariner-3_LG_tp#DNA/TcMar-Tc1 RBRM:Mariner-3_LG cds_range:307-1285 [Lottia gigantea]
-WRI-HV--------------------FSDESRYCI----------ST--------------A-DGRV-------------RVWRRRG--------------------ERF-----------TEQCV-----VE-RDPW------------------------------------------------------------------------------------------------GGP-----SI-----------MVWG------------------AIGI-N----------QK-------------LGPV-----------------------VFQ---------------------------------------------------------------------------------------------------------------------------------------------------------------------------------------------NIQSQP------------------------P-VT---STR---------------------F-S------------------------DPTLY--------------------------------------------------------------------------------------------------------------RTFQHD-------DAR---------------PH------------TA-----------------IA------------TR------------------------------------------------------TFL--------------------------------------------QQH--------------N-------------------------I-R----------------------------------------------------------VM----P---W-------PS--------------LSPDL--------------------------------------------------------------NP---------I-------------------------------------------------------EH---------------L-WD-----------------------------------------------DI------------------------------------------------------QRR----L-
>Mariner-8_BM_tp#DNA/TcMar-Tc1 RBRM:Mariner-8_BM cds_range:345-1374 [Bombyx mori]
-WRQ-VL--------------------FSDESRMCL----------HG--------------S-DRRG-------------RVYRRPG--------------------ERF-----------AQCCF-----AE-TVAY------------------------------------------------------------------------------------------------GGG-----SC-----------MMWA------------------GISF-D----------GK-------------TELV-----------------------FVP-----GGG----------------------------------------------------------------------------------------------------------------------------------------------------------------------------------------RGG------------------------G-LT---SDR---------------------Y-I------------------------SDILL-----E-------HV-----------V-----------P---------YA-------G----YT----------G--------------------D-----D--------FLLMHD-------NAR---------------CH------------TA-----------------RV------------TT------------------------------------------------------EYL--------------------------------------------EEV--------------G-------------------------I-A----------------------------------------------------------TL----D---W-------PA--------------LSPDL--------------------------------------------------------------NP---------I-------------------------------------------------------EH---------------V-WD-----------------------------------------------EP------------------------------------------------------KRK----V-
>Mariner-12_BM_tp#DNA/TcMar-Tc1 RBRM:Mariner-12_BM cds_range:333-1371 [Bombyx mori]
-WKA-VL--------------------FSDESRMCL----------HD--------------N-DGRG-------------RVYRRRS--------------------ERF-----------SQCCI-----TE-RVAY------------------------------------------------------------------------------------------------GGG-----SC-----------MFWG------------------GISL-E----------RK-------------TELV-----------------------FIV-----GAN-------------------------------------------------------------------------------------------------------------------------------------------------------------------------------------IRRQTR------------------------G-LT---SQR---------------------Y-I------------------------EEVLQ-----E-------HV-----------V-----------P---------FG-------R----LI----------G--------------------S-----N--------FLFMHD-------NAR---------------PH------------TA-----------------AI------------VR------------------------------------------------------QYL--------------------------------------------QEV--------------N-------------------------V-P----------------------------------------------------------VM----E---W-------PA--------------RSPDL--------------------------------------------------------------NP---------I-------------------------------------------------------EH---------------L-WD-----------------------------------------------EL------------------------------------------------------KRK----I-
>Mariner-18_RPr_tp#DNA/TcMar-Tc1 RBRM:Mariner-18_RPr cds_range:412-1309 [Rhodnius prolixus]
-WKT-VL--------------------FTDETRVAL----------NS--------------P-DGRG-------------RVWRRPG--------------------ERY-----------SQCCV-----SE-TVAF------------------------------------------------------------------------------------------------GGG-----SI-----------MFWG------------------GISW-E----------AR-------------TELV-----------------------PI-------------------------------------------------------------------------------------------------------------------------------------------------------------------------------------------------QGG------------------------A-LN---ALR---------------------Y-V------------------------EMILQ-----D-------HV-----------M-----------P---------YV-------P----FI----------G--------------------P-----E--------SLLMHD-------NAR---------------PH------------KA-----------------IC------------VS------------------------------------------------------EYF--------------------------------------------NAT--------------G-------------------------I-R----------------------------------------------------------NL----E---W-------PA--------------RSPDL--------------------------------------------------------------NP---------I-------------------------------------------------------EH---------------V-WD-----------------------------------------------NL------------------------------------------------------KRK----V-
>Mariner-15_SIn_tp#DNA/TcMar-Tc1 RBRM:Mariner-15_SIn cds_range:1007-2024 [Solenopsis invicta]
-WSK-VL--------------------FSDESRFCL----------YS--------------P-DGRE-------------RIYRRSG--------------------ERI-----------ADCTV-----SQ-RRSY------------------------------------------------------------------------------------------------NGG-----GV-----------MIWA------------------GISA-N----------AH-------------TDLH-----------------------FF--------------------------------------------------------------------------------------------------------------------------------------------------------------------------------------------------DR------------------------N-MN---ADV---------------------Y-V------------------------EEVLI-----P-------YV-----------V-----------P---------YA-------P----FI----------G--------------------D-----N--------FLFMQD-------NAR---------------PH------------IA-----------------RR------------VL------------------------------------------------------DFL--------------------------------------------DEV--------------G-------------------------I-N----------------------------------------------------------RL----D---W-------PA--------------NSPDL--------------------------------------------------------------NP---------I-------------------------------------------------------EH---------------L-WD-----------------------------------------------NL------------------------------------------------------GRK----V-
>Mariner-16_SIn_tp#DNA/TcMar-Tc1 RBRM:Mariner-16_SIn cds_range:720-1827 [Solenopsis invicta]
-WRN-VY--------------------FSDESRFCL----------YG--------------N-DARI-------------RTWRRRN--------------------ERY-----------DRRCV-----MP-VRSY------------------------------------------------------------------------------------------------NGG-----SV-----------MVWG------------------CISL-T----------RR-------------SDLV-----------------------IL-------------------------------------------------------------------------------------------------------------------------------------------------------------------------------------------------PPP------------------------A-MT---GVR---------------------Y-I------------------------NDILR-----P-------HV-----------L-----------P---------LN-------R----TC-------------------------------R-----N--------FIFMQD-------NAR---------------PH------------TA-----------------NI------------TR------------------------------------------------------RFF--------------------------------------------ERH--------------A-------------------------I-R----------------------------------------------------------LL----N---H-------PA--------------NSPDL--------------------------------------------------------------NP---------I-------------------------------------------------------KH---------------I-WD-----------------------------------------------EM------------------------------------------------------ERR----L-
>Mariner-23_RPr_tp#DNA/TcMar-Tc1 RBRM:Mariner-23_RPr cds_range:279-1320 [Rhodnius prolixus]
-WRK-VF--------------------FSDESKFTL----------YR--------------N-DGRM-------------RVWRRGN--------------------ERF-----------LPCAL-----QP-TSPF------------------------------------------------------------------------------------------------GGG-----SI-----------LVWA------------------GISF-T----------DK-------------SDLV-----------------------VF-------------------------------------------------------------------------------------------------------------------------------------------------------------------------------------------------ANG------------------------S-LT---AQR---------------------Y-I------------------------NEVLR-----I-------HV-----------R-----------G---------RA-------L----TG----------G--------------------D-----Q--------FIFMHD-------GAR---------------PH------------TA-----------------NV------------VR------------------------------------------------------EFI--------------------------------------------NAN--------------N-------------------------I-Q----------------------------------------------------------TL----G---W-------PA--------------CSPDL--------------------------------------------------------------NP---------I-------------------------------------------------------EH---------------L-WD-----------------------------------------------QL------------------------------------------------------GQN----I-
>Mariner-17_LMi_tp#DNA/TcMar-Tc1 RBRM:Mariner-17_LMi cds_range:251-1280 [Locusta migratoria]
-WRR-VL--------------------FTDESRFCV----------QP--------------D-NRRS-------------LIWRERG--------------------TRN-----------NPAYV-----QE-TSPY------------------------------------------------------------------------------------------------HGG-----GR-----------MVWA------------------GVSI-G----------GR-------------TDLY-----------------------VV-------------------------------------------------------------------------------------------------------------------------------------------------------------------------------------------------QNG------------------------A-LT---AQR---------------------Y-R------------------------DEILR-----P-------FV-----------V-----------P---------YA-------G----AI----------G--------------------D-----G--------FLLVDD-------NAR---------------PH------------RA-----------------AL------------VD------------------------------------------------------NML--------------------------------------------EAE--------------G-------------------------I-E----------------------------------------------------------RM----E---W-------PA--------------CSPDL--------------------------------------------------------------NP---------I-------------------------------------------------------EH---------------V-WD-----------------------------------------------AL------------------------------------------------------GRR----I-
>Mariner-5_LG_tp#DNA/TcMar-Tc1 RBRM:Mariner-5_LG cds_range:268-1291 [Lottia gigantea]
-WRR-VH--------------------WSDESRFLL----------HV--------------T-DGRT-------------RVWRHRN--------------------TAY-----------TPRNI-----RP-TVPY------------------------------------------------------------------------------------------------GGG-----SV-----------MIWG------------------CISH-D----------CK-------------LDLV-----------------------TI--------------------------------------------------------------------------------------------------------------------------------------------------------------------------------------------------RG------------------------N-LT---GQQ---------------------Y-I------------------------RDVLQ-----P-------IV-----------V-----------P---------HF-------D----NH-TL-------A--------------------S-----R--------PQFMDD-------NAR---------------PH------------RS-----------------RA------------VN------------------------------------------------------DFM--------------------------------------------RTS--------------A-------------------------I-T----------------------------------------------------------TL----P---W-------PA--------------MSPDL--------------------------------------------------------------NP---------I-------------------------------------------------------EH---------------V-WD-----------------------------------------------FI------------------------------------------------------GRR----V-
>Mariner-10_RPr_tp#DNA/TcMar-Tc1 RBRM:Mariner-10_RPr cds_range:266-1286 [Rhodnius prolixus]
-WEF-VL--------------------FSDESRFCL----------SS--------------D-SRRL-------------RVWRRPN--------------------TRF-----------EPQFI-----QP-VTAH------------------------------------------------------------------------------------------------RGG-----GV-----------MVWG------------------GITL-N----------NR-------------TELH-----------------------II--------------------------------------------------------------------------------------------------------------------------------------------------------------------------------------------------QG------------------------T-LN---GIR---------------------Y-R------------------------DDIIR-----G-------FV-----------S-----------D---------FR-------D----NI----------G--------------------P-----Q--------FVFLDD-------NAR---------------PH------------RA-----------------RC------------VL------------------------------------------------------EEI--------------------------------------------RRL--------------G-------------------------I-T----------------------------------------------------------HL----P---L-------PA--------------LSPDL--------------------------------------------------------------NP---------I-------------------------------------------------------EH---------------I-WD-----------------------------------------------NL------------------------------------------------------QRR----L-
>MARISP1_tp#DNA/TcMar-Tc1 RBRM:MARISP1 cds_range:320-1340 [Strongylocentrotus purpuratus]
-WRH-VI--------------------FMDESRYVL----------ER--------------T-DGRQ-------------RVRRLTG--------------------ENL-----------RDDCV-----RE-TTQG------------------------------------------------------------------------------------------------GGG-----SV-----------MVWA------------------RIHY-N----------GK-------------TPLV-----------------------VP--------------------------------------------------------------------------------------------------------------------------------------------------------------------------------------------------NG------------------------Y-VN---AVV---------------------Y-R------------------------D-ILE-----N-------YC-----------L-----------S---------HA-------R----MV-Y--------G--------------------D-----N--------FRLQDD-------NAR---------------PH------------RA-----------------AA------------VR------------------------------------------------------EFL--------------------------------------------DAE--------------G-------------------------V-Q----------------------------------------------------------QL----P---W-------PA--------------YSPDM--------------------------------------------------------------NP---------I-------------------------------------------------------EH---------------A-WD-----------------------------------------------AL------------------------------------------------------GRA----I-
>Mariner-1_MLP_tp#DNA/TcMar-Tc1 RBRM:Mariner-1_MLP cds_range:118-1135 [Melampsora larici-populina]
-WER-VI--------------------WTDESSFEI----------GK--------------M-SGPV-------------RVWRKSN--------------------EKF-----------ELDCL-----TP-SFRS------------------------------------------------------------------------------------------------GRS-----SV-----------MVWG------------------AFTS-F----------CK-------------LPLV-----------------------LI-------------------------------------------------------------------------------------------------------------------------------------------------------------------------------------------------PPG------------------------R-RS---SSD---------------------F-I------------------------SVVYE-----R-------AL-----------K-----------P---------FV-------T----HP-CC-------P--------------------S-----N--------LILMED-------GAP---------------VH------------RS-----------------QA------------SK------------------------------------------------------EWH--------------------------------------------ASH--------------S-------------------------I-L----------------------------------------------------------KL----D---W-------PA--------------NSPDL--------------------------------------------------------------NP---------I-------------------------------------------------------EN---------------L-WK-----------------------------------------------IL------------------------------------------------------KSS----I-
>Mariner-2_MLP_tp#DNA/TcMar-Tc1 RBRM:Mariner-2_MLP cds_range:49-1135 [Melampsora larici-populina]
-WKK-VI--------------------WTDESSFEI----------GK--------------N-SRQV-------------QVWRKAG--------------------EKY-----------NKDCL-----TP-TFKS------------------------------------------------------------------------------------------------GRS-----ST-----------MIWG------------------AFTA-N----------SR-------------LDMI-----------------------FM-------------------------------------------------------------------------------------------------------------------------------------------------------------------------------------------------EPG------------------------K-QT---GSD---------------------F-V------------------------KQVYE-----G-------SL-----------G-----------P---------FL-------N----SP-TT-------P--------------------S-----G--------LILMED-------GAP---------------VH------------RC-----------------KV------------AQ------------------------------------------------------SWR--------------------------------------------DMH--------------P-------------------------I-S----------------------------------------------------------KL----E---W-------PA--------------NSPDL--------------------------------------------------------------NP---------I-------------------------------------------------------EN---------------I-RR-----------------------------------------------DM------------------------------------------------------KMA----V-
>Mariner-5_MLP_tp#DNA/TcMar-Tc1 RBRM:Mariner-5_MLP cds_range:180-1197 [Melampsora larici-populina]
-WKN-II--------------------WSDESSFEV----------GK--------------V-SEKI-------------RVWRKPA--------------------EKY-----------RNECL-----VP-TFKS------------------------------------------------------------------------------------------------GRT-----SV-----------MIWG------------------AFVN-T----------TK-------------LDLV-----------------------FM-------------------------------------------------------------------------------------------------------------------------------------------------------------------------------------------------EPG------------------------K-RT---GPD---------------------F-V------------------------GQVYE-----G-------SV-----------Q-----------P---------FF-------T----SG-MS-------S--------------------D-----D--------MTLMED-------GAP---------------VH------------GC-----------------KV------------AK------------------------------------------------------EWR--------------------------------------------EHH--------------G-------------------------I-S----------------------------------------------------------KI----K---W-------PA--------------NSPDL--------------------------------------------------------------NP---------I-------------------------------------------------------EN---------------V-WR-----------------------------------------------LM------------------------------------------------------KKS----I-
>Mariner-3_MLP_tp#DNA/TcMar-Tc1 RBRM:Mariner-3_MLP cds_range:123-1134 [Melampsora larici-populina]
-WKR-VI--------------------WTDESTFEI----------GK--------------P-YRKV-------------RVWRKVA--------------------EKY-----------DASCL-----AP-SFKS------------------------------------------------------------------------------------------------GRS-----SV-----------MVWG------------------GFIP-G----------HK-------------LKLV-----------------------IM-------------------------------------------------------------------------------------------------------------------------------------------------------------------------------------------------EPG------------------------R-RN---SEN---------------------F-I------------------------EQVYE-----K-------SL-----------G-----------P---------FL-------H----DS-SN-------T--------------------N-----N--------LILMED-------GAP---------------VH------------RS-----------------QL------------SS------------------------------------------------------KWR--------------------------------------------ERE--------------G-------------------------I-V----------------------------------------------------------KL----K---W-------PA--------------QSPDL--------------------------------------------------------------NP---------I-------------------------------------------------------EN---------------L-WS-----------------------------------------------IM------------------------------------------------------KSE----I-
>Mariner-10_PGr_tp#DNA/TcMar-Tc1 RBRM:Mariner-10_PGr cds_range:224-1280 [Puccinia graminis]
-WRR-IL--------------------WTDESSFEI----------GK--------------L-SRQV-------------VVWRKKE--------------------EKY-----------DQKNM-----VP-TFKS------------------------------------------------------------------------------------------------GRT-----ST-----------MIWG------------------AFFG-N----------TR-------------APLT-----------------------VVP-------------------------------------------------------------------------------------------------------------------------------------------------------------------------------------------------RG------------------------E-RK---AVD---------------------F-I------------------------KNIYE-----K-------AL-----------I-----------P---------FL-------X----KA-DP-------D--------------------H-----R--------LTLMED-------NAR---------------VH------------TA-----------------KV------------SR------------------------------------------------------EFL--------------------------------------------KAH--------------S-------------------------I-E----------------------------------------------------------KL----E---W-------PA--------------QSPDL--------------------------------------------------------------NP---------X-------------------------------------------------------EN---------------V-WQ-----------------------------------------------VL------------------------------------------------------KSN----V-
>Mariner-2_TMe_tp#DNA/TcMar-Fot1 RBRM:Mariner-2_TMe cds_range:379-2134 [Tuber melanosporum]
-----QY--------------------NFDETGFRI----------GV--------------G-RDQW-------------IITR-----------------------DPT-----------RQAYLG----SS----------------------------------------------------------------------------------------------------TNRE-----LV-----------TVCE------------------TISG-D----------GA----VL-------PP-M-----------------------IIV-----PGV-------------IHQEPWYT-------------------------------------------------------------------------------------------------------------------------------------------------TTSIPD---DYLI--GTSETG-----------------------Y--SN---DNL---------------------T-M------------------------K-WVV-------------HF-----------Q-----------Q---------FS-------S----KR-QV-------G--------------------T-----Y--------RLLLLD-------GFG---------------SH------------CT-----------------KP------------FL------------------------------------------------------DYC--------------------------------------------DSH--------------K-------------------------I-I----------------------------------------------------------VF----CL----------PP--------------HSSHLL-------------------------------------------------------------QP---------L----------------------DVVVFQ-----------------------------------------------------------------------------------------------PY------------------------------------------------------KHY----H-
>Gemini1_EI_tp#DNA/TcMar-Fot1 RBRM:Gemini1_EI cds_range:152-2201 [Entamoeba invadens]
-----VF--------------------NVDEIGFQDFA--------DS--------------T-SVKV--------------F-------------------------------------------------VPKTAD-----VSKIKIG----------------------------------------------------------------------------------VGRSGK-----RS-----------SVIC------------------MICL-D----------GS----LV-------CPGM-----------------------VIT-----NQKI-----------------------------------------------HID------------------------------------------------------------------------------------------------------------------VLRRFPD----VSF--FQSQTG-----------------------F--VT---KQI---------------------F-S------------------------D-WLL----L--------VV-----------V-----------P---------FIET-----KRFLFHL----------S--------------------R-----DT------WALITLD-------GFS---------------GH------------DF-----------------ET------------LK------------------------------------------------------DIL--------------------------------------------LDH---Y------------------------------------I------------------------------------------------------------ILH---KY----------TA--------------HCSHLI-------------------------------------------------------------QP---------L----------------------DLCFFGN---------------------------------------------W--------------------------------------------------------------------------------------------------------KKKCST-I-
>Mariner-1_NGr_tp#DNA/TcMar-Fot1 RBRM:Mariner-1_NGr cds_range:204-2964 [Naegleria gruberi]
-----KV--------------------ETDEK-LDQ----------DP--------------I-LDDVNN--PWIDSDSMKENFDQKQ--------------------VEQ-----------ISKIIL--H-I-----------------------------------------------------------------------------------------------------QNKT-----EF-----------NHNI------------------QQNA-A----------NL----QL-------YVLSTETIACSITLS-------TEALETIK-----DDT-------------VFLPGNTFDIFGICFSKISSQYLQYIPSDFSQRVTNQS-------------------------------------------------------------------------------KKFIET--------------------------------NLPK---SMK----FTSKG------------------------F-II---FPVARSLHWYLLIYDCQSTDWFL-F-D------------------------S-FAK-----D-------FS-----------V----------------------I-------E-------------------------------------S-----E--------TSELFE-------MLPSFIVKP-----KTVR---------------------------------KT------------LQ------------------------------------------------------KKI--------------------------------------------QVD--------------G-------------------------N-HCG-----------DYCVLLMDFLSAGFSLSDAVDIMTKPFSISNYRAILVARLKHLHVVE----FE----------PQ---------------SP-L--------------------------------------------------------------SE---------S-------------------------------------------------------EG---------------F-QS-----------------------------------------------EP------------------------------------------------------KKS----S-
>UN-1256600_Synechocystis_tp#DNA/TcMar-ISRm11   putative transposase [Synechocystis sp. PCC 6803]
-----IV--------------------YIDESGFEA----------IQ--------------A----------------CIYAWSKKG--------------------KKVY-----------------------EIRQ------------------------------------------------------------------------------------------------GKR-----GV---------RENLVAG--------RR------------K----------GK--KDLI-------AP-M-----------------------VF--------------------------------------------------------------------------------------------------------------------------------------------------------------------------------------------------TG------------------------S-LN---AEG---------------------F-E------------------------G-WLK-----L-------YL-----------L-----------P---------SL------------------------D--------------------I-----P--------SILIMD-------NAP---------------IH------------RK-----------------TA------------IK------------------------------------------------------ELA--------------------------------------------KEA--------------G-------------------------H-E----------------------------------------------------------VL----FL----------PK--------------YSPDL--------------------------------------------------------------ND---------I-------------------------------------------------------EH---------------D-FS-----------------------------------------------AL------------------------------------------------------KRA------
>UN-37523645_Gloeobacter_tp#DNA/TcMar-ISRm11   putative transposase [Gloeobacter violaceus PCC 7421]
------M--------------------YVDQSGMDE----------RD--------------D----------------YGYGWSPLG--------------------ERFY-----------------------GLKA----------------------------------------------------------------------------------------------GRRQG-----RI-----------NMIA------------------GYRA------------GQ----LI-------AP-F-----------------------TV--------------------------------------------------------------------------------------------------------------------------------------------------------------------------------------------------EG------------------------A-CN---RTV---------------------F-E------------------------I-WLE-----S-------CL-----------I-----------P---------VL-------Q-------------------------------------P-----G--------EWVILD-------NAT---------------FD------------HG-----------------GR------------IA------------------------------------------------------ALI--------------------------------------------EAA--------------G-------------------------A-H----------------------------------------------------------VL----YL----------PP--------------YSPDL--------------------------------------------------------------NR---------I-------------------------------------------------------EK---------------C-WA-----------------------------------------------WL------------------------------------------------------KSR----I-
>UN-COG3335_TE_tp#DNA/TcMar-ISRm11   COG3335: Transposase and inactivated derivatives [Trichodesmium erythraeum IMS101]
-----LV--------------------YIDESGMDN----------RE--------------D----------------YGYGWNELG--------------------KRYY-----------------------DLKS----------------------------------------------------------------------------------------------GKRSL-----RV-----------SIVS------------------GLCE------------GK----LV-------AP-L-----------------------TF--------------------------------------------------------------------------------------------------------------------------------------------------------------------------------------------------EG------------------------S-CN---RVV---------------------F-E------------------------K-WLR-----E-------KL-----------L-----------P---------QL-------K-------------------------------------T-----G--------QLVILD-------NAS---------------FH------------KS-----------------QK------------VR------------------------------------------------------ELI--------------------------------------------ESV--------------N-------------------------C-E----------------------------------------------------------LE----YL----------PP--------------YSPDL--------------------------------------------------------------NE---------I-------------------------------------------------------EH---------------Y-WF-----------------------------------------------PI------------------------------------------------------KNR----V-
>Mariner-27_CCri_tp#DNA/TcMar-Fot1 RBRM:Mariner-27_CCri cds_range:319-2413 [Chondrus crispus]
-----VW--------------------NMDETSIDAE---------HG--------------K-REKVYG--S-----------------------------------SST-----------HHGGF-----RN-SGNS----------------------------------------------------------------------------------------------KGSGR-----HV-----------TAVI------------------VVSA-S----------GL----KA-------PP-F-----------------------FVI-----SGK-------------RKYADWFE---------------------------PLPRDV------------------------------------------------------------------------------Y----------------CDKDGLPH-----KLCENQWFPD---NGVH--KLTENG------------------------S-ME---MDI------------------LAAF-I------------------------D-HFN-----S------------------------------------------FV-------RKFV-------H-----PS-------------------Q-----K--------ILLTLD-------GHS---------------SR------------NG--------------------------------------------------------------------------------------VEWL-----------------------------------------RRCVSH--------------N-------------------------I-D----------------------------------------------------------VV----QA----------PA--------------NTSHVL-------------------------------------------------------------QP---------C----------------------DKFVNK-----------------------------------------------------------------------------------------------KF------------------------------------------------------KHS----I-
>Mariner-134_CCri_tp#DNA/TcMar-Fot1 RBRM:Mariner-134_CCri cds_range:221-2258 [Chondrus crispus]
-----LW--------------------NMDETKVDAE---------FG--------------K-RVKVLG--P-----------------------------------SNT-----------HHGGF-----VS-SATA----------------------------------------------------------------------------------------------GGSGK-----HV-----------TCVI------------------AISA-S----------GL----KA-------PP-F-----------------------FIV-----AGK-------------NRMSKWFE---------------------------PLDSGI------------------------------------------------------------------------------Y----------------KFDNGRPH-----PLSEHGWCPD---DACV--VMTENG------------------------S-MQ---MDV------------------MPIF-I------------------------E-HLN-----R------------------------------------------FV-------RRTV-------S-----AS-------------------L-----H--------YVLCLD-------GHS---------------SR------------KG--------------------------------------------------------------------------------------IEWL-----------------------------------------ELCTDY--------------K-------------------------C-E----------------------------------------------------------VI----QS----------PA--------------NTSHFL-------------------------------------------------------------QP---------C----------------------DNSVNK-----------------------------------------------------------------------------------------------TF------------------------------------------------------QRT----V-
>Mariner-132_CCri_tp#DNA/TcMar-Tigger RBRM:Mariner-132_CCri cds_range:53-2060 [Chondrus crispus]
-----IY--------------------NVDETGLFF----------KL--------------L-PRRT-------------YICTNE---------------------HKK-----------SVRGT-----KA---------------------------------------------------------------------------------------------------MKAKD-----RI-----------TAYV------------------GTNA-D----------GT---CKL-------PM-A-----------------------IIG-----KPM---------------NPRCFR-------------------------------------------------------------------------------------------------------------------------------------------------LGKPPV-----PY--FSQRNA-----------------------W--SD---SVT---------------------F-K------------------------K-WFY-----N-------LF-----------I-----------P---------FV-------RSKT-------------S--------------------K-----P--------VVLLMD-------NCG---------------PH------------GT-----------------DI------------VD-----------------------------------------------------------------------------------------------------HTG--------------Q-------------------------I-Q----------------------------------------------------------II----TL----------PP--------------NCTAVH-------------------------------------------------------------QP---------M----------------------DLGIIA-----------------------------------------------------------------------------------------------SW------------------------------------------------------KSK----Y-
>UN-31212651_AG_tp#DNA/TcMar-ISRm11   ENSANGP00000000892 [Anopheles gambiae]
-VNG-LI--------------------YLDEVGFNV----------SM--------------R-TSKG---------------------------------------RSAK-----------GTPAT-----TI-VPQL------------------------------------------------------------------------------------------------RTR-----NI-----------SIIC------------------AMNA-S----------GI----------------------------------------VLY----------------------------------------------------------------------------------------------------------------------------------------------------------------------------------------------TVHNQ------------------------A-VN---REK---------------------F-I------------------------E-LIL-------------EL-----------K-----------A---------TL-------R----AK-AI----------------------------A-----R--------SYFIMD-------NVA---------------FH------------KC-----------------SS------------VK------------------------------------------------------EAI--------------------------------------------GNN--------------E-------------------------D-K----------------------------------------------------------PL----YL----------PP--------------YSPFL--------------------------------------------------------------NP---------I-------------------------------------------------------EN---------------L-FS-----------------------------------------------QW------------------------------------------------------KNH----V-
>Mariner-19_SM_tp#DNA/TcMar-ISRm11 RBRM:Mariner-19_SM cds_range:120-1122 [Schmidtea mediterranea]
--DK-VI--------------------FLDEFGVSC----------ST--------------R-QKYG---------------------------------------RSLV-----------GTTPR-----KV-VRAI------------------------------------------------------------------------------------------------RSR-----NY-----------SVCA------------------AISK-R----------KI----------------I--------------------HH-VIK-------------------------------------------------------------------------------------------------------------------------------------------------------------------------------------------------DS------------------------A-FN---REA---------------------F-L------------------------S-FLR-----S-------LI-----------L-----------N---------LV------------EA-NI----------------------------T-----G--------ATIIMD-------NCS---------------IH------------KG-----------------EE------------VR------------------------------------------------------NLI--------------------------------------------VEN--------------G-------------------------F-E----------------------------------------------------------LV----FL----------PP--------------YSPQL--------------------------------------------------------------NP---------I-------------------------------------------------------EE---------------V-FS-----------------------------------------------KW------------------------------------------------------KSL----I-
>Mariner-32_RPr_tp#DNA/TcMar-ISRm11 RBRM:Mariner-32_RPr cds_range:339-1572 [Rhodnius prolixus]
-HEK-II--------------------FIDESGFNY----------HL--------------R-RNKA---------------------------------------RWRI-----------NTSAH-----VT-VPTT------------------------------------------------------------------------------------------------RGR-----NV-----------SLIL------------------AMNL-N----------GI--IHSQ----------------------------------VIS-------------------------------------------------------------------------------------------------------------------------------------------------------------------------------------------------NS------------------------T-VN---SNV---------------------F-I------------------------T-FLD-------------GL-----------F-----------N---------KL-------A----ES-NI----------------------------V-----E--------AWLVLD-------NAR---------------IH------------KT-----------------RE------------VR------------------------------------------------------EKI--------------------------------------------SET--------------N-------------------------H-T----------------------------------------------------------LI----FL----------SP--------------YSPML--------------------------------------------------------------NP---------I-------------------------------------------------------EK---------------V-FS-----------------------------------------------KI------------------------------------------------------KLS----A-
>SMAR30_tp#DNA/TcMar-ISRm11 RBRM:SMAR30 cds_range:231-1434 [Schmidtea mediterranea]
-REK-IV--------------------FIDESGFNC----------HL--------------R-RTKA---------------------------------------RSKI-----------NTGAH-----VI-IPTL------------------------------------------------------------------------------------------------RGR-----NV-----------SLIA------------------AMNL-H----------GI--VHKQ----------------------------------IIA-------------------------------------------------------------------------------------------------------------------------------------------------------------------------------------------------NS------------------------T-VN---ANV---------------------F-I------------------------N-FLD-------------GL-----------F-----------Q---------TL-------R----EA-NI----------------------------T-----C--------AWLVLD-------NCT---------------IH------------KT-----------------QE------------VR------------------------------------------------------DKV--------------------------------------------GTT--------------S-------------------------H-T----------------------------------------------------------LV----YL----------PP--------------YSPML--------------------------------------------------------------NP---------I-------------------------------------------------------EK---------------V-FS-----------------------------------------------KT------------------------------------------------------KLC----A-
>Mariner-7_XT_tp#DNA/TcMar-ISRm11 RBRM:Mariner-7_XT cds_range:721-1837 [Xenopus (silurana) tropicalis]
--HE-LL--------------------FVDEAGFNL----------SK--------------T-RRRG---------------------------------------RNII-----------GHRAI-----IN-VPGQ------------------------------------------------------------------------------------------------RGG-----NI-----------TMCA------------------AISQ-N----------GV--VH-H----------------------------------HAT-------------------------------------------------------------------------------------------------------------------------------------------------------------------------------------------------IG------------------------P-YN---TAH---------------------I-I------------------------A-FLD-------------TLH---------DM-----------L---------TV-------Q----RP-EH----------------------------T-----R--------YVIIWD-------NVS---------------FH------------RA-----------------AL------------VR------------------------------------------------------NWF--------------------------------------------TDH-------------PS-------------------------F-M----------------------------------------------------------AL----NL----------PP--------------YSPFL--------------------------------------------------------------NP---------I-------------------------------------------------------EE---------------F-FS-----------------------------------------------AW------------------------------------------------------RWK----V-
>Mariner-1_ROr_tp#DNA/TcMar-ISRm11 RBRM:Mariner-1_ROr cds_range:173-1226 [Rhizopus oryzae]
--TN-CV--------------------FLDESAFHI----------NL--------------K-RGMA---------------------------------------WSKK-----------GTPAI-----VT-VPTT------------------------------------------------------------------------------------------------KAN-----TT-----------SILG------------------AISA-T----------GL--IN-V----------------------------------SLR-----VPK------------R-IKKRKL---------------------------GR-----------------------------------------------------------------------------------------------------------------------------------ETNGYST------------------------G-TV---TGH---------------------Y-L------------------------S-FLK-------------AL-----------L-----------M---------K-----------------------------------------------------------------------------------------------------------------------------------------------------------------------------------------------------------------------------------------------------------------------------------------------------------------------------------------------------------------------------------------------------------------------------------------------------------------------------------------------------------------------------------------------------WT-----------------------------------------------SI------------------------------------------------------QK-------
>Mariner-9_ROr_tp#DNA/TcMar-ISRm11 RBRM:Mariner-9_ROr cds_range:272-1574 [Rhizopus oryzae]
-TRN-CV--------------------FLDESAFHI----------NL--------------K-RSMA---------------WSRKG--------------------APA--------------------VVT-VPKT------------------------------------------------------------------------------------------------RAT-----TT-----------TILG------------------AISA-E----------GL----------------I----KC-----------------SLR-----LPQP-----------PSNKKRKRGD------------------------------------------G-------------------------------------------------------------------------------------------------------------------VGHMSKG--------------------------TV---TGH---------------------Y-I------------------------S-FLK-----A-------TM---------DEM--------DQYP---------HM---------------------------------------------K-----G--------HYLVMD-------NAP---------------IH------------TS-----------------DD------------IA------------------------------------------------------KYV--------------------------------------------ESR--------------G-------------------------Y-R----------------------------------------------------------CA----YL----------PP--------------YSPEL--------------------------------------------------------------NP---------I-------------------------------------------------------EQ---------------F-WS-----------------------------------------------VV------------------------------------------------------KSK----V-
>Mariner-6_ROr_tp#DNA/TcMar-ISRm11 RBRM:Mariner-6_ROr cds_range:190-1531 [Rhizopus oryzae]
--SN-CV--------------------FIDEAGFHI----------NM--------------K-RSFA---------------------------------------WSKV-----------GTRAV-----VK-TPKT------------------------------------------------------------------------------------------------KSK-----MT-----------TILG------------------AISP-F----------GV--VN-M----------------------------------KVR-----TPKVV----------Q-SKKRKL---------------------------GGNKEDE----------------------------------------------------------------------------RD-----------------------------------------------IDSVKRTV------------------------G-TV---TGH---------------------Y-F------------------------N-FIA-------------NT-----------L-----------D---------VM-------D----RHEEF----------------------------K-----G--------HYIVMD-------NAP---------------IH------------KH-----------------ED------------IK------------------------------------------------------LYI--------------------------------------------ESR--------------G-------------------------Y-N----------------------------------------------------------CV----HL----------PP--------------YSPEL--------------------------------------------------------------NP---------I-------------------------------------------------------EQ---------------F-WS-----------------------------------------------VC------------------------------------------------------KSK----L-
>Mariner-7_ROr_tp#DNA/TcMar-ISRm11 RBRM:Mariner-7_ROr cds_range:56-1361 [Rhizopus oryzae]
--SN-CV--------------------FIDEAAFHI----------NL--------------K-RNFS---------------------------------------WPKE-----------GSRAV-----VK-VPRT------------------------------------------------------------------------------------------------RAK-----TT-----------TILG------------------AISP-F----------GV--VN-I----------------------------------SVR-----RPRAL----------APSKKRKVN--------------------------GGTKAKE----------------------------------------------------------------------------SN-----------------------------------------------------NG------------------------G-TV---TGH---------------------Y-F------------------------N-FIS-------------SV-----------L-----------D---------VM-------D----RHEQF----------------------------R-----G--------HYLVMD-------NAP---------------IH------------TH-----------------ED------------IQ------------------------------------------------------KHI--------------------------------------------ESR--------------G-------------------------Y-G----------------------------------------------------------CV----YL----------PP--------------YSPEL--------------------------------------------------------------NP---------I-------------------------------------------------------EQ---------------F-WS-----------------------------------------------VC------------------------------------------------------KSK----L-
>Mariner-5_ROr_tp#DNA/TcMar-ISRm11 RBRM:Mariner-5_ROr cds_range:231-1422 [Rhizopus oryzae]
-MQN-CI--------------------FIDEAGFNL----------HT--------------V-RSQG---------------RSKKG--------------------EPA---------K-----------VV-VATT------------------------------------------------------------------------------------------------RGP-----SV-----------SILG------------------AICS-L----------GV----------------I-----------------------NVG--------------------------------------------------------------------------------------------------------------------------------------------------------------------------------------------LKVTKAG--------------------------TK---WKE---------------------F-M------------------------A-FLI-------------HV-----------M-----------D---------VL-------DKH-----NL----------------------------K-----G--------CNLVMD-------NAP---------------IH------------KP-----------------EK------------IT------------------------------------------------------EEV--------------------------------------------SKR--------------G-------------------------Y-R----------------------------------------------------------II----YL----------PP--------------YSPFL--------------------------------------------------------------NP---------I-------------------------------------------------------EE---------------F-WA-----------------------------------------------KV------------------------------------------------------KTL----V-
>UN-39969559_MG_tp#DNA/TcMar-Ant1   hypothetical protein MG10389.4 [Magnaporthe grisea ]
-----MI--------------------FIDESGSDRG---------LG--------------I-------------------------------------------LEQGY-----------APKGV-----TPVQRKR----------------------------------------------------------------------------------------------FHRGK-----RV-----------QVLP------------------AYTI-D----------GV-------------IYCE-----------------------VY--------------------------------------------------------------------------------------------------------------------------------------------------------------------------------------------------EE------------------------N-TD---VDV---------------------F-E------------------------G-VLE-------------RL-----------L-----------P---------HC-------G----RY----------PE-------------------P-----R--------SVIFMD-------NAS---------------FH-----------FVS-----------------QR------------LR------------------------------------------------------DFF--------------------------------------------ARA--------------G-------------------------V-I----------------------------------------------------------IE----YQ----------VP--------------YSPDL--------------------------------------------------------------NP---------I-------------------------------------------------------EY---------------L-FG-----------------------------------------------SV------------------------------------------------------KN-------
>UN-46130760_GZ_tp#DNA/TcMar-Ant1   hypothetical protein FG08962.1 [Gibberella zeae PH-1]
-----LV--------------------FIDESGCDR----------SI----------------GTKH-------------KGWAPRG--------V-----------------------------------TPIQVKR----------------------------------------------------------------------------------------------FHRGR-----RF-----------QILP------------------AYSQ-D----------GV----------------I--------------------HFRVF--------------------------------------------------------------------------------------------------------------------------------------------------------------------------------------------------EG------------------------S-TD---SEI---------------------F-E------------------------N-FVE-------------EL-----------L-----------P---------YC--G----R-------------W-PE--------------------P-----R--------SVLIMD-------NAT---------------FH------------HS-----------------EK------------IQ------------------------------------------------------RLC--------------------------------------------DEA--------------G-------------------------V-V----------------------------------------------------------LK----FL----------PP--------------YSPDL--------------------------------------------------------------NP---------I-------------------------------------------------------EE---------------Y-FG-----------------------------------------------EL------------------------------------------------------KTY----I-
>Mariner-21_CGi_tp#DNA/TcMar-m44 RBRM:Mariner-21_CGi cds_range:3954-5082 [Crassostrea gigas]
--RP-IV--------------------YLDETWLNT----------NH--------------V----------------ARGDWVDCP-------------RTSTSAFESHRG-GH---------GRF----VP---------------------------------------------------------------------------------------------------SGKGS-----RL-----------IIVD------------------AGSS-AV---------GMIP-----------GSAL-----------------------IFE-----------------------------------------------------------------------------------------------------------------------------------------------------------------------------------------------SKTG------------------NQDYHDE-MN---SEN---------------------F-T------------------------K-WFT-----E-------QL-----------L-----------P---------NL------------------------P--------------------I-----N--------SVVVMD-------NAS---------------YH------------SHLDPE---SKCPTSSASKAE------------IQ------------------------------------------------------SWLDRK----GIHYTPGMIKAEL----ITLVKQHKPR-PKYVIDDLASKA--------------G-------------------------H-T----------------------------------------------------------VL----RL----------PP--------------YHCEL--------------------------------------------------------------NP---------I-------------------------------------------------------EL---------------V-WA-----------------------------------------------EL------------------------------------------------------KSF----V-
>Mariner-1_AP_tp#DNA/TcMar-m44 RBRM:Mariner-1_AP cds_range:503-1805 [Acyrthosiphon pisum]
-RRT-IY--------------------YLDETWVNA----------GDC------------------------------NDRIWQDNTVT----------------SHRDA-----------FLSGLSTG--AP-NPTA------------------------------------------------------------------------------------------------KGK-----RL-----------IVVH------------------IGSN-E----------GF-----------VDGGLL-----------------------VFE-----------------------------------------------------------------------------------------------------------------------------------------------------------------------------------------------SKKG------------------SSDYHEE-MN---GDV---------------------F-F------------------------D-WLK-------------GV-----------I-----------P---------LL------------------------K--------------------D-----N--------SVIVMD-------NAP---------------YH------------SV-----------------KVEKCPTLGWKKAEIE------------------------------------------------------SWLEEK----GEPFQRPINKVGL----MEIVKRIKPQFNKYVVDEYVKTK--------------N-------------------------M-T----------------------------------------------------------VL----RT----------PP--------------YHCEL--------------------------------------------------------------NP---------I-------------------------------------------------------EL---------------A-WS-----------------------------------------------SV------------------------------------------------------KRY----V-
>Mariner-33_LMi_tp#DNA/TcMar-m44 RBRM:Mariner-33_LMi cds_range:171-1557 [Locusta migratoria]
-PRP-II--------------------YIDETWVNQ----------NH--------------S----------------KSFIWQDSK----------------------------------RNGGLK----VP---------------------------------------------------------------------------------------------------LGKGS-----RL-----------IICH------------------AGSA-KY---------GF-----I------EGAEL-----------------------VFQ-----------------------------------------------------------------------------------------------------------------------------------------------------------------------------------------------SKSG-------------------VDYHQE-MN---NTV---------------------F-R------------------------E-WFT-------------DL-----------L-----------R---------SL------------------------E--------------------E-----G--------CVIVMD-------NAS---------------YHSM-LKEKIPN--SSF----------------KK----------ADIL------------------------------------------------------EWLQSK----SIPHDPTHTIAEL----LCTVRQHSSSFRRYELDDLAAEM--------------G-------------------------H-E----------------------------------------------------------VI----RL----------PP--------------YHCQY--------------------------------------------------------------NP---------I-------------------------------------------------------EL---------------I-WA-----------------------------------------------QI------------------------------------------------------KRE----V-
>MAR1_TV_tp#DNA/TcMar-Mariner RBRM:MAR1_TV cds_range:96-1221 [Trichomonas vaginalis]
-FRF-LV--------------------TGDESWFQY----------AT----------------EAKI-----------M---WIPKD--------------------ENP-------------Q-T-----FP-KKKI------------------------------------------------------------------------------------------------DTP-----MM-----------MLSV------------------FWGV-N----------GI----------------I--------------------AIDIL-------------------------------------------------------------------------------------------------------------------------------------------------------------------------------------------------QKP-----------------------NT-MN---AQY---------------------L-I------------------------D-NVL-----T-------QI-----------I-----------N---------SD-------EFEKSKQQ---------K--------------------Q-----K--------FAIHFD-------NSR---------------VH------------KS-----------------HK------------VM------------------------------------------------------NYL--------------------------------------------VEN--------------N-------------------------V-K----------------------------------------------------------VV----PN----------PI--------------YSPDI--------------------------------------------------------------AP---------S----------------------D--------------------------------FY---------------L-FG-----------------------------------------------TL------------------------------------------------------KKR----A-
>Mariner-5_HSal_tp#DNA/TcMar-Mariner RBRM:Mariner-5_HSal cds_range:180-1227 [Harpegnathos saltator]
-VRR-FI--------------------TMDETWIYH----------HD--------------P-KLKQ-----------ERLQWTEAG--------------------CSA-------------P-K-----QT-KHER------------------------------------------------------------------------------------------------SAK-----KV-----------LASV------------------FWDA-K----------GI----------------L--------------------LIDYL-------------------------------------------------------------------------------------------------------------------------------------------------------------------------------------------------EKG-----------------------KT-IN---SEY---------------------Y-C------------------------N-LLD-------------QL-----------D-----------A---------KI-------REKRPGLQ---------H--------------------K-----Q--------IIFHQD-------NAP---------------AH------------XS-----------------VL------------SM------------------------------------------------------SKF--------------------------------------------NEL--------------K-------------------------Y-K----------------------------------------------------------LL----DH----------PP--------------YSPDL--------------------------------------------------------------AP---------S----------------------D--------------------------------FY---------------L-FR-----------------------------------------------NL------------------------------------------------------KQF----L-
>Mariner-7_PBa_tp#DNA/TcMar-Mariner RBRM:Mariner-7_PBa cds_range:133-1225 [Pogonomyrmex barbatus]
-WRR-FV--------------------TVDETWIHH----------YT--------------P-ESKQ-----------QSKQWTAPG--------------------ECA-------------P-K-----KA-KTVL------------------------------------------------------------------------------------------------SAG-----KI-----------MATV------------------FWDS-Q----------GI----------------I--------------------FIDYL-------------------------------------------------------------------------------------------------------------------------------------------------------------------------------------------------QKG-----------------------QT-VT---GAY---------------------Y-S------------------------T-LLN-------------RL-----------Y-----------E---------EL-------QTKRPRLA---------R--------------------K-----K--------VIFHHD-------NAP---------------AH------------TS-----------------TV------------AM------------------------------------------------------AKL--------------------------------------------HEL--------------R-------------------------F-E----------------------------------------------------------LL----PH----------PP--------------YSPDL--------------------------------------------------------------AP---------C----------------------D--------------------------------FF---------------L-FP-----------------------------------------------NL------------------------------------------------------KIW----L-
>Mariner-7_AEc_tp#DNA/TcMar-Mariner RBRM:Mariner-7_AEc cds_range:180-1227 [Acromyrmex echinatior]
-FRR-FV--------------------TMDETWVHY----------HT--------------P-ESNR-----------QSAEWLKSH--------------------ESR-------------P-K-----RP-KDQR------------------------------------------------------------------------------------------------SAG-----KV-----------MASV------------------FWDA-H----------GI----------------I--------------------FIDYL-------------------------------------------------------------------------------------------------------------------------------------------------------------------------------------------------QKG-----------------------RT-IT---GEY---------------------Y-A------------------------A-LLD-------------KL-----------N-----------D---------EI-------KKKRPHMA---------K--------------------K-----K--------VLYHHD-------NAP---------------SH------------TS-----------------LK------------AM------------------------------------------------------VKL--------------------------------------------DQL--------------R-------------------------F-E----------------------------------------------------------LV----AH----------PP--------------YSPDL--------------------------------------------------------------AP---------S----------------------D--------------------------------YY---------------L-FP-----------------------------------------------NL------------------------------------------------------KRW----L-
>Mariner-30_LSal_tp#DNA/TcMar-Mariner RBRM:Mariner-30_LSal cds_range:170-1208 [Lepeophtheirus salmonis]
-LRR-YI--------------------TMDETWIHH----------FT--------------P-ESKR-----------QSAEWCADG--------------------ESR-------------P----------KTQT------------------------------------------------------------------------------------------------SAG-----KV-----------MASV------------------FWDS-D----------GI----------------L--------------------FIDYL-------------------------------------------------------------------------------------------------------------------------------------------------------------------------------------------------EHG-----------------------KT-IN---SDY---------------------Y-I------------------------G-LLD-------------RL-----------K-----------A---------EI-------TQKIPHLK---------K--------------------K-----K--------VLFHQD-------NAP---------------CH------------KS-----------------IK------------TA------------------------------------------------------AKL--------------------------------------------VEL--------------G-------------------------F-E----------------------------------------------------------LL----LH----------PP--------------YSPDL--------------------------------------------------------------AP---------S----------------------D--------------------------------YW---------------L-FA-----------------------------------------------EL------------------------------------------------------KKM----L-
>VENSMAR1_tp#DNA/TcMar-Mariner RBRM:VENSMAR1 cds_range:181-1222 [Ventiella sulfuris]
-ESR-VV--------------------TGDETWVHH----------WD--------------P-ETKN-----------ESMAWKHKG--------------------SLV-------------P-L-----KF-RTQP------------------------------------------------------------------------------------------------SAG-----KI-----------MATI------------------FWDA-E----------GV----------------L--------------------LVDFQ-------------------------------------------------------------------------------------------------------------------------------------------------------------------------------------------------PRG-----------------------ST-IT---GEY---------------------Y-D------------------------G-VLG-------------RL-----------R-----------D---------SI-------RQKRRGKL---------T--------------------R-----G--------VLLLHD-------NTP---------------VR------------KA-----------------RR------------AQ------------------------------------------------------AAL--------------------------------------------RDC--------------G-------------------------F-E----------------------------------------------------------QL----NH----------PP--------------YSPDL--------------------------------------------------------------AP---------S----------------------D--------------------------------YF---------------L-FR-----------------------------------------------QL------------------------------------------------------KSS----L-
>Mariner-8_DK_tp#DNA/TcMar-Tc1 RBRM:Mariner-11_BM cds_range:170-1217 [Drosophila kikkawai]
-LSR-FV--------------------TMDETWVHH----------FD--------------P-ETKQ-----------QSSQWKRPS--------------------SPT-------------P-K-----KF-RAVA------------------------------------------------------------------------------------------------SAG-----KV-----------MASI------------------FWDS-E----------GI----------------L--------------------LIDYL-------------------------------------------------------------------------------------------------------------------------------------------------------------------------------------------------ERG-----------------------TT-IT---GQY---------------------Y-A------------------------A-LIS-------------KL-----------R-----------N---------AI-------KEKRRGKL---------R--------------------R-----G--------VLFHHD-------NAP---------------AH------------RS-----------------AV------------AM------------------------------------------------------AAI--------------------------------------------QQA--------------G-------------------------F-E----------------------------------------------------------LV----DH----------PP--------------YSPDL--------------------------------------------------------------AP---------S----------------------D--------------------------------FY---------------L-FP-----------------------------------------------KL------------------------------------------------------KEY----L-
>Mariner-2_BF_tp#DNA/TcMar-Mariner RBRM:Mariner-2_BF cds_range:168-1221 [Branchiostoma floridae]
-FKR-LI--------------------TQDETWVHH----------YD--------------P-ETKA-----------QSKQWKHSD--------------------SPP-------------P-K-----KA-RVQP------------------------------------------------------------------------------------------------SAG-----KV-----------MLTV------------------FWDQ-D----------GV----------------V--------------------MTDFL-------------------------------------------------------------------------------------------------------------------------------------------------------------------------------------------------AKG-----------------------TT-IT---GAY---------------------Y-A------------------------S-LLT-------------KL-----------R-----------E---------AI-------KIKRRGKI---------S--------------------K-----G--------ILLLQD-------NAP---------------VH------------NS-----------------HV------------AR------------------------------------------------------SEA--------------------------------------------RAC--------------G-------------------------Y-E----------------------------------------------------------IL----PH----------PP--------------YSPDL--------------------------------------------------------------AP---------S----------------------D--------------------------------FH---------------L-FP-----------------------------------------------AM------------------------------------------------------KLF----L-
>Mariner-2_RPr_tp#DNA/TcMar-Mariner RBRM:Mariner-2_RPr cds_range:166-1237 [Rhodnius prolixus]
-FKR-IV--------------------TCDETWIHH----------YE--------------P-ESKR-----------QSLEWKHTT--------------------SPI-------------R-K-----KF-RTQP------------------------------------------------------------------------------------------------SAG-----KV-----------MLTV------------------FWDF-Q----------GP----------------I--------------------YCDFL-------------------------------------------------------------------------------------------------------------------------------------------------------------------------------------------------EGQ-----------------------RT-IN---SQY---------------------Y-S------------------------D-MLE-----N-------KI-----------R-----------P---------AI-------RTKRRGLL---------T--------------------E-----G--------VILLHD-------NAR---------------PH------------TA-----------------QL------------TK------------------------------------------------------EKL--------------------------------------------QKL--------------G-------------------------W-E----------------------------------------------------------IL----PH----------PP--------------YSPDL--------------------------------------------------------------AP---------S----------------------D--------------------------------FH---------------L-FG-----------------------------------------------PL------------------------------------------------------KDG----L-
>Mariner-61_LMi_tp#DNA/TcMar-Mariner RBRM:Mariner-61_LMi cds_range:81-1233 [Locusta migratoria]
-LDR-II--------------------TGDETWIHH----------YE--------------P-ESKR-----------QSMEWKHPN--------------------SPC-------------K-K-----KF-KTQP------------------------------------------------------------------------------------------------SAG-----KL-----------MLTV------------------FWDA-R----------GP----------------V--------------------LEHYG-------------------------------------------------------------------------------------------------------------------------------------------------------------------------------------------------ERG-----------------------TT-IN---SVR---------------------Y-S------------------------E-MLT-----D-------RL-----------K-----------P---------AI-------RSKRRGLL---------S--------------------E-----G--------VVLLHD-------NAR---------------PH------------TA-----------------VH------------TA------------------------------------------------------ETL--------------------------------------------QKL--------------K-------------------------F-E----------------------------------------------------------VL----DH----------PP--------------YSPDL--------------------------------------------------------------AP---------S----------------------D--------------------------------YH---------------L-FG-----------------------------------------------PL------------------------------------------------------KQA----L-
>Mariner-8_LMi_tp#DNA/TcMar-Mariner RBRM:Mariner-8_LMi cds_range:123-1227 [Locusta migratoria]
-LAR-IV--------------------TGDETWVHF----------HQ--------------P-ETKR-----------ASKEWRHSS--------------------SPK-------------P-K-----KF-RTEP------------------------------------------------------------------------------------------------SAG-----KV-----------MLTL------------------FWDE-K----------GV----------------I--------------------LEHYM-------------------------------------------------------------------------------------------------------------------------------------------------------------------------------------------------PRG-----------------------TT-VT---SAS---------------------Y-T------------------------D-LLK-----N-------HL-----------R-----------P---------AI-------KSKRRGLL---------S--------------------A-----G--------VLLQHD-------NAR---------------PH------------TA-----------------RT------------TV------------------------------------------------------ATI--------------------------------------------TDL--------------H-------------------------F-E----------------------------------------------------------CL----PH----------PP--------------YSPDL--------------------------------------------------------------AP---------S----------------------D--------------------------------FH---------------M-FG-----------------------------------------------PL------------------------------------------------------KEA----M-
>Mariner1_GG_tp#DNA/TcMar-Mariner RBRM:Mariner1_GG cds_range:135-1218 [Gallus]
-LDR-II--------------------TGDETWCHH----------YE--------------P-ESKQ-----------QSMEWRHVN--------------------SPS-------------K-K-----KF-KTQP------------------------------------------------------------------------------------------------SAG-----KV-----------MCTV------------------FWDR-K----------GV----------------I--------------------LLDFL-------------------------------------------------------------------------------------------------------------------------------------------------------------------------------------------------EPG-----------------------QT-IN---SDR---------------------Y-I------------------------A-TLT-------------KL-----------K-----------A---------RT-------SRVRPEK----------K--------------------T-----T--------FLLQHD-------NAR---------------PH------------TS-----------------LK------------TV------------------------------------------------------EHI--------------------------------------------ASL--------------G-------------------------W-T----------------------------------------------------------VL----PH----------PP--------------YSPDL--------------------------------------------------------------AP---------S----------------------D--------------------------------FH---------------L-FG-----------------------------------------------PM------------------------------------------------------KDG----L-
>Mariner-1_ACar_tp#DNA/TcMar-Mariner RBRM:Mariner-1_ACar cds_range:162-1230 [Anolis carolinensis]
-LHS-IV--------------------TGDETWVHH----------YD--------------P-ETKR-----------QSMEYRHKD--------------------SPQ-------------K-K-----KF-KTQP------------------------------------------------------------------------------------------------SAG-----KI-----------MATV------------------FWDA-D----------GV----------------I--------------------HVDFL-------------------------------------------------------------------------------------------------------------------------------------------------------------------------------------------------ERG-----------------------TT-IN---SER---------------------Y-I------------------------T-TLR-------------TL-----------K-----------R---------RL-------TRVRKE-----------K--------------------G-----N--------VFLQHD-------NAR---------------PH------------TS-----------------HA------------TT------------------------------------------------------AEL--------------------------------------------QRL--------------D-------------------------L-T----------------------------------------------------------TV----RH----------PP--------------YSPDL--------------------------------------------------------------AP---------S----------------------D--------------------------------FH---------------L-FP-----------------------------------------------IM------------------------------------------------------KED----L-
>Mariner-18_LMi_tp#DNA/TcMar-Mariner RBRM:Mariner-18_LMi frameshifts:1 cds_range:156-1225 via tfasty with Mariner1_GG_tp [Locusta migratoria]
-LGR-IV--------------------TGDETWLHH----------FS--------------P-ETKR-----------QSMEWHHAN--------------------SPK-------------K-K-----KF-KTTP------------------------------------------------------------------------------------------------SAG-----KV-----------MATV------------------FFDS-E----------GL----------------L--------------------LVDIM-------------------------------------------------------------------------------------------------------------------------------------------------------------------------------------------------PRG-----------------------TT-IN---SDA---------------------Y-V------------------------T-TLK-------------KL-----------Q-----------A---------RL-------SRVRPHRQ---------K--------------------Q-----D--------VLLLHD-------NAR---------------AH------------VS-----------------QK------------TM------------------------------------------------------EAI--------------------------------------------TKL--------------G-------------------------W-T----------------------------------------------------------TL----KH----------PP--------------YSPDL--------------------------------------------------------------AP---------C----------------------D--------------------------------YH---------------L-FG-----------------------------------------------KL------------------------------------------------------KDS----L-
>Mariner-6_LMi_tp#DNA/TcMar-Mariner RBRM:Mariner-6_LMi cds_range:162-1230 [Locusta migratoria]
-LSR-IV--------------------TGDETWVSY----------DT--------------P-ETKR-----------QSMEWRHTS--------------------SPT-------------K-V-----KP-KQIL------------------------------------------------------------------------------------------------TPR-----KV-----------MCTV------------------FWDR-K----------GI----------------L--------------------LIDFL-------------------------------------------------------------------------------------------------------------------------------------------------------------------------------------------------PRG-----------------------QT-IN---AHG---------------------Y-C------------------------E-TIK-------------KL-----------R-----------R---------AI-------QNKRRGLL---------S--------------------K-----G--------VVFSHD-------NAR---------------PH------------TA-----------------NV------------TK------------------------------------------------------QLL--------------------------------------------REF--------------H-------------------------W-D----------------------------------------------------------VF----DH----------PP--------------YSPDL--------------------------------------------------------------AP---------S----------------------D--------------------------------FH---------------L-FL-----------------------------------------------HL------------------------------------------------------KSV----L-
>Mariner-19_SIn_tp#DNA/TcMar-Mariner RBRM:Mariner-19_SIn cds_range:162-1233 [Solenopsis invicta]
-LKK-IV--------------------TGDETWVKF----------EN--------------P-ETKE-----------QSKQRMHSH--------------------SPN-------------KPK-----KF-KQTF------------------------------------------------------------------------------------------------SNK-----KQ-----------MATV------------------FWDQ-K----------GI----------------L--------------------IVDFM-------------------------------------------------------------------------------------------------------------------------------------------------------------------------------------------------EQG-----------------------TT-IN---TAR---------------------Y-C------------------------E-TLQ-------------KL-----------R-----------R---------AI-------KSKRRGML---------S--------------------S-----G--------IVLLHD-------NAR---------------PH------------TA-----------------GP------------TQ------------------------------------------------------RLI--------------------------------------------EKF--------------K-------------------------W-D----------------------------------------------------------IF----DH----------PP--------------YSPDS--------------------------------------------------------------AP---------S----------------------D--------------------------------FH---------------L-FL-----------------------------------------------HM------------------------------------------------------KKA----L-
>Mariner-35_AEc_tp#DNA/TcMar-Mariner RBRM:Mariner-35_AEc cds_range:164-1256 [Acromyrmex echinatior]
-LKS-IV--------------------TGDETWVAH----------YT--------------P-ENKR-----------QSMQWKHTY--------------------SPT-------------A-K-----KF-KVVK------------------------------------------------------------------------------------------------SVK-----KI-----------MVSL------------------FWDQ-K----------GI----------------L--------------------LIDFL-------------------------------------------------------------------------------------------------------------------------------------------------------------------------------------------------PQG-----------------------AT-IN---AER---------------------Y-C------------------------E-TLK-------------KL-----------R-----------R---------AI-------QNKRRGML---------T--------------------A-----G--------VSLLHD-------NAR---------------PH------------VA-----------------AS------------TT------------------------------------------------------ALL--------------------------------------------NQF--------------S-------------------------W-D----------------------------------------------------------VL----TH----------PP--------------YSPDL--------------------------------------------------------------AP---------S----------------------D--------------------------------YH---------------L-FT-----------------------------------------------KL------------------------------------------------------KES----L-
>Mariner-69_LMi_tp#DNA/TcMar-Mariner RBRM:Mariner-69_LMi cds_range:86-1217 [Locusta migratoria]
-LDS-IV--------------------TGDETWAYH----------FT--------------P-ETKQ-----------QSRQWRHPS--------------------SPK-------------P-R-----KF-KQTQ------------------------------------------------------------------------------------------------SAG-----KV-----------MTTV------------------FWDR-K----------GV----------------L--------------------LVDFM-------------------------------------------------------------------------------------------------------------------------------------------------------------------------------------------------PTG-----------------------TT-IN---ADR---------------------Y-C------------------------E-TLK-------------KL-----------K-----------R---------AI-------QNRRRGML---------S--------------------K-----G--------VHILHD-------NAR---------------PH------------VA-----------------RQ------------TV------------------------------------------------------ALL--------------------------------------------QQF--------------Q-------------------------W-N----------------------------------------------------------II----TH----------PP--------------YSPDL--------------------------------------------------------------AP---------S----------------------D--------------------------------YH---------------L-FP-----------------------------------------------KL------------------------------------------------------KEH----L-
>Mariner-16_RPr_tp#DNA/TcMar-Mariner RBRM:Mariner-16_RPr cds_range:154-1219 [Rhodnius prolixus]
-LTH-II--------------------TCDETWVHH----------YT--------------P-ESKQ-----------ASMEWRKQG--------------------EPG-------------P-V-----KA-KSRL------------------------------------------------------------------------------------------------SAG-----KV-----------LATI------------------FFDQ-R----------GL----------------L--------------------HFDFL-------------------------------------------------------------------------------------------------------------------------------------------------------------------------------------------------HER-----------------------RT-IN---AAY---------------------Y-C------------------------D-ILS-------------EV-----------R-----------L---------AY-------RRKRRDLS---------I--------------------R-----Q--------VVLLHD-------NAR---------------PH------------TA-----------------AL------------TR------------------------------------------------------EKL--------------------------------------------EQL--------------G-------------------------W-E----------------------------------------------------------TL----EH----------PP--------------YSPDL--------------------------------------------------------------SP---------C----------------------D--------------------------------FH---------------V-FG-----------------------------------------------PL------------------------------------------------------KEA----L-
>Mariner-62_LMi_tp#DNA/TcMar-Mariner RBRM:Mariner-62_LMi cds_range:185-1241 [Locusta migratoria]
-FSS-VV--------------------TMDETWMPF----------FN--------------P-ETKR-----------QSAQWKHTD--------------------SPP-------------P-K-----KF-RVTA------------------------------------------------------------------------------------------------SAE-----KM-----------MVSM------------------FWDS-E----------GV----------------I--------------------LTHCV-------------------------------------------------------------------------------------------------------------------------------------------------------------------------------------------------PKG-----------------------TT-VT---GAS---------------------Y-E------------------------N-VLK-----N-------KF-----------L-----------P---------AL-------QQKRPGR----------A--------------------A-----R--------VLFHQD-------NAP---------------AH------------RA-----------------NV------------TQ------------------------------------------------------QFL--------------------------------------------RDN--------------N-------------------------F-E----------------------------------------------------------VI----PH----------AP--------------YSPDL--------------------------------------------------------------AP---------S----------------------D--------------------------------FW---------------L-FP-----------------------------------------------SM------------------------------------------------------KDT----L-
>Mariner-11_CGi_tp#DNA/TcMar-Mariner RBRM:Mariner-11_CGi cds_range:410-1412 [Crassostrea gigas]
-LDR-II--------------------TTDETWLHY----------YD--------------P-EGKR-----------ASSVWKTPG--------------------TPP-------------P-K-----KA-KVSK------------------------------------------------------------------------------------------------SVG-----KS-----------MFIM------------------FMDR-H----------GM----------------I--------------------LTHVV-------------------------------------------------------------------------------------------------------------------------------------------------------------------------------------------------PAG-----------------------QT-VN---AAY---------------------Y-S------------------------K-VVR-----R-------DL-----------M-----------H---------AL-------RKKRPILAAN-------K--------------------E-----N--------VIYHQD-------NAP---------------SH------------TA-----------------EQ------------TN------------------------------------------------------LEL--------------------------------------------DLL--------------G-------------------------F-S----------------------------------------------------------RI----SH----------PP--------------YSPDL--------------------------------------------------------------AP---------M----------------------D--------------------------------FA---------------L-FP-----------------------------------------------YL------------------------------------------------------KAK----L-
>Mari2_Pca_tp#DNA/TcMar-Mariner RBRM:Mari2_Pca frameshifts:1 cds_range:191-1252 via tfasty with SMAR31 [Procavia capensis]
-LGR-VI--------------------TGDETWVYQ----------YD--------------P-ETKR-----------QSAQWKSAN--------------------SPR-------------P-K-----KF-RQSK------------------------------------------------------------------------------------------------SRV-----KT-----------MLLT------------------FFDI-R----------GI----------------V--------------------HYEFV-------------------------------------------------------------------------------------------------------------------------------------------------------------------------------------------------PTG-----------------------QT-VN---QVY---------------------Y-L------------------------E-VLK-------------RL-----------R-----------E---------KV-------RRKRPELFA--------N--------------------N-----S--------WLLHHD-------NAP---------------AH------------TA-----------------LS------------VR------------------------------------------------------EFL--------------------------------------------ASK--------------Q-------------------------I-T----------------------------------------------------------VL----EH----------PP--------------YSPDL--------------------------------------------------------------AP---------S----------------------D--------------------------------FF---------------L-YP-----------------------------------------------KI------------------------------------------------------KEI----L-
>Mariner-23_AEc_tp#DNA/TcMar-Mariner RBRM:Mariner-23_AEc cds_range:326-1259 [Acromyrmex echinatior]
-LKR-VI--------------------TGDESWIYE----------YD--------------P-ETKR-----------QSEEWKHRG--------------------SPR-------------T-K-----KA-RKSR------------------------------------------------------------------------------------------------SKI-----KT-----------MLIV------------------FFDI-R----------GV----------------V--------------------HHEYV-------------------------------------------------------------------------------------------------------------------------------------------------------------------------------------------------PEG-----------------------ES-VN---AKF---------------------Y-V------------------------E-VLK-------------RL-----------R-----------E---------RV-------RRTRPELWA--------E--------------------N-----A--------WILHQD-------NAP---------------SH------------TA-----------------FV------------TR------------------------------------------------------EFL--------------------------------------------AKN--------------N-------------------------I-T----------------------------------------------------------TI----DH----------PP--------------YSPDL--------------------------------------------------------------AP---------C----------------------D--------------------------------FY---------------L-FP-----------------------------------------------KV------------------------------------------------------KNI----M-
>Mariner-57_LMi_tp#DNA/TcMar-Mariner RBRM:Mariner-57_LMi cds_range:192-1260 [Locusta migratoria]
-FNC-VI--------------------TGDESWIFE----------YD--------------P-ETKR-----------QSKEWHTPS--------------------SPR-------------P-K-----KC-RMSK------------------------------------------------------------------------------------------------SKI-----KT-----------MLICF----------------FFFDR-K----------GI----------------V--------------------HKEFV-------------------------------------------------------------------------------------------------------------------------------------------------------------------------------------------------PPG-----------------------QT-VN---QVF---------------------Y-K------------------------S-VLE-------------KL-----------R-----------K---------RV-------IRVRPEI----------A--------------------D-----K--------WMLHHD-------NAP---------------CH------------TA-----------------IC------------IR------------------------------------------------------EFL--------------------------------------------TSK--------------R-------------------------I-T----------------------------------------------------------VV----PQ----------PP--------------YSPDL--------------------------------------------------------------SP---------C----------------------D--------------------------------FF---------------L-FP-----------------------------------------------KL------------------------------------------------------KHV----L-
>Mariner-25_SIn_tp#DNA/TcMar-Mariner RBRM:Mariner-25_SIn stops:1 cds_range:193-1264 via tfasty with Mariner-21_AEc [Solenopsis invicta]
-IEN-II--------------------TCDETWIFX----------YD--------------A-ETKR-----------QSMHWKTPA--------------------SPR-------------M-K-----KA-RMSK------------------------------------------------------------------------------------------------SKF-----KA-----------MLIV------------------FFDI-N----------GI----------------V--------------------MTEWV-------------------------------------------------------------------------------------------------------------------------------------------------------------------------------------------------PEG-----------------------QT-VN---QTY---------------------Y-L------------------------K-VLA-------------TL-----------R-----------E---------RV-------RKKRPELWK--------N--------------------K-----S--------WILHQD-------NAP---------------AH------------NA-----------------LS------------VK------------------------------------------------------RYL--------------------------------------------ASR--------------G-------------------------T-P----------------------------------------------------------VL----EH----------AP--------------YSPDL--------------------------------------------------------------AP---------C----------------------D--------------------------------FF---------------L-FP-----------------------------------------------KI------------------------------------------------------KSA----L-
>Mariner-4_RPr_tp#DNA/TcMar-Mariner RBRM:Mariner-4_RPr cds_range:193-1261 [Rhodnius prolixus]
-LSK-VI--------------------TGDESWCYG----------YD--------------P-ETKQ-----------QSSQWKTSS--------------------SPR-------------P-K-----KC-RQVK------------------------------------------------------------------------------------------------SNI-----KT-----------MLIC------------------FFDA-K----------GV----------------V--------------------HSEFV-------------------------------------------------------------------------------------------------------------------------------------------------------------------------------------------------PPG-----------------------QT-VN---QTL---------------------Y-L------------------------E-VLK-------------RL-----------R-----------N---------SV-------RQKRPDLWQ--------T--------------------G-----D--------WFFHHD-------NAP---------------AH------------TA-----------------IS------------VT------------------------------------------------------QFL--------------------------------------------AKN--------------G-------------------------M-V----------------------------------------------------------PL----PH----------AP--------------YSPDL--------------------------------------------------------------AP---------C----------------------D--------------------------------FF---------------L-FP-----------------------------------------------RM------------------------------------------------------KKG----M-
>Mariner-2_PBa_tp#DNA/TcMar-Mariner RBRM:Mariner-2_PBa cds_range:197-1259 [Pogonomyrmex barbatus]
-MKR-MI--------------------TGDETWIYA----------YD--------------P-ETTD-----------QSSEYRAKG--------------------EAR-------------P-K-----RS-RQSR------------------------------------------------------------------------------------------------SKI-----KV-----------LLTV------------------FFDY-R----------GV----------------V--------------------HYEFL-------------------------------------------------------------------------------------------------------------------------------------------------------------------------------------------------PPG-----------------------QT-VN---KEY---------------------Y-L------------------------S-VMR-------------RL-----------R-----------E---------AI-------RLKRPDLWA--------D--------------------N-----S--------WFLHHD-------NAP---------------SH------------TA-----------------LV------------LR------------------------------------------------------DHF--------------------------------------------AKN--------------S-------------------------T-H----------------------------------------------------------IV----PQ----------PP--------------YSPDL--------------------------------------------------------------AP---------C----------------------D--------------------------------FW---------------L-FS-----------------------------------------------KL------------------------------------------------------KRP----L-
>Mariner-3_DF_tp#DNA/TcMar-Mariner RBRM:Mariner-3_DF cds_range:195-882 [Drosophila ficusphila]
------------------------------------------------------------------------------------------------------------------------------------------------------------------------------------------------------------------------------------------------------------------------------------------------------------------------------------------------FL----------------------------------------------------------------------------------------------------------------------------------------------------------------------------------------------------------------------------------------------------------------------------------------------------------------------------------------------------------------------------------------------------------------------------------------PH------------RA-----------------TI------------VN------------------------------------------------------EYK--------------------------------------------VKN--------------S-------------------------I-N----------------------------------------------------------TI----EQ----------AP--------------YSPDL--------------------------------------------------------------AP---------C----------------------D--------------------------------FF---------------L-FP-----------------------------------------------RL------------------------------------------------------KLP----L-
>Mariner-4_CFl_tp#DNA/TcMar-Mariner RBRM:Mariner-4_CFl cds_range:206-1286 [Camponotus floridanus]
-LKR-VI--------------------TGDESWVYG----------YD--------------V-ETKA-----------QSSQWKRPE--------------------EPR-------------P-K-----KA-RQVR------------------------------------------------------------------------------------------------SNV-----KV-----------LLTV------------------FFDY-N----------GV----------------V--------------------HREFL-------------------------------------------------------------------------------------------------------------------------------------------------------------------------------------------------PCG-----------------------RT-VN---KEY---------------------Y-L------------------------E-VMR-------------RL-----------R-----------E---------AIRKKRPALRKKRPELWK--------N--------------------Q-----S--------WILHHD-------NAP---------------AH------------TS-----------------LL------------VR------------------------------------------------------DFL--------------------------------------------AKV--------------N-------------------------T-V----------------------------------------------------------TM----PQ----------PP--------------YSPDL--------------------------------------------------------------AP---------C----------------------D--------------------------------FF---------------L-FP-----------------------------------------------KL------------------------------------------------------KRP----M-
>Mariner-9_AEc_tp#DNA/TcMar-Mariner RBRM:Mariner-9_AEc cds_range:207-1278 [Acromyrmex echinatior]
-IKR-II--------------------TGDETWVYE----------YD--------------T-QSRH-----------QASEWRAPN--------------------EPR-------------P-K-----KP-RRFQ------------------------------------------------------------------------------------------------SKK-----KA-----------MLTV------------------FMDY-N----------GI----------------V--------------------HHEFL-------------------------------------------------------------------------------------------------------------------------------------------------------------------------------------------------SEG-----------------------QT-VN---KEY---------------------Y-L------------------------G-VMR-------------RL-----------R-----------E---------AI-------RQKRKDLWV--------N--------------------N-----S--------WILHHD-------NAP---------------SH------------SA-----------------II------------IR------------------------------------------------------EFL--------------------------------------------VKN--------------K-------------------------T-N----------------------------------------------------------TI----QQ----------PS--------------NSPDM--------------------------------------------------------------AP---------C----------------------D--------------------------------FF---------------L-FD-----------------------------------------------RV------------------------------------------------------KKP----L-
>Mariner-78_HSal_tp#DNA/TcMar-Mariner RBRM:Mariner-78_HSal cds_range:2-851 [Harpegnathos saltator]
---------------------------------------------------------------------------------------------------------------------------------------------------------------------------------------------------------------------------------------------------------------------------------------------------------------------------------------------------------------------------------------------------------------------------------------------------------------------------------------------------------------------------------------------------------------------------------------------------------------------------------------------------------------------------------------------------------------------------------------------------------------------------------------------------------------------------------------------------------------------------------------------------------------------------------------------------------------------------------------------------------------------------------------------------------------K----------PP--------------YSPDM--------------------------------------------------------------AP---------C----------------------D--------------------------------FF---------------L-FP-----------------------------------------------KL------------------------------------------------------KRT----L-
>Mariner-1_AEc_tp#DNA/TcMar-Mariner RBRM:Mariner-1_AEc cds_range:150-1233 [Acromyrmex echinatior]
-LKS-IV--------------------TGDETWCFQ----------YD--------------P-ETKR-----------QSAEWKSKN--------------------SPQ-------------A-K-----KV-RKVP------------------------------------------------------------------------------------------------SKI-----KT-----------MLIT------------------FFDS-K----------GI----------------I--------------------HKEFV-------------------------------------------------------------------------------------------------------------------------------------------------------------------------------------------------PTG-----------------------QT-IT---GAY---------------------Y-L------------------------E-VLK-------------RL-----------M-----------G---------RI-------HRIRPEYRD--------P--------------------E-----N--------WSLLHD-------NAP---------------SH------------TS-----------------LI------------VR------------------------------------------------------QCL--------------------------------------------ARN--------------R-------------------------V-S----------------------------------------------------------VL----NH----------PP--------------YSPDL--------------------------------------------------------------AP---------C----------------------D--------------------------------FS---------------L-FP-----------------------------------------------KL------------------------------------------------------KLK----L-
>Mariner-1_Dro_tp#DNA/TcMar-Mariner RBRM:Mariner-1_Dro cds_range:119-1232 [Drosophila fruit fly genus]
-LYK-IV--------------------TGDETWCFQ----------YD--------------P-ETKR-----------QSAEWKAPD--------------------EPK-------------P-K-----KS-RLEK------------------------------------------------------------------------------------------------SKV-----KT-----------MLIC------------------FYDS-K----------GI----------------V--------------------HKEFV-------------------------------------------------------------------------------------------------------------------------------------------------------------------------------------------------PPG-----------------------QN-VN---AVF---------------------Y-L------------------------A-VLK-------------RL-----------V-----------R---------RI-------RRVRPEYRE--------D--------------------G-----S--------WRLLHD-------NAP---------------SH------------RS-----------------TL------------VS------------------------------------------------------DYL--------------------------------------------TKN--------------H-------------------------I-L----------------------------------------------------------TI----NH----------SP--------------YSPDM--------------------------------------------------------------AP---------C----------------------D--------------------------------FY---------------L-FG-----------------------------------------------KM------------------------------------------------------HLP----M-
>Mariner-8_DEl_tp#DNA/TcMar-Mariner RBRM:Mariner-8_DEl cds_range:199-850 Internal deletion? [Drosophila elegans]
------------------------------------------------------------------------------------------------------------------------------------------------------------------------------------------------------------------------------------------------------------------------------------------------------------------------------------------------------------------------------------------------------------------------------------------------------------------------------------------------------------------------------------------------------------------------------------------------------------------------------------------------------------------------------------------------------------------------------------------------------------------------------------------AH------------RA-----------------TL------------VT------------------------------------------------------DFL--------------------------------------------TKN--------------H-------------------------I-L----------------------------------------------------------TV----NH----------SP--------------YSPDL--------------------------------------------------------------AP---------C----------------------D--------------------------------FF---------------L-FG-----------------------------------------------KL------------------------------------------------------KLA----M-
>Mariner-57B_HSal_tp#DNA/TcMar-Mariner RBRM:Mariner-57B_HSal cds_range:199-1234 [Harpegnathos saltator]
-MSA-IV--------------------TGDETWCFQ----------YE--------------P-KTKR-----------QSAAWKSPE--------------------EPK-------------E-K-----KL-RFQK------------------------------------------------------------------------------------------------SKI-----KT-----------MLTV------------------FFDS-K----------GI----------------V--------------------HSEFV-------------------------------------------------------------------------------------------------------------------------------------------------------------------------------------------------PEG-----------------------QT-VN---AEY---------------------Y-L------------------------G-VLQ-------------RL-----------W-----------A---------RI-------RRVRPEYRE--------P--------------------G-----S--------WFLLHD-------NAP---------------SH------------KA-----------------IM------------VR------------------------------------------------------EFL--------------------------------------------TKK--------------G-------------------------I-I----------------------------------------------------------VI----DH----------PP--------------YSPDL--------------------------------------------------------------AP---------C----------------------D--------------------------------FW---------------L-FP-----------------------------------------------KL------------------------------------------------------KLA----M-
>Mariner-67_HSal_tp#DNA/TcMar-Mariner RBRM:Mariner-67_HSal cds_range:198-837 [Harpegnathos saltator]
----------------------------------------------------------------------------------------------------------------------------------------------------------------------------------------------------------------------------------------------------------------------------------------------------------------------------------------------------------------------------------------------------------------------------------------------------------------------------------------------------------------------------------------------------------------------------------------------------------------------------------------------------------------------------------------------------------PEYRA--------P--------------------G-----S--------WFLLHD-------NAP---------------SH------------RT-----------------VA------------VR------------------------------------------------------EFL--------------------------------------------AKK--------------Q-------------------------V-C----------------------------------------------------------VL----QH----------PP--------------YSPDL--------------------------------------------------------------SP---------C----------------------D--------------------------------YF---------------L-FP-----------------------------------------------KL------------------------------------------------------KLA----M-
>Mariner-13_LMi_tp#DNA/TcMar-Mariner RBRM:Mariner-13_LMi cds_range:188-1262 [Locusta migratoria]
[truncated: 223,403 more chars]
