# Supplementary material for: Teaching transposon classification as a means to crowd source the curation of repeat annotation – a tardigrade perspective
Source: Mob DNA. 2024 May 6;15:10. doi: 10.1186/s13100-024-00319-8 (PMC11071193; doi:10.1186/s13100-024-00319-8)
Supplement: Supplementary file 2 — Supplementary Material 2 [file 13100_2024_319_MOESM2_ESM.nwk]

(GIZMO1_EI:0.4278404707,(((((((((((((SMAR27:0.5387954152,(Mariner-32_LSal_tp_DNA/TcMar-Mariner:0.2276595295,Mariner-55_LSal_tp_DNA/TcMar-Mariner:0.4378850700)100:0.3023467392)100:0.3299955622,((((((((((((((MAR1_TV:0.0000022159,MAR1_TV_tp_DNA/TcMar-Mariner:0.0000021840)100:1.4820951290,(Mariner-7_AEc_tp_DNA/TcMar-Mariner:0.1730075541,Mariner-30_LSal_tp_DNA/TcMar-Mariner:0.2973425581)99:0.0607298878)97:0.0315032799,Mariner-7_PBa_tp_DNA/TcMar-Mariner:0.2145384288)97:0.0583245088,Mariner-5_HSal_tp_DNA/TcMar-Mariner:0.4061837861)99:0.2618373588,Mariner-8_DK_tp_DNA/TcMar-Tc1:0.1517545835)99:0.1105493357,Mariner-62_LMi_tp_DNA/TcMar-Mariner:0.4800505075)97:0.0826939030,VENSMAR1_tp_DNA/TcMar-Mariner:0.3275553975)78:0.0485158504,Mariner-2_BF_tp_DNA/TcMar-Mariner:0.2952533443)100:0.2411907470,((Mariner-61_LMi_tp_DNA/TcMar-Mariner:0.2082761574,Mariner-8_LMi_tp_DNA/TcMar-Mariner:0.2562264407)90:0.0719490974,(((Mariner1_GG_tp_DNA/TcMar-Mariner:0.1981373563,Mariner-1_ACar_tp_DNA/TcMar-Mariner:0.2669604102)87:0.0409938793,Mariner-18_LMi_tp_DNA/TcMar-Mariner:0.2353099428)100:0.2071698578,((Mariner-6_LMi_tp_DNA/TcMar-Mariner:0.1967320805,Mariner-19_SIn_tp_DNA/TcMar-Mariner:0.2865395828)100:0.0993684359,(Mariner-35_AEc_tp_DNA/TcMar-Mariner:0.1932730821,Mariner-69_LMi_tp_DNA/TcMar-Mariner:0.1704457975)100:0.0673854411)100:0.1746498857)79:0.0336823604)66:0.0557981138)70:0.0504184097,Mariner-2_RPr_tp_DNA/TcMar-Mariner:0.2121981276)81:0.0684250547,((((hypDuj4-1000_DNA/TcMar:0.4506278333,hypDuj4-359_DNA/TcMar:0.2697040799)100:0.3513133058,(((Mariner-11_CGi_tp_DNA/TcMar-Mariner:0.1738861283,Mariner-2_CGi_tp_DNA/TcMar-Mariner:0.2310451607)100:0.3442676151,Mariner-13_LMi_tp_DNA/TcMar-Mariner:0.3733855958)99:0.1926864118,((((Mari2_Pca_tp_DNA/TcMar-Mariner:0.1451656664,Mariner-25_SIn_tp_DNA/TcMar-Mariner:0.3274184522)94:0.0540840632,((Mariner-57_LMi_tp_DNA/TcMar-Mariner:0.2489654247,(Mariner-1_AEc_tp_DNA/TcMar-Mariner:0.2661362235,((Mariner-1_Dro_tp_DNA/TcMar-Mariner:0.1047052038,Mariner-8_DEl_tp_DNA/TcMar-Mariner:0.0585142425)100:0.1260988755,(Mariner-57B_HSal_tp_DNA/TcMar-Mariner:0.1395373706,Mariner-67_HSal_tp_DNA/TcMar-Mariner:0.2141888456)87:0.0511635697)99:0.0655554881)99:0.1428752314)97:0.0680260656,Mariner-4_RPr_tp_DNA/TcMar-Mariner:0.2705280426)93:0.0805273778)99:0.0673956723,(((Mariner-2_PBa_tp_DNA/TcMar-Mariner:0.2171290088,Mariner-4_CFl_tp_DNA/TcMar-Mariner:0.2108673914)84:0.0109075877,(Mariner-9_AEc_tp_DNA/TcMar-Mariner:0.2545845136,Mariner-78_HSal_tp_DNA/TcMar-Mariner:0.1927218735)95:0.0381159525)85:0.0297193405,Mariner-3_DF_tp_DNA/TcMar-Mariner:0.4258861661)99:0.1254692213)89:0.0287498974,Mariner-23_AEc_tp_DNA/TcMar-Mariner:0.1996961539)99:0.1339177865)81:0.1467376599)99:0.1501305714,Mariner-23_LMi_tp_DNA/TcMar-Mariner:0.5490401989)100:0.1125279664,Mariner-16_RPr_tp_DNA/TcMar-Mariner:0.4444222903)67:0.0413626175)99:0.2402705709,SMAR1_tp_DNA/TcMar-Mariner:0.6040934353)100:0.1293419917,(((((((ramVar1-202_DNA/TcMar:1.2079043811,ANM4_tp_DNA/TcMar-Mariner:0.2371145474)97:0.0798872586,UN-Mariner2_GT_tp_DNA/TcMar-Mariner:0.2151307488)100:0.1142448535,(Mariner-13_AEc_tp_DNA/TcMar-Mariner:0.3098530030,Mariner-13_HSal_tp_DNA/TcMar-Mariner:0.1830127541)100:0.1051990281)100:0.2437646007,(Mariner-73_HSal_tp_DNA/TcMar-Mariner:0.2106795871,Mariner-2_PPc_tp_DNA/TcMar-Mariner:0.6909577885)95:0.0726367637)95:0.0373498201,(AVMAR1_tp_DNA/TcMar-Mariner:0.3103395457,(Mariner4_CB_tp_DNA/TcMar-Mariner:0.4834623878,UN-Mcmar1_tp_DNA/TcMar-Mariner:0.5961215684)90:0.0746465066)95:0.1280617449)94:0.0663925764,(((((Mariner-9_LHu_tp_DNA/TcMar-Mariner:0.1806272414,Mariner-23_LSal_tp_DNA/TcMar-Mariner:0.4032228010)100:0.0445298443,Mariner-32_HSal_tp_DNA/TcMar-Mariner:0.5609422947)97:0.0800999436,((Mariner-7_HSal_tp_DNA/TcMar-Mariner:0.1195206430,(Mariner-10_AEc_tp_DNA/TcMar-Mariner:0.1619205641,Mariner-65_HSal_tp_DNA/TcMar-Mariner:0.2424357824)95:0.1097758149)94:0.0635841094,(Mariner-13_LHu_tp_DNA/TcMar-Mariner:0.1816141091,Mariner-7_DEl_tp_DNA/TcMar-Mariner:0.3181002293)100:0.0972292055)92:0.0419936429)100:0.1883534530,Mariner18_CB_tp_DNA/TcMar-Mariner:0.3697403647)79:0.0712717109,Mariner-15_SM_tp_DNA/TcMar-Mariner:0.3744533498)58:0.0503967641)76:0.0591256609,((Mariner-4_HSal_tp_DNA/TcMar-Mariner:0.3735272192,((UN-Famar1_tp_DNA/TcMar-Mariner:0.1990039026,Mariner-75_HSal_tp_DNA/TcMar-Mariner:0.3052983048)59:0.0545789903,Mariner-5_ACe_tp_DNA/TcMar-Mariner:0.1249227803)70:0.0374794409)78:0.0659346465,(Mariner-8_SIn_tp_DNA/TcMar-Mariner:0.1398411641,(Mariner-14_DBp_tp_DNA/TcMar-Mariner:0.1325990401,MARIAM1_tp_DNA/TcMar-Mariner:0.3639473787)98:0.0567281682)98:0.0440012132)99:0.0940067629)99:0.1709840809)100:0.3605158129,MarCry-1_FO_yr_DNA/TcMar-Fot1:1.8720571240)100:0.0912995578)100:0.1268980553,((((((OSMAR1:0.0000020407,Stow1_OS_tp_DNA/TcMar-Stowaway:0.0000028969)100:0.3199656927,((Soymar1:0.0000021460,UN-Soymar1_tp_DNA/TcMar-Stowaway:0.0000020082)100:0.1687550952,Mariner_MT_tp_DNA/TcMar-Stowaway:0.2488330001)98:0.0403884172)93:0.0571175568,(UN-XP_473053_tp_DNA/TcMar-Stowaway:0.2094291808,((UN-Mariner-3_OS_tp_DNA/TcMar-Stowaway:0.1764800904,UN-Stow2_OS_tp_DNA/TcMar-Stowaway:0.1261088074)100:0.0391478285,UN-XP_470629_tp_DNA/TcMar-Stowaway:0.1447009195)100:0.1354304817)100:0.1224501651)100:0.1267296591,Mariner-22_SM_tp_DNA/TcMar-Stowaway:0.3930318429)64:0.0244668391,(Mariner-9_PI_tp_DNA/TcMar-Stowaway:0.1174222239,Mariner-17_PI_tp_DNA/TcMar-Stowaway:0.1397264234)100:0.3113488481)100:0.6570642499,Mariner-10_SM_tp_DNA/TcMar-Stowaway:0.8749951394)99:0.2417279573)100:0.2195817735,(((hypDuj5-713_DNA/TcMar:0.4127296784,hypDuj5-304_DNA/TcMar:0.3978919632)34:0.0783578009,ramVar1-374_DNA/TcMar:0.7338009910)94:0.1318737088,((hypDuj3-11_DNA/TcMar:0.1088020291,hypDuj5-7698_DNA/TcMar:0.1992796525)100:0.2596459832,hypDuj4-437.raw_DNA/TcMar-Tc1:0.3753060762)98:0.1554211265)100:0.4521336840)97:0.2730409267,(((hypDuj4-74_DNA/TcMar:1.1224165811,((((Mariner-1_PPc_tp_DNA/TcMar-Tc1:0.4058980703,Mariner13_CB_tp_DNA/TcMar-Tc1:0.2603897662)93:0.1077844372,(Mariner-20_LSal_tp_DNA/TcMar-Tc1:0.5477972070,((((Mariner-42_LSal_tp_DNA/TcMar-Tc1:0.2715645367,Mariner-51_LSal_tp_DNA/TcMar-Tc1:0.2954717301)97:0.0563530290,Mariner-25_LSal_tp_DNA/TcMar-Tc1:0.6082644621)100:0.1749547767,(((((Mariner-2_LSal_tp_DNA/TcMar-Tc1:0.1698692884,Mariner-8_LSal_tp_DNA/TcMar-Tc1:0.2424144143)100:0.1074992172,Mariner-13_SM_tp_DNA/TcMar-Tc1:0.2554366649)100:0.0864421161,Mariner-9_HSal_tp_DNA/TcMar-Tc1:0.1580239040)100:0.1984723244,Mariner-66_HSal_tp_DNA/TcMar-Tc1:0.3288234704)99:0.1385410963,Mariner-56_LSal_tp_DNA/TcMar-Tc1:0.5743593995)100:0.0870710847)100:0.0688142865,Mariner-3_LSal_tp_DNA/TcMar-Tc1:0.3781483946)100:0.2359255269)99:0.0825510388)88:0.0955562109,ITmD37D_Ele1_tp_DNA/TcMar-Tc1:0.5551263243)98:0.1248124168,((BMMAR3_tp_DNA/TcMar-Tc1:0.5305993846,Tc1-2_Lch_tp_DNA/TcMar-Tc1:0.5374586616)99:0.1395970020,PrD37D_tp_DNA/TcMar-Tc1:0.8610070882)98:0.1998041285)98:0.1919347605)62:0.0540201745,(((((CRMAR_tp_DNA/TcMar-Tc1:0.1092437234,(Mariner-4_ACe_tp_DNA/TcMar-Tc1:0.2211727696,(Mariner-12_AEc_tp_DNA/TcMar-Tc1:0.1799848933,Mariner-7_CFl_tp_DNA/TcMar-Tc1:0.2558837169)52:0.0434419774)44:0.0215750100)62:0.0655235893,Mariner-4_DY_tp_DNA/TcMar-Tc1:0.2739045381)100:0.0704061531,Mariner-3_RPr_tp_DNA/TcMar-Tc1:0.4656116912)74:0.0527598908,((Mariner-4_HMM_tp_DNA/TcMar-Tc1:0.2678027302,(Mariner-2_BM_tp_DNA/TcMar-Tc1:0.2679599079,(Mariner-8_NV_tp_DNA/TcMar-Tc1:0.5700734045,(Mariner-5_CFl_tp_DNA/TcMar-Tc1:0.5001470927,Mariner-79_LMi_tp_DNA/TcMar-Tc1:0.4145463899)100:0.2804610631)88:0.1537535704)65:0.1108048661)64:0.0620703086,Mariner-32_LMi_tp_DNA/TcMar-Tc1:0.2319646729)52:0.1146188963)92:0.1333435496,(((((Mariner-3_LHu_tp_DNA/TcMar-Tc1:0.2574406731,Mariner-4_LHu_tp_DNA/TcMar-Tc1:0.2925516940)83:0.0448434542,(Mariner-18_HSal_tp_DNA/TcMar-Tc1:0.2954511850,Mariner-101_HSal_tp_DNA/TcMar-Tc1:0.2150568411)96:0.0851972187)87:0.0733011113,(Mariner-8_CFl_tp_DNA/TcMar-Tc1:0.3010675750,Mariner-35_LMi_tp_DNA/TcMar-Tc1:0.5330097703)86:0.0689361536)99:0.1641532818,((((Mariner-1_SIn_tp_DNA/TcMar-Tc1:0.2506175551,Mariner-12_HSal_tp_DNA/TcMar-Tc1:0.1798185912)75:0.0856590576,Mariner-61_HSal_tp_DNA/TcMar-Tc1:0.2541945293)100:0.0809895213,Mariner-17_HSal_tp_DNA/TcMar-Tc1:0.4036126164)99:0.0587091743,((Mariner-76_HSal_tp_DNA/TcMar-Tc1:0.3876988683,(Mariner-11_AEc_tp_DNA/TcMar-Tc1:0.4853885499,((Mariner-8_HSal_tp_DNA/TcMar-Tc1:0.3047527308,Mariner-10_BM_tp_DNA/TcMar-Tc1:0.4451978254)94:0.1688568760,(Mariner-22_SIn_tp_DNA/TcMar-Tc1:0.3958206115,Mariner-17_AEc_tp_DNA/TcMar-Tc1:0.5794103867)76:0.0420377015)100:0.1145621798)81:0.0899833436)82:0.0448813185,((Mariner-14_SIn_tp_DNA/TcMar-Tc1:0.3300888562,Mariner-20_LMi_tp_DNA/TcMar-Tc1:0.4174611119)99:0.0940098108,Mariner-56_LMi_tp_DNA/TcMar-Tc1:0.4779980176)80:0.0478440065)80:0.0445994801)99:0.2409557189)99:0.1080751360,Mariner-42_LMi_tp_DNA/TcMar-Tc1:0.5775717325)99:0.2262494366)100:0.5220534605)70:0.1569180286,((Mariner-3_SK_tp_DNA/TcMar-Tc1:0.3833899416,Mariner-18_CGi_tp_DNA/TcMar-Tc1:0.4289808733)100:0.2203680275,Mariner-5_LSal_tp_DNA/TcMar-Tc1:0.5194616719)100:0.1575777059)59:0.1753839923)35:0.0976442353,((((((((((((((((Tc1:0.2697559959,Mariner-34_AEc_tp_DNA/TcMar-Tc1:0.3319685456)100:0.1474273489,Mariner-17_SIn_tp_DNA/TcMar-Tc1:0.1863556636)100:0.1141327079,Tc1-1_TCa_tp_DNA/TcMar-Tc1:0.3024719136)73:0.0941392647,((Mariner2_AG_tp_DNA/TcMar-Tc1:0.2896811097,Mariner-7_BM_tp_DNA/TcMar-Tc1:0.4934525710)98:0.0607126823,Mariner-6_DY_tp_DNA/TcMar-Tc1:0.2728469440)100:0.1702388313)94:0.1036798858,(Tc1-1_AG:0.0000020552,Tc1-1_AG_tp_DNA/TcMar-Tc1:0.0000021566)100:0.4635196456)71:0.1040111382,((((Mariner-35_SSa_tp_DNA/TcMar-Tc1:0.2906393092,Tc1-3_GA_tp_DNA/TcMar-Tc1:0.2040982098)96:0.0643323812,(Tc1-1_ACar_tp_DNA/TcMar-Tc1:0.3075409322,Tc1-1_Lch_tp_DNA/TcMar-Tc1:0.3012959698)96:0.0685875131)100:0.1215137296,Tc1-2_GA_tp_DNA/TcMar-Tc1:0.2034780930)100:0.1182519640,((SMAR19_tp_DNA/TcMar-Tc1:0.4525456088,(((((Mariner-1_DVi_tp_DNA/TcMar-Tc1:0.1380324474,Paris_tp_DNA/TcMar-Tc1:0.2971668693)100:0.3420996129,Mariner-7_LMi_tp_DNA/TcMar-Tc1:0.2033294612)100:0.0834557025,Mariner-4_LMi_tp_DNA/TcMar-Tc1:0.2272014961)100:0.1174773891,(Mariner-12_RPr_tp_DNA/TcMar-Tc1:0.3150994829,Mariner-15_LMi_tp_DNA/TcMar-Tc1:0.2420048877)54:0.0504511252)54:0.0404056952,(Mariner-8_DF_tp_DNA/TcMar-Tc1:0.2139421758,Quetzal_tp_DNA/TcMar-Tc1:0.2655225946)100:0.2278340665)100:0.1457175770)87:0.0077452496,Mariner-11_SSa_tp_DNA/TcMar-Tc1:0.4348743546)96:0.1062772013)94:0.0547051522)62:0.0281083896,((((Mariner1_PPa_tp_DNA/TcMar-Tc1:0.4615452656,Mariner-4_ROr_tp_DNA/TcMar-Tc1:0.3937410077)84:0.1411827990,(Mariner2_PPa_tp_DNA/TcMar-Tc1:0.4945989199,Mariner-1_SLL_tp_DNA/TcMar-Tc1:0.2811680834)64:0.0332611762)97:0.1182760403,(Mariner-3_ROr_tp_DNA/TcMar-Tc1:0.2070873562,Mariner-8_ROr_tp_DNA/TcMar-Tc1:0.1747769719)100:0.2450633219)97:0.0795728286,Mariner-1_DW_tp_DNA/TcMar-Tc1:0.3895449421)100:0.2212093207)69:0.1024139558,((Mariner-19_EL_tp_DNA/TcMar-Tc1:0.1479258836,Mariner-24_SSa_tp_DNA/TcMar-Tc1:0.2668589834)100:0.3541630023,AeTango2_tp_DNA/TcMar-Tc1:0.4956415627)68:0.1108440943)79:0.0632255448,Mariner-2_SK_tp_DNA/TcMar-Tc1:0.5358338804)99:0.1327030655,Mariner-18_SIn_tp_DNA/TcMar-Tc1:0.5177700555)87:0.0754707033,((((((Tc1-2Xt:0.0000010000,Tc1-6_Xt_tp_DNA/TcMar-Tc1:0.0000010000)100:0.2278117820,Mariner-11_EL_tp_DNA/TcMar-Tc1:0.3498938284)100:0.2685413737,Mariner-2_ROr_tp_DNA/TcMar-Tc1:0.6597835726)99:0.0399803844,(Mariner-5_SSa_tp_DNA/TcMar-Tc1:0.2961914169,Mariner-16_LMi_tp_DNA/TcMar-Tc1:0.2718965672)100:0.1859818107)94:0.0375728452,(((((((Mariner-1_BF_tp_DNA/TcMar-Tc1:0.4350227128,Mariner-7_SK_tp_DNA/TcMar-Tc1:0.3485834439)36:0.0532558844,MARISP1_tp_DNA/TcMar-Tc1:0.5368217330)85:0.0743546376,(Mariner-17_LMi_tp_DNA/TcMar-Tc1:0.3475785242,Mariner-10_RPr_tp_DNA/TcMar-Tc1:0.5716950745)98:0.1308101079)53:0.0850596240,(((Mariner-1_Hmel_tp_DNA/TcMar-Tc1:0.3321732776,Mariner-9_BM_tp_DNA/TcMar-Tc1:0.1104161410)100:0.3298715700,((((Mariner-1_LSax_tp_DNA/TcMar-Tc1:0.3292265110,Mariner-27_CGi_tp_DNA/TcMar-Tc1:0.1951753572)100:0.1641408065,(Mariner-22_SSa_tp_DNA/TcMar-Tc1:0.2872365792,Mariner-4_LG_tp_DNA/TcMar-Tc1:0.3455794713)37:0.0466476602)39:0.0514897280,((Mariner-2_CTe_tp_DNA/TcMar-Tc1:0.2790682553,Mariner-4_CTe_tp_DNA/TcMar-Tc1:0.3181980534)100:0.0853047909,Mariner-3_LG_tp_DNA/TcMar-Tc1:0.6099531819)86:0.0409947867)41:0.0635537953,Mariner-25_CGi_tp_DNA/TcMar-Tc1:0.4671229543)42:0.0453378521)40:0.0637980592,(((Mariner-8_BM_tp_DNA/TcMar-Tc1:0.2116674155,Mariner-18_RPr_tp_DNA/TcMar-Tc1:0.3651000359)97:0.0694416949,Mariner-12_BM_tp_DNA/TcMar-Tc1:0.1920618488)98:0.1450369572,Mariner-15_SIn_tp_DNA/TcMar-Tc1:0.4312089436)67:0.1300389788)22:0.0137773215)48:0.0306059850,Mariner-23_RPr_tp_DNA/TcMar-Tc1:0.3985599356)48:0.0483762720,Mariner-5_LG_tp_DNA/TcMar-Tc1:0.5922580144)53:0.0916916682,Mariner-16_SIn_tp_DNA/TcMar-Tc1:0.4611156871)100:0.2868283804)97:0.0869707931,Mariner-3_SIn_tp_DNA/TcMar-Tc1:0.7871443852)60:0.0097507453)70:0.0581943180,((((((hypDuj5-2315_DNA/TcMar:0.4083873455,hypDuj5-388.raw_DNA/TcMar-Tc1:0.4115565788)100:0.4568387577,(Mariner-9_DAn_tp_DNA/TcMar-Tc1:0.6275037490,(Mariner-20_CCri_tp_DNA/TcMar-Tc1:0.1975839949,Mariner-71_CCri_tp_DNA/TcMar-Tc1:0.2749542478)100:0.1852207410)98:0.0257736351)89:0.0371256494,((Mariner-3_AAe_tp_DNA/TcMar-Tc1:0.2452272843,Mariner-1_DBp_tp_DNA/TcMar-Tc1:0.4206357859)100:0.1877171959,((Mariner-6_PI_tp_DNA/TcMar-Tc1:0.3881684192,Mariner-10_CCri_tp_DNA/TcMar-Tc1:0.3733429654)100:0.0590293661,((Mariner-1_PI_tp_DNA/TcMar-Tc1:0.3237238355,Mariner-3_PPI_tp_DNA/TcMar-Tc1:0.1487700955)100:0.0969181213,Mariner-2_PI_tp_DNA/TcMar-Tc1:0.4058648447)100:0.2521669145)99:0.0990105178)99:0.0998383809)92:0.3207100165,((Mariner-15_CGi_tp_DNA/TcMar-Tc1:0.5735776199,Hydargos1_EM_tp_DNA/TcMar-Tc1:0.8730876273)14:0.0685347030,PrD37E_tp_DNA/TcMar-Tc1:1.4165338226)93:0.2359622561)89:0.0597629892,(((Mariner-5_CGi_tp_DNA/TcMar-Tc1:0.3697657991,Mariner-19_CGi_tp_DNA/TcMar-Tc1:0.3185773074)51:0.0644333576,Mariner-16_CGi_tp_DNA/TcMar-Tc1:0.4399602714)99:0.0736823503,(Mariner-20_CGi_tp_DNA/TcMar-Tc1:0.4690181131,Mariner-95_HSal_tp_DNA/TcMar-Tc1:1.0769542044)92:0.0392803926)99:0.3135015896)89:0.0503414769,Mariner-20_DF_tp_DNA/TcMar-Tc1:0.6685644194)77:0.0797789437)87:0.1018396055,(Mariner-1_AN_tp_DNA/TcMar-Tc1:1.1377423127,Mariner-43_HM_tp_DNA/TcMar-Tc1:0.5344343112)94:0.4302906082)39:0.0639474980,(((((impala:0.2248660287,(Mariner5_AO_tp_DNA/TcMar-Tc1:0.2195285734,Mariner-5_AN_tp_DNA/TcMar-Tc1:0.2714061240)100:0.2339124618)100:0.7073563103,Mariner-1_TMe_tp_DNA/TcMar-Tc1:0.7068290106)99:0.4507199554,((((Mariner-1_MLP_tp_DNA/TcMar-Tc1:0.2843608246,Mariner-3_MLP_tp_DNA/TcMar-Tc1:0.2828316522)78:0.0546443571,(Mariner-2_MLP_tp_DNA/TcMar-Tc1:0.1974129314,Mariner-5_MLP_tp_DNA/TcMar-Tc1:0.2838444912)100:0.1077575290)98:0.1577158193,Mariner-10_PGr_tp_DNA/TcMar-Tc1:0.4016598333)100:0.2247845303,Mariner-3_TMe_tp_DNA/TcMar-Tc1:1.1669673952)67:0.1042095414)69:0.1556545934,((Mariner-1_PSo_tp_DNA/TcMar-Tc1:0.6426457947,Mariner-4_TMe_tp_DNA/TcMar-Tc1:1.3501464183)78:0.1124225681,(Mariner-2_AN_tp_DNA/TcMar-Tc1:0.2858932789,Mariner-4_AN_tp_DNA/TcMar-Tc1:0.1395646878)100:0.9176294698)67:0.1126772392)73:0.1244890173,Mariner-2_SSa_tp_DNA/TcMar-Tc1:1.0532369608)38:0.0785286809)74:0.0735956285,Mariner-24_EL_tp_DNA/TcMar-Tc1:0.5521309184)24:0.0733961389,(Sagan-1_ALai_tp_DNA/TcMar-Sagan:0.7733536830,Sagan-1_RO_tp_DNA/TcMar-Sagan:0.5854454373)100:1.0097314220)94:0.1274529997)59:0.1636961868,(Mariner-6_PTrit_2p_tp_DNA/TcMar-Ant1:0.7355733614,Mariner-4_SLL_tp_DNA/TcMar-Fot1:1.2693235914)99:0.9972598689)53:0.1195574381,((ramVar1-594_DNA/TcMar:1.7671177073,(Mariner-2_SLL_tp_DNA/TcMar-Fot1:0.1496867060,Mariner-3_SLL_tp_DNA/TcMar-Fot1:0.1863843436)100:1.0049753340)44:0.2505000016,Mariner-2_ADi_p2_DNA/TcMar-ISRm11:1.8683052240)42:0.2231077493)48:0.1694796908,(((((((((((((((((Mariner-1_AF:0.1254691904,UN-Tan1_AA_tp_DNA/TcMar-Fot1:0.2436653657)100:0.1393816081,UN-2133335_CC_tp_DNA/TcMar-Fot1:0.2229896562)99:0.0795982139,(UN-Molly_SN_tp_DNA/TcMar-Fot1:0.1864027200,(UN-39946842_MG_tp_DNA/TcMar-Fot1:0.1991570477,Mariner-13_SS_tp_DNA/TcMar-Fot1:0.2158651805)100:0.2391325537)99:0.1027122416)99:0.0753946458,(Mariner3_AO_tp_DNA/TcMar-Fot1:0.5900133919,Mariner-2_TMe_tp_DNA/TcMar-Fot1:0.5597360556)99:0.2866558269)100:0.1894669597,(Mariner-1_ABr_tp_DNA/TcMar-Fot1:0.3666504095,Mariner-9_AN_tp_DNA/TcMar-Fot1:0.3087669595)100:0.4495637608)98:0.0618497819,Mariner-1_BFu_tp_DNA/TcMar-Fot1:0.5816333822)99:0.0663203984,((FOTYL:0.0000026272,FotYL_tp_DNA/TcMar-Fot1:0.0000029842)100:0.6994432423,((Fot1:0.4259731243,Flipper_tp_DNA/TcMar-Fot1:0.1523184631)100:0.1556141446,POT2_tp_DNA/TcMar-Fot1:0.1763214612)100:0.1469296774)100:0.3345108378)97:0.0617658598,((CIRT2_CA:0.0000010000,Cirt2_CA_tp_DNA/TcMar-Fot1:0.0000010000)100:0.1384942910,Cirt1_tp_DNA/TcMar-Fot1:0.1032603618)100:0.6250328386)100:0.1998271935,((((Mariner-1_SP:0.0000010000,Mariner-1_SP_tp_DNA/TcMar-Fot1:0.0000027703)100:0.3785684178,Mariner-22_RPr_tp_DNA/TcMar-Fot1:0.3731250923)100:0.6468038977,(OCCAN_MG_tp_DNA/TcMar-Fot1:0.9834677176,(Mariner-24_CGi_tp_DNA/TcMar-Fot1:0.3964414776,Mariner-27_HM_tp_DNA/TcMar-Fot1:0.4075785861)99:0.2021873669)44:0.0980331910)14:0.0330448558,(((((Mariner-18_HM:0.2083669019,Mariner-22_HM_tp_DNA/TcMar-Fot1:0.2579455288)98:0.0855125113,POT_Cis_tp_DNA/TcMar-Fot1:0.3169529915)100:0.5248263826,Mariner-24_HM_tp_DNA/TcMar-Fot1:0.5441159823)100:0.2777038174,(ramVar1-617.raw_DNA/TcMar-Fot1:0.8189169675,Mariner-4_HM_tp_DNA/TcMar-Fot1:0.5880643674)99:0.1758492274)95:0.1100820798,Mariner-21_PI_tp_DNA/TcMar-Fot1:0.9700833595)45:0.0615925676)47:0.0762439950)89:0.1231125888,((((((SMAR25:0.2671888891,Mariner-21_SM_tp_DNA/TcMar-Tigger:0.1794342047)100:0.1098500988,(((((Tigger1:0.3439758955,Mariner-7_Crp_tp_DNA/TcMar-Tigger:0.0634641751)92:0.0386598395,(MarsTigger6_tp_DNA/TcMar-Tigger:0.1360269904,Tigger6_tp_DNA/TcMar-Tigger:0.2957288769)99:0.0401358795)93:0.0549738453,(Mariner-3_Crp_tp_DNA/TcMar-Tigger:0.2362330497,Mariner-2_CPB_tp_DNA/TcMar-Tigger:0.1900884305)61:0.0539111523)58:0.0372936349,Mariner-1_Crp_tp_DNA/TcMar-Tigger:0.1548562137)100:0.0888297179,(Tigger5_tp_DNA/TcMar-Tigger:0.1376688462,SMAR2_tp_DNA/TcMar-Tigger:0.2206523237)100:0.1086020835)100:0.1337607448)64:0.0201203090,((Tigger2_tp_DNA/TcMar-Tigger:0.2126771419,Mariner-1_PM_tp_DNA/TcMar-Tigger:0.2600911892)100:0.1147546864,Tigger17_tp_DNA/TcMar-Tigger:0.3272124113)91:0.0366998557)99:0.3125442176,(((((((ATHPOGO:0.0721449444,Mariner2_MT_tp_DNA/TcMar-Pogo:0.0609245337)100:0.2650345941,(Mariner-7_PR_tp_DNA/TcMar-Pogo:0.3605941364,(Mariner-14_CCri_tp_DNA/TcMar-Pogo:0.2360449627,Mariner-2_CCri_tp_DNA/TcMar-Pogo:0.3276421418)100:0.1086201600)100:0.2535053859)78:0.0474202898,(((Mariner-3_AN:0.0000024884,Mariner-3_AN_tp_DNA/TcMar-Pogo:0.0000028830)100:0.2902524942,Mariner-2_BG_tp_DNA/TcMar-Pogo:0.2113319920)100:0.3051205837,Mariner-7_AF_tp_DNA/TcMar-Pogo:0.3614216673)100:0.2389639396)91:0.1223777089,(Mariner-13_CGi_tp_DNA/TcMar-Pogo:0.2134497659,Mariner-9_LCh_tp_DNA/TcMar-Pogo:0.3018047162)100:0.1709616006)68:0.0416201343,((((pogo:0.0000028401,UN-Pogo_tp_DNA/TcMar-Pogo:0.0000020086)100:0.5286134475,Mariner-17_LCh_tp_DNA/TcMar-Pogo:0.4680041681)81:0.1021633600,(((((ramVar1-641_DNA/TcMar:0.0368818512,ramVar1-277_DNA/TcMar:0.0561493431)100:0.0455877785,ramVar1-463.raw_DNA/TcMar-Pogo:0.2631568265)100:0.3734289170,Mariner-34_SM_tp_DNA/TcMar-Pogo:0.4884152371)95:0.0750524537,((Mariner-4_NV_tp_DNA/TcMar-Pogo:0.5905274092,Mariner-10_CGi_tp_DNA/TcMar-Pogo:0.1849077478)96:0.0850248170,(Mariner-12_LCh_tp_DNA/TcMar-Pogo:0.3101951686,Mariner-6_NV_tp_DNA/TcMar-Pogo:0.5290266354)95:0.1420088181)85:0.0243055976)93:0.0719153117,SMAR21_tp_DNA/TcMar-Pogo:0.3174931834)58:0.0000022366)71:0.0582762516,Mariner-124_CCri_tp_DNA/TcMar-Cweed:1.5428440946)27:0.0443941163)72:0.1047237655,ramVar1-408.raw_DNA/TcMar-Pogo:0.8577784065)20:0.1481418455,(((Mariner-1_CPB_tp_DNA/TcMar-Tigger:0.1523129911,Mariner-7_CPB_tp_DNA/TcMar-Tigger:0.1597530630)100:0.0691795532,Mariner-5_CPB_tp_DNA/TcMar-Tigger:0.2625456172)100:0.0416667243,Mariner-10_LCh_tp_DNA/TcMar-Tigger:0.1801633439)100:0.1727683054)18:0.0433278104)52:0.0434343293,(((Mariner-25_SM:0.7093686675,Mariner-132_CCri_tp_DNA/TcMar-Tigger:0.8309852626)9:0.0000020082,(((((Mariner-2_LCh_tp_DNA/TcMar-Tigger:0.0415129470,Mariner-6_HM_tp_DNA/TcMar-Tc2:2.1642391627)97:0.1506739221,(Mariner-6_Crp_tp_DNA/TcMar-Tigger:0.2771556808,(Mariner-19_LCh_tp_DNA/TcMar-Tigger:0.0044504563,Mariner-22_LCh_tp_DNA/TcMar-Tigger:0.1115265685)100:0.2833580378)99:0.2024176787)82:0.0606138036,Mariner-3_LCh_tp_DNA/TcMar-Tigger:0.3075016034)94:0.0850538125,Mariner-2_ACar_tp_DNA/TcMar-Tigger:0.3445616058)81:0.0497074738,(Mariner-7_LCh_tp_DNA/TcMar-Tigger:0.3134207226,Mariner-24_LCh_tp_DNA/TcMar-Tigger:0.2306726419)100:0.1297570940)79:0.0694220135)36:0.0273543367,Mariner-27_SM_tp_DNA/TcMar-Tigger:0.3501120126)38:0.0310263054)98:0.4245888266,((((Mariner3-1_LMi_tp_DNA/TcMar-Tc4:0.3063448406,Mariner3-7_LMi_tp_DNA/TcMar-Tc4:0.1605501072)100:0.3529708682,(Mariner3-3_HSal_tp_DNA/TcMar-Tc4:0.1372022518,Mariner-34_SIn_tp_DNA/TcMar-Tc4:0.5068707887)100:0.2478136687)100:0.1131917539,(((ramVar1-190:0.0472433944,ramVar1-607:0.0448874990)100:0.0488030095,ramVar1-73:0.1314174449)100:0.1313517494,ramVar4-222:0.0254554585)100:0.5001967670)99:0.2142867449,(((UN-NP_496989_tp_DNA/TcMar-Tc4:0.2138773435,UN-NP_504631_tp_DNA/TcMar-Tc4:0.1163860890)100:0.1241899810,UN-Tc4_tp_DNA/TcMar-Tc4:0.1250976764)100:0.5554378148,UN-Tc5_tp_DNA/TcMar-Tc4:1.0355274243)99:0.2266244048)100:0.5647595760)88:0.2794410544)63:0.0494368539,Mariner-4_SM_tp_DNA/TcMar-Fot1:0.7932661560)68:0.1304505258,((((((ramVar1-534_DNA/TcMar:0.0000021503,Sagan-1_AAn_tp_DNA/TcMar-Sagan:1.8117888475)100:0.1602949892,ramVar1-577_DNA/TcMar:0.0781507349)100:0.2539622200,ramVar1-206.raw_DNA/TcMar-Tc2:0.1149317712)100:0.3794324203,(ramVar1-482.raw_DNA/TcMar-Tc2:0.0000021599,hypDuj5-647.raw_DNA/TcMar-Tc2:0.6009417093)100:0.5243813532)100:0.2867972502,(((Mariner-4_XT_tp_DNA/TcMar-Tc2:0.2949085162,Mariner-14_SM_tp_DNA/TcMar-Tc2:0.1494483854)100:0.2858022326,Mariner-8_PI_tp_DNA/TcMar-Tc2:0.6447351991)100:0.3448218768,(((Mariner-5_LCh_tp_DNA/TcMar-Tc2:0.2279059255,Mariner-6_AMi_tp_DNA/TcMar-Tc2:0.4585587834)96:0.1039356196,Mariner-9_Crp_tp_DNA/TcMar-Tc2:0.2377813428)100:0.2020773408,(SMAR14_tp_DNA/TcMar-Tc2:0.3787704146,Tc2_FR6_tp_DNA/TcMar-Tc2:0.3600034817)100:0.1682720572)100:0.3232845885)100:0.2734140642)96:0.1255374856,Mariner-40_HM_tp_DNA/TcMar-Tc2:1.2934865189)99:0.2879406138)26:0.0863173362,(Mariner-1_MBr_tp_DNA/TcMar-Fot1:1.3754779361,(Mariner-11_CCri_tp_DNA/TcMar-Fot1:0.5862003828,Tc2_FR2_tp_DNA/TcMar-Tc2:1.9647312898)28:0.5470886167)26:0.0898812279)82:0.0582867160,((GEMINI1_EI:0.0000022900,Gemini1_EI_tp_DNA/TcMar-Fot1:0.0000028765)100:1.1021954560,(Mariner-23_CCri_tp_DNA/TcMar-Fot1:0.3655013051,(Mariner-27_CCri_tp_DNA/TcMar-Fot1:0.2741764088,Mariner-134_CCri_tp_DNA/TcMar-Fot1:0.3059107034)100:0.2322623158)100:0.5121805783)96:0.3342964340)89:0.1506923661,Mariner-1_PR_tp_DNA/TcMar-Tc2:1.1992847324)100:0.1906240969,Mariner-6_ADi_p2_DNA/TcMar-ISRm11:1.5501545870)97:0.0622976352,Mariner-5_PTrit_tp_DNA/TcMar-Ant1:1.3671371128)91:0.1511258054)48:0.0930269011,((Mariner-1_NGr_tp_DNA/TcMar-Fot1:2.9545606254,Mariner-4_ADi_p2_DNA/TcMar-ISRm11:1.2972884315)59:0.2731545751,(UN-26247122_Eco_tp_DNA/TcMar-Fot1:0.2460299894,UN-54303161_PP_tp_DNA/TcMar-Fot1:0.4241575134)100:0.8582257739)47:0.1212302765)73:0.0047292125,(((((((UN-4902869_SM_tp_DNA/TcMar-ISRm11:0.0732458601,(UN-32479260_Ensifer_tp_DNA/TcMar-ISRm11:0.2455822199,(UN-36959084_Rhizobium_tp_DNA/TcMar-ISRm11:0.5649053281,UN-ISRm11_SM_tp_DNA/TcMar-ISRm11:0.3016559767)96:0.1703364930)96:0.2249159058)100:0.6753165882,(UN-2072514_Nostoc_tp_DNA/TcMar-ISRm11:0.5078749054,((Mariner-5_SK_tp_DNA/TcMar-ISRm11:0.4409146643,Mariner-6_SK_tp_DNA/TcMar-ISRm11:0.3910977559)100:0.3860224895,Mariner-31_CGi_tp_DNA/TcMar-ISRm11:0.7135126230)100:0.7098558157)96:0.1661175348)97:0.2306614713,(((((UN-31212651_AG_tp_DNA/TcMar-ISRm11:0.6034649818,(Mariner-7_XT_tp_DNA/TcMar-ISRm11:0.8900502028,UN-49074584_UM_tp_DNA/TcMar-ISRm11:1.0900715203)35:0.0000020967)89:0.1363407452,(Mariner-19_SM_tp_DNA/TcMar-ISRm11:0.5884272265,(Mariner-32_RPr_tp_DNA/TcMar-ISRm11:0.2014377264,SMAR30_tp_DNA/TcMar-ISRm11:0.0892277402)100:0.3373800425)89:0.1648359495)62:0.0970686122,(Mariner-2_SM_tp_DNA/TcMar-ISRm11:0.7546299896,(Mariner-2_SP_tp_DNA/TcMar-ISRm11:0.9801274445,Mariner-45_HM_tp_DNA/TcMar-ISRm11:0.6634866275)85:0.1170900589)93:0.1347039141)20:0.0588740453,(((Mariner-1_ROr_tp_DNA/TcMar-ISRm11:0.3539076355,Mariner-9_ROr_tp_DNA/TcMar-ISRm11:0.1337650854)100:0.1291510899,(Mariner-6_ROr_tp_DNA/TcMar-ISRm11:0.1699884122,Mariner-7_ROr_tp_DNA/TcMar-ISRm11:0.1014308997)100:0.1419868667)100:0.4511973741,Mariner-5_ROr_tp_DNA/TcMar-ISRm11:0.3358091721)99:0.3780174632)95:0.1213027594,(((Mariner-3_PR_tp_DNA/TcMar-ISRm11:0.0600953060,Mariner-6_PR_tp_DNA/TcMar-ISRm11:0.2600018187)100:0.2784371264,Mariner-15_PI_tp_DNA/TcMar-ISRm11:0.3071420608)100:0.4571613986,Mariner-5_PI_tp_DNA/TcMar-ISRm11:0.7257816486)99:0.2696315614)97:0.0884165963)96:0.1560342132,((UN-39969559_MG_tp_DNA/TcMar-Ant1:0.6373494543,UN-46130760_GZ_tp_DNA/TcMar-Ant1:0.0961644770)100:0.4626668759,(Mariner-1_GLuc_tp_DNA/TcMar-Ant1:0.5081160685,((Mariner-4_MLP_tp_DNA/TcMar-Ant1:0.5471599475,Mariner-8_MLP_tp_DNA/TcMar-Ant1:0.4821173934)100:0.1406031194,Mariner-5_PGr_tp_DNA/TcMar-Ant1:0.5090670221)100:0.3257066290)100:0.2241538201)97:0.2187824062)95:0.0627564836,((UN-1256600_Synechocystis_tp_DNA/TcMar-ISRm11:0.6746108263,(UN-37523645_Gloeobacter_tp_DNA/TcMar-ISRm11:0.6319989225,UN-COG3335_TE_tp_DNA/TcMar-ISRm11:0.2302494907)100:0.4185820204)97:0.1500821124,Mariner-28_RPr_tp_DNA/TcMar-ISRm11:0.9817500765)99:0.2617409707)39:0.1571155338,(((((Mariner-21_CGi_tp_DNA/TcMar-m44:0.1934591666,UN-52548731_arch_tp_DNA/TcMar-m44:0.6931255133)34:0.1794035310,Mariner-33_LMi_tp_DNA/TcMar-m44:0.4509854445)34:0.1627104007,Mariner-1_AP_tp_DNA/TcMar-m44:0.5181121892)99:0.3849905429,(Mariner44_CB_tp_DNA/TcMar-m44:1.2105509682,UN-39579820_CB_tp_DNA/TcMar-m44:1.1088519914)99:0.6338337412)98:0.3449331399,UN-ISC1078_SS_tp_DNA/TcMar-IS885:0.9576654008)35:0.1058526894)93:0.0753290733,((UN-14041729_XN_tp_DNA/TcMar-Fot1:0.9955041459,UN-52548315_Archaeon_tp_DNA/TcMar-Fot1:0.7808716420)99:0.3344136887,(UN-15795189_DR_tp_DNA/TcMar-IS885:0.7406641865,((UN-28173597_XO_tp_DNA/TcMar-IS885:0.7148345690,UN-IS885_RE_tp_DNA/TcMar-IS885:0.3356990495)99:0.1020347462,((UN-45368562_AD_tp_DNA/TcMar-IS885:0.3529933772,UN-ISXo7_tp_DNA/TcMar-IS885:0.2168245775)100:0.2174732638,UN-54031971_Polamoronas_tp_DNA/TcMar-IS885:0.4886760025)98:0.1814086285)100:0.3728688870)96:0.1347960819)95:0.1483179341)92:0.1251465286)96:0.1776705781,TBE1:0.9724408620)56:0.0000020875,Sagan-1_PMa_tp_DNA/TcMar-Sagan:1.5001320962)100:0.9379899462,Gizmo2_EI_tp_DNA/TcMar-Gizmo:0.2374982265);
