# Supplementary material for: Teaching transposon classification as a means to crowd source the curation of repeat annotation – a tardigrade perspective
Source: Mob DNA. 2024 May 6;15:10. doi: 10.1186/s13100-024-00319-8 (PMC11071193; doi:10.1186/s13100-024-00319-8)
Supplement: Supplementary file 3 — Supplementary Material 3 [file 13100_2024_319_MOESM3_ESM.xlsx]

## Sheet: Table S1
Table S1. Peer review factsheet for both tardigrade species
Curated by	Peer reviewed	Included in rm2.0	Class	Subclass	Superfamily	Family	Subfamily (= rm2.0 consensus)	Similarity to Repbase repeats	Comment	Consensus status	Consensus length	TSD	TSD motif	TIR
Alex		rm2.0	DNA transposon	DNA	TcMar		hypDuj2-51	None	Non-autonomous DNA transposon	Complete		2 bp	TA	whole
Alex		rm2.0	DNA transposon	DNA	TcMar		hypDuj4-257	None	Non-autonomous DNA transposon	Complete	1286	2 bp	TA	9 bp
Alex		rm2.0	DNA transposon	DNA	Zator		hypDuj2-99	None	Non-autonomous DNA transposon	Complete	727	3 bp	TNA	whole
Alex		rm2.0	DNA transposon	DNA	hAT		hypDuj2-138	None	Non-autonomous DNA transposon	Complete	518	8 bp		whole
Alex		rm2.0	DNA transposon	DNA	Zator		hypDuj2-60	None	Non-autonomous DNA transposon	Complete	657	3 bp	TNA	whole
Alex		rm2.0	DNA transposon	DNA	TcMar		hypDuj2-183	None	Non-autonomous DNA transposon	Complete	957	2 bp	TA	28 bp
Alex		rm2.1	Retrotransposon	LTR			hypDuj3-911	None	Solo LTR	Complete	286	4 bp
Alex		rm2.1	DNA transposon	DNA	TcMar		hypDuj2-247	None	Non-autonomous DNA transposon	Complete	352	2 bp	TA	42 bp
Alex		rm2.1	DNA transposon	DNA	TcMar		hypDuj4-3375	None	Non-autonomous DNA transposon	Complete	250	2 bp	TA	26 bp
Alex		rm2.1	DNA transposon	DNA	hAT		hypDuj5-703	None	Non-autonomous DNA transposon, Mariner-like TA motif at TIR ends	Complete	791	8 bp		23 bp
Alex		rm2.1	DNA transposon	DNA	TcMar		hypDuj5-2086	None	Autonomous DNA transposon	Complete	1290	2 bp	TA	30 bp
Alex		rm2.1	DNA transposon	DNA	PIF-Harbinger		hypDuj5-5664	None	Non-autonomous DNA transposon	Complete	289	3 bp		8 bp
Alex		rm2.1	DNA transposon	DNA	TcMar		hypDuj5-1727	None	Non-autonomous DNA transposon	Complete	621	2 bp	TA	36 bp
Alex		rm2.1	DNA transposon	DNA	TcMar		hypDuj4-4354	None	Non-autonomous DNA transposon	Complete	145	2 bp	TA	26 bp
Alex		rm2.1	Retrotransposon	LTR			hypDuj4-3726	None	Solo LTR	Complete	349	4 bp
Alex		rm2.1	DNA transposon	DNA	TcMar		hypDuj5-466	None	Non-autonomous DNA transposon	Complete	320	2 bp	TA	43 bp
Alex		rm2.1	DNA transposon	DNA	Zator		hypDuj5-3457	None	Non-autonomous DNA transposon	Complete	552	3 bp	TNA	21 bp
Alex		rm2.1	DNA transposon	DNA	TcMar		hypDuj5-464	None	Non-autonomous DNA transposon	Complete	554	2 bp	TA	28 bp
Alex		rm2.1	DNA transposon	DNA	TcMar		hypDuj5-304	None	Autonomous DNA transposon	Complete	1290	2 bp	TA	34 bp
Alex		rm2.1	DNA transposon	DNA	PIF-Harbinger		hypDuj5-631	None	Non-autonomous DNA transposon, nested microsatellite	Complete	1520	3 bp		15 bp
Alex		rm2.1	DNA transposon	DNA	Zator		hypDuj5-4072	None	Non-autonomous DNA transposon	Complete	757	3 bp	TNA	126 bp
Alex		rm2.1	DNA transposon	DNA	CMC-EnSpm		hypDuj5-3932	None	Autonomous DNA transposon?	Complete	8609	?		20 bp
Alex		rm2.1	DNA transposon	DNA	TcMar		hypDuj5-463	None	Non-autonomous DNA transposon	Complete	941	2 bp	TA	40 bp
Alex		rm2.1	DNA transposon	DNA	MULE-MuDR		hypDuj2-198	None	Non-autonomous DNA transposon, difficult to detect TSDs	Complete	413	9 bp		21 bp
Alex		rm2.1	Unknown				hypDuj5-877	None	Unknown transposable element?	Complete	193	6 bp
Alex		rm2.1	DNA transposon	DNA	TcMar		hypDuj5-3991	None	Non-autonomous DNA transposon	Complete	679	2 bp	TA	13 bp
Alex		rm2.1	DNA transposon	DNA	TcMar		hypDuj5-1781	None	Non-autonomous DNA transposon	Complete	443	2 bp	TA	whole
Alex		rm2.1	DNA transposon	DNA	piggyBac		hypDuj5-1143	None	Non-autonomous DNA transposon	Complete	644	4 bp	TTAA	13 bp
Alex		rm2.1	DNA transposon	DNA	TcMar		hypDuj5-5656	None	Non-autonomous DNA transposon	Complete	955	2 bp	TA	28 bp
Alex		rm2.1	DNA transposon	DNA	Zator		hypDuj3-311	None	Non-autonomous DNA transposon	Complete	657	3 bp	TNA	whole
Alice	Alex	rm2.0	DNA transposon	DNA	TcMar		hypDuj2-358	None	Non-autonomous DNA transposon	complete	307	2 bp	TA	71
Alice	Alex	rm2.0	DNA transposon	DNA	TcMar		hypDuj3-5	None	Non-autonomous DNA transposon	complete	313	2 bp	TA	29
Alice	Alex	rm2.0	DNA transposon	DNA	TcMar		hypDuj3-11	None	Autonomous DNA transposon	complete	1294	2 bp	TA	30
Alice	Alex	rm2.0	DNA transposon	DNA	TcMar		hypDuj3-1	None	Non-autonomous DNA transposon	complete	965	2 bp	TA	24
Alice	Alex	rm2.0	DNA transposon	DNA	Zator		hypDuj3-13	None	Non-autonomous. Partial similarity putative Acetylcholine receptor subunit alpha-like 1 [Hypsibius dujardini]	complete	761	3 bp	TNA	whole
Alice	Alex	rm2.0	DNA transposon	DNA	Zator		hypDuj3-31	None	Non-autonomous DNA transposon	complete	657	3 bp	TNA	39
Alice	Alex	rm2.0	DNA transposon	DNA	PiggyBac		hypDuj3-55	None	Non-autonomous DNA transposon	complete	645	4 bp	TTAA	13
Alice	Alex	rm2.0	DNA transposon	DNA	PiggyBac		hypDuj3-58	None	Non-autonomous DNA transposon	complete	573	4 bp	TTAA	7
Alice	Alex	rm2.0	DNA transposon	DNA			hypDuj3-70	None	Non-autonomous DNA transposon	complete	965	3 bp		15
Alice	Alex	rm2.0	DNA transposon	DNA	TcMar		hypDuj4-917	None	Non-autonomous DNA transposon	complete	406	2 bp	TA	54
Alice	Alex	rm2.0	DNA transposon	DNA?			hypDuj5-660	None	Non-autonomous DNA transposon	complete	328	?		3
Alice	Alex	rm2.0	DNA transposon	DNA	TcMar		hypDuj5-28	None	Non-autonomous DNA transposon	complete	241	2 bp	TA	61
Alice	Alex	rm2.1	DNA transposon	DNA			hypDuj5-1240	None	Non-autonomous DNA transposon	complete	579	4 bp	AWWT	29
Alice	Alex	rm2.1	DNA transposon	DNA	hAT		hypDuj5-886	None	Non-autonomous DNA transposon	complete	612	8 bp		whole
Alice	Alex	rm2.1	DNA transposon	DNA			hypDuj5-1031	None	Autonomous DNA transposon?	complete	2028	2 bp		12
Alice	Alex	rm2.1	DNA transposon	DNA	hAT		hypDuj5-1499	None	Non-autonomous DNA transposon	complete	595	8 bp		25
Alice	Alex	rm2.1	DNA transposon	DNA			hypDuj5-292	None	Non-autonomous DNA transposon?	complete	768	4 bp	ATAC	7
Alice	Alex	rm2.1	DNA transposon	DNA	TcMar		hypDuj5-287	None	Non-autonomous DNA transposon	complete	132	2 bp	TA	24
Alice	Alex	rm2.1	DNA transposon	DNA	Zator		hypDuj5-341	None	Non-autonomous DNA transposon	complete	687	3 bp	TWA	21
Alice	Alex	rm2.1	DNA transposon	DNA	piggyBac		hypDuj5-650	None	Non-autonomous DNA transposon	complete	703	4 bp	TTAA	21
Alice	Alex	rm2.1	DNA transposon	DNA	TcMar		hypDuj5-2272	None	Non-autonomous DNA transposon	complete	720	2 bp	TA	26
Alice	Alex	rm2.1	DNA transposon	DNA	TcMar		hypDuj5-756	None	Non-autonomous DNA transposon	complete	134	2 bp	TA	26
Alice	Alex	rm2.1	Retrotransposon	LTR			hypDuj5-810	None	Solo LTR	complete	452	4 bp
Bence	Rob	rm2.0	DNA transposon	DNA	TcMar		hypDuj3-100	None	not LTR!	complete	382	2 bp	TA	26
Bence	Rob	rm2.0	DNA transposon	DNA	TcMar		hypDuj3-156	None		complete	451	2 bp	TA	72
Bence	Rob	rm2.0	DNA transposon	DNA	Zator		hypDuj3-161	None		complete	446	3bp	TNA	176
Bence	Rob	rm2.0	DNA transposon	DNA	PiggyBac		hypDuj3-171	50 bp ERV from horse		complete	704	4 bp	TTAA	206
Bence	Rob	rm2.0	DNA transposon	DNA	Zator		hypDuj3-205	None	TSD inside of an ACGT palindrome, contains nested insertion of hypDuj3-581#DNA/TcMar or hypDuj5-942#DNA/TcMar insertion (flanked by "TA" TSD)	complete	1183	3 bp	TNA	188
Bence	Rob	rm2.0	DNA transposon	DNA	Zator		hypDuj3-248	None		complete	558	3 bp	TWA	21
Bence	Rob	rm2.0	DNA transposon	DNA	TcMar		hypDuj5-6458	None	copies appear degraded - messy alignment	complete	409	2 bp	TA	71
Daniel	Danijela	rm2.0	DNA transposon	DNA	TcMar		hypDuj3-301	None	Non-autonomous DNA element. Blast-N abdominal-B1	complete	155	2	TA	27
Daniel	Danijela	rm2.0	DNA transposon	DNA	TcMar		hypDuj3-263	None	Non-autonomous DNA element. no hits	complete	371	2	TA	61
Daniel	Danijela	rm2.0	DNA transposon	DNA	TcMar		hypDuj3-283	None	Non-autonomous DNA element. Blast-N abdominal-B1	complete	242	2	TA	111
Daniel	Danijela	rm2.1	DNA transposon	DNA	PIF-Harbinger		hypDuj3-305	None	Non-autonomous DNA element	Incomplete	949	3		13
Daniel	Danijela	rm2.0	DNA transposon	DNA	TcMar		hypDuj3-314	None	Non-autonomous DNA element. no good hit blastx	complete	749	2	TA	33
Daniel	Danijela	rm2.0	DNA transposon	DNA	TcMar		hypDuj3-345	http://www.girinst.org/protected/repbase_extract.php?access=VvinCV_sc2&format=EMBL	big gaps in TIR, could be up to 62; Blastn Hypsibius dujardini abdominal-B3 and putative transcription initiation factor TFIID subunit 11 genes, complete cds	complete	386	2	TA	62
Daniel	Danijela	rm2.0	DNA transposon	DNA	TcMar		hypDuj3-355	None	Non-autonomous DNA element. secondary interior TIR	complete	687	2	TA	28
Daniel	Danijela	rm2.0	DNA transposon	DNA	TcMar		hypDuj4-3230	None	KT991414.1 Non-autonomous DNA element.	complete	374	2	TA	46
Daniel	Danijela	rm2.0	DNA transposon	DNA	TcMar		hypDuj4-929	None	Non-autonomous DNA element. no good blast hits, palindrome inside	complete	321	2	TA	77
Daniel	Danijela	rm2.1	DNA transposon	DNA	PIF-Harbinger		hypDuj4-1829	MuDR-N1_ALy (174bp)	Non-autonomous DNA element. No Blast hits, GGG/CCC ends, TSD 3 bp.	complete	722	3	var	13
Daniel	Danijela	rm2.1	DNA transposon	DNA	hAT		hypDuj4-2121	None	BlastN: >KT991409.1 Hypsibius dujardini putative mucin-2, putative COL3A1, Hox3, putative MHC class II regulatory factor RFX1, putative ectonucleoside triphosphate diphosphohydrolase 2, putative single-stranded DNA-binding protein 3, putative Ras-related protein Rab-3, putative DNA-directed RNA polymerase II subunit RPB1, putative SPARC-related modular calcium-binding protein 1, and hypothetical …	complete	425	8	palindrome?	15
Daniel	Danijela	rm2.1	DNA transposon	DNA	Zator		hypDuj4-2159	None	Non-autonomous DNA element. BlastX: “Hypothetical protein” (short hit 22 bp) hypothetical protein BV898_01408 [Hypsibius dujardini]	complete	610	3	TWA	21
Daniel	Danijela	rm2.1	DNA transposon	DNA	PiggyBac		hypDuj4-2227	None	Non-autonomous DNA element. No Blast hits	complete	590	4	TTAA	22
Daniel	Danijela	rm2.1	DNA transposon	DNA	TcMar		hypDuj4-2327	None	Non-autonomous DNA element. frame shift in TIR - BlastN: KT991412.1 Hypsibius dujardini putative immunoglobulin-bindin... 394 1e-105 KT991413.1 Hypsibius dujardini abdominal-B2 gene, partial cds... 353 2e-93 KT991414.1 Hypsibius dujardini abdominal-B1 gene, partial seq... 316 2e-82	complete	342	2	TA	57/58
Daniel	Danijela	rm2.1	DNA transposon	DNA	TcMar		hypDuj4-2573	None	Non-autonomous DNA element. No Blast hits	complete	282	2	TA	33
Daniel	Danijela	rm2.1	DNA transposon	DNA	MULE-MuDR		hypDuj4-2734	None	Non-autonomous DNA element. Interesting pattern in mafft. BlastX: hypothetical (lots)	complete	1010	2023-10-09		29
Daniel	Danijela	rm2.2	DNA transposon	DNA			hypDuj4-2745	None	Non-autonomous DNA element. No Blast hits; TIRs present, no visible TSD	complete	236			32
Daniel	Danijela	rm2.1	DNA transposon	DNA			hypDuj4-1825	Gypsy-38_CPB-I, L2-19_CTe, Helitron1_PPa	Non-autonomous DNA element. TSD? Blastx uncharacterized	complete	755			21
Daniel	Danijela	rm2.1	DNA transposon	DNA			hypDuj3-299	None	Non-autonomous DNA element, appears very degraded (no TIRs), clusters with hypDuj5-292#DNA	incomplete 3' end	369	no	no	no
Daniel	Danijela	rm2.1	Unknown				hypDuj5-1414	45bp hit to Gypsy-43_DEl-I	strong hit to Hypsibius dujardini putative genes GenBank: KT991409.1 (pos.73090-73440)	complete	349	no	no	no
Daniel	Danijela	rm2.1	Unknown				hypDuj5-1793	108 bp hit to HOBO (DNA/hAT)	short tandems (2x or 4x), no TIRs, blastx no hits, blastn insignificant hits	complete	464	no	no	no
Danijela	Jess	rm2.0	DNA transposon	DNA	TcMar		hypDuj3-416	None	Non-autonomous DNA transposon.	Complete	332 bp	2 bp	TA	whole
Danijela	Jess	rm2.0	DNA transposon	DNA	TcMar		hypDuj3-502	None	Non-autonomous DNA transposon.	Complete	950 bp	2 bp	TA	26 bp with 1 mismatch
Danijela	Jess	rm2.0	DNA transposon	DNA	TcMar		hypDuj3-510	None	Non-autonomous DNA transposon.	Complete	343 bp	2 bp	TA	14 bp
Danijela	Jess	rm2.0	DNA transposon	DNA	PiggyBac		hypDuj3-535	None	Non-autonomous DNA transposon.	Complete	654 bp	4 bp	TTAA	16 bp with 4 mismatches
Danijela	Jess	rm2.0	DNA transposon	DNA	TcMar		hypDuj3-574	None	Non-autonomous DNA transposon.	complete	149 bp	2 bp	TA	27 bp
Danijela	Jess	rm2.0	DNA transposon	DNA	TcMar		hypDuj3-581	None	Non-autonomous DNA transposon.	Complete	459 bp	2 bp	TA	28 bp with 1 mismatch (1 mismatch before end)
Danijela	Jess	rm2.0	DNA transposon	DNA			hypDuj3-713	None	Non-autonomous DNA transposon.	Complete	387 bp	None	None	whole
Danijela	Jess	rm2.1	DNA transposon	DNA	TcMar		hypDuj3-714	None	Non-autonomous DNA transposon	complete	281	2 bp	TA	47
Danijela	Jess	rm2.1	DNA transposon	DNA	Zator		hypDuj4-139	None	Non-autonomous DNA transposon	complete	1072	3 bp	TNA	whole
Danijela	Jess	rm2.1	DNA transposon	DNA	TcMar		hypDuj4-991	None	Non-autonomous DNA transposon	complete	502	2 bp	TA	26
Danijela	Jess	rm2.1	Satellite	Satellite			hypDuj4-998	None		complete	160	no	no	no
Danijela	Jess	rm2.1	LTR	LTR			hypDuj4-1184	None	Solo LTR	complete	673	no		none
Danijela	Jess	rm2.1	DNA transposon	DNA	TcMar		hypDuj4-1452	None	Non-autonomous DNA transposon	complete	546	2 bp	TA	10
Danijela	Jess	rm2.1	DNA transposon	DNA	TcMar		hypDuj4-1259	None	Non-autonomous DNA transposon	complete	786	2 bp	TA	31
Danijela	Jess	rm2.1	DNA transposon	DNA	TcMar		hypDuj4-1379	None	Non-autonomous DNA transposon	complete	613	2 bp	TA	27
Danijela	Jess	rm2.1	DNA transposon	DNA	TcMar		hypDuj4-1404	None	Non-autonomous DNA transposon	complete	683	2 bp	TA	16
Danijela	Jess	rm2.1	DNA transposon	DNA			hypDuj5-4563	None	Non-autonomous DNA transposon	complete	692	?	?	61
Danijela	Jess	rm2.1	Unknown	Unknown			hypDuj4-92	None		complete	662	no		no
Danijela	Jess	rm2.1	DNA transposon	DNA	hAT		hypDuj4-2468b	None	Non-autonomous DNA transposon	complete	770	8 bp	gtnnnnac	17
Danijela	Jess	rm2.1	DNA transposon	DNA	TcMar		hypDuj4-1467	None	Non-autonomous DNA transposon.	complete	758	2 bp	TA	39
Danijela	Jess	rm2.1	Unknown				hypDuj4-174	None		complete	594	no		no
Danijela	Jess	rm2.1	DNA transposon	DNA	Zator		hypDuj4-1280	None	Non-autonomous DNA transposon.	complete	447	3	TNA	207
Danijela	Jess	rm2.1	DNA transposon	DNA	TcMar		hypDuj4-1101	None	Non-autonomous DNA transposon.	complete	801	2 bp	TA	54
Danijela	Jess	rm2.1	Unknown	Unknown			hypDuj5-23	None		complete	429	?	?	No
Danijela	Jess	rm2.1	LTR	LTR			hypDuj4-168	None	Solo LTR	complete	298	?	?	No
Flo	Yifan	rm2.0	DNA transposon	DNA	TcMar		hypDuj2-51	None	Non-autonomous DNA transposon	Complete	280	2bp	TA	26
Flo	Yifan	rm2.0	LTR	LTR			hypDuj3-742	None	Non-autonomous solo LTR	Complete	398	4bp
Flo	Yifan	rm2.0	DNA transposon	DNA	TcMar		hypDuj3-938		Non-autonomous DNA transposon	Complete	204	2bp	TA	30
Flo	Yifan	rm2.0	DNA transposon	DNA	Zator		hypDuj3-992	Zator	Non-autonomous DNA transposon	Complete	311	3bp	TWA	27
Flo	Alex	rm2.1	DNA transposon	DNA			hypDuj3-994	None	Non-autonomous DNA transposon?	Incomplete	563	?		13
Flo	Yifan	rm2.0	DNA transposon	DNA	Zator		hypDuj3-1280	None	Non-autonomous DNA transposon ;Not sure if Zator TSD or part of sequence	Complete	825	3bp	TWA	259
Flo	Yifan	rm2.0	DNA transposon	DNA	TcMar		hypDuj3-1125	None	Non-autonomous DNA transposon	Complete	300	2bp	TA	64
Flo	Yifan	rm2.0	DNA transposon	DNA	TcMar		hypDuj3-967	None	MITE ; Internal palindrome	Complete	298	2bp	TA	30
Flo	Yifan	rm2.0	DNA transposon	DNA	piggyBac		hypDuj5-1660	Penelope LINE (very short)	Non-autonomous DNA transposon	Complete	866	4bp	TTAA	41
Flo	Yifan	rm2.0	DNA transposon	DNA	TcMar		hypDuj5-2755		Non-autonomous DNA transposon ;Only last 9 seqs in alignment used for consensus (before no TIRs were visible in self alignment when all sequences were used	Complete	753	2bp	TA	28
Flo	Yifan	rm2.0	DNA transposon	RC	Helitron		hypDuj5-2968	Helitron-N39_OS		Incomplete	2059
Flo	Yifan	rm2.1	DNA transposon	DNA	hAT		hypDuj5-2789		Non-autonomous DNA transposon	Complete	519	8bp		212
Flo	Yifan	rm2.1	LTR	LTR			hypDuj5-162		Non-autonomous solo LTR	Complete	194	4bp
Flo	Yifan	rm2.1	DNA transposon	DNA	TcMar		hypDuj5-665		Non-autonomous DNA transposon	Complete	342	2bp	TA	37
Flo	Yifan	rm2.1	DNA transposon	DNA	hAT		hypDuj5-1238	Small hit to hAT	Non-autonomous DNA transposon	Complete	572	8bp		17
Flo	Yifan	rm2.1	DNA transposon	DNA	TcMar		hypDuj5-276		Non-autonomous DNA transposon	Complete	374	2bp	TA	52
Flo	Yifan	rm2.1	DNA transposon	DNA	TcMar		hypDuj5-942		Non-autonomous DNA transposon	Complete	459	2bp	TA	28
Flo	Yifan	rm2.1	DNA transposon	DNA	MULE-MuDR		hypDuj5-62		Very long TIRs, weird dotplot for inner part; 9-10 bp TSD (according to sheet it should be a 'MULE-MuDR')	Complete	637	9-10bp		257
Flo	Yifan	rm2.1	DNA transposon	DNA	MULE-MuDR		hypDuj5-1975	small hit to copia LTR	TSD between 9 and 10 (MULE-MuDR?)	Complete	1010	9-10bp		29
Flo	Yifan	rm2.1	DNA transposon	DNA			hypDuj5-3471		TSD of 5 would indicate Transib but I have no Idea if thats true	Complete	1271	5bp		18
Flo	Yifan	rm2.1	DNA transposon	DNA	PIF-Harbinger		hypDuj5-3849		Autonomous DNA transposon?	Complete	1788	3bp		12
Flo	Yifan	rm2.1	DNA transposon	DNA	MULE-MuDR		hypDuj5-4108		Clear 9 bp TSD; Nearly the whole sequence is the TIRs; I classify it as MULE-MuDR for now, other possibility with 9 bp TSD would be Merlin	Complete	344	9bp		157
Flo	Yifan	rm2.1	DNA transposon	DNA	hAT		hypDuj5-4253	small hits to CnSpm and CACTA	Probably 8 bp TSD (not 100% sure)	Complete	500	8bp		14
Flo	Yifan, Alex	rm2.1	DNA transposon	DNA	Zator		hypDuj5-1364	small hit to mariner	Non-autonomous DNA transposon	Complete	663	3	TNA	whole
Flo	Yifan	rm2.1	Unknown	Unknown			hypDuj5-2157	small hit to SINE CAVID2D	Non-autonomous DNA transposon	Complete	734
Giacomo	Yifan	rm2.0	DNA transposon	DNA	hAT		hypDuj3-1299	None	Non-autonomous	complete	516	8		whole
Giacomo	Yifan	rm2.0	DNA transposon	DNA	Zator		hypDuj3-1381	None	Non-autonomous	complete	966	3	TWA	32
Giacomo	Yifan	rm2.0	DNA transposon	DNA	TcMar		hypDuj3-1629	None	Non-autonomous; 94% identity with H. dujardini putative immunoglobulin-binding protein 1 gene, partial cds	complete	151	2	TA	28
Giacomo	Yifan	rm2.0	DNA transposon	DNA	TcMar		hypDuj3-1701	None	Non-autonomous	complete	261	2	TA	whole
Giacomo	Yifan	rm2.0	DNA transposon	DNA	hAT		hypDuj3-1714	None	Non-autonomous	complete	199	8		15
Giacomo	Yifan	rm2.0	DNA transposon	DNA	TcMar		hypDuj3-1742	None	Non-autonomous	complete	153	2	TA	30
Giacomo	Yifan	rm2.0	DNA transposon	DNA	TcMar		hypDuj4-6	None	Non-autonomous	complete	494	2	TA	7
Giacomo	Yifan	rm2.0	Unknown				hypDuj4-7	None	Non-autonomous		519			none
Giacomo	Yifan	rm2.0	DNA transposon	DNA	TcMar		hypDuj4-1000	None	Autonomous; blastn: 38% identity with “predicted histone-lysine N-methyltransferase SETMAR-like [Pyrus x bretschneideri]” (probably, a misannotation). MAFFT: aminoacid similarity with transposase.	complete	1346	2	TA	37
Giacomo	Yifan	rm2.0	DNA transposon	DNA			hypDuj4-1015	None	Non-autonomous	complete	194	3		13
Giacomo	Yifan	rm2.0	DNA transposon	DNA	TcMar		hypDuj4-1046	None	Non-autonomous	complete	231	2	TA	whole
Giacomo	Yifan	rm2.0	Retrotransposon	LTR			hypDuj4-1048	None	solo LTR	complete	501	4
Giacomo	Danijela	rm2.1	DNA transposon	DNA	hAT		hypDuj5-1132	None	Non-autonomous	complete	439	8		15
Giacomo	Danijela	rm2.1	Unknown				hypDuj5-1120	None	Non-autonomous. Variable TSD 3bp, but no TIRS.	complete	1123	3	var	none
Giacomo	Danijela	rm2.1	DNA transposon	DNA	TcMar		hypDuj5-1227	None	Non-autonomous	complete	1290	2	TA	34
Giacomo	Danijela	rm2.1	DNA transposon	DNA			hypDuj5-2015	None	Non-autonomous	complete	853			42
Giacomo	Danijela	rm2.1	DNA transposon	DNA	MULE-MuDR		hypDuj5-1339	None	Non-autonomous	complete	871	9	var	140
Giacomo	Danijela	rm2.1	DNA transposon	DNA	Zator		hypDuj5-2421	None	Non-autonomous	complete	549	3	TWA	26
Giacomo	Danijela	rm2.1	DNA transposon	DNA			hypDuj5-3091	None	Non-autonomous	complete	872			169
Giacomo	Danijela	rm2.1	Satellite	Satellite			hypDuj3-1777	None	mafft tandem pattern, 2.3x 257 bp, 99%similarity	complete	641	no	no	none
Giacomo	Alex	rm2.1	Retrotransposon	LTR			hypDuj5-5047	None	solo LTR	complete	365	4
Giacomo	Alex	rm2.1	Retrotransposon	LINE	CR1		hypDuj5-875	None	Clusters with hypDuj5-188#LINE/CR1	Incomplete 5' end	428
Giacomo	Alex	rm2.1	Unknown				hypDuj5-1182	None	Unknown interspersed repeat	Incomplete 3' end	901
Jess	Alex	rm2.0	DNA transposon	DNA	TcMar		hypDuj4-23	None	Autonomous DNA transposon	complete	1084	2		16
Jess	Alex	rm2.0	DNA transposon	DNA	TcMar		hypDuj4-28	None	Non-autonomous DNA transposon	complete	414	2	TA	76
Jess	Alex	rm2.0	DNA transposon	DNA	TcMar		hypDuj4-35	None	Non-autonomous DNA transposon	complete	243	2	TA	42
Jess	Alex	rm2.0	DNA transposon	DNA	TcMar		hypDuj4-74	None	Non-autonomous DNA transposon	complete	948	2	TA	32
Jess	Alex	rm2.0	DNA transposon	DNA	TcMar		hypDuj4-67	None	Autonomous DNA transposon	complete	1293	2	TA	31
Jess	Alex	rm2.0	DNA transposon	DNA	TcMar		hypDuj4-2579	None	Non-autonomous DNA transposon	complete	412	2	TA	35
Jess	Alex	rm2.0	LTR	LTR	Ngaro		hypDuj5-224	None	multiple ORFs, largest 570aa. CDDsearch found DIRS1 family RNase HI (cd09275), Reverse transcriptase (cl02808), SAP (pfam02037) and DNA_BRE (cl00213)	complete	4282	0	0
Jess	Alex	rm2.1	DNA transposon	DNA	TcMar		hypDuj4-47	None	Non-autonomous DNA transposon, imperfect TIRs	complete	524	2	TA	87
Jess	Alex	rm2.1	DNA transposon	DNA	TcMar		hypDuj4-71	None	Non-autonomous DNA transposon	complete	389	2	TA	63
Jess	Alex	rm2.1	Unknown	Unknown			hypDuj4-91	None		complete	1004	?	?
Jess	Alex	rm2.1	NonLTR	LINE	L2		tard5-2884	203bp hit tL2-7_OL	RT_nLTR_like (cd01650), RT_like super family (cl02808)	Incomplete 5' end	1631
Jess	Alex	rm2.1	Retrotransposon	LTR			hypDuj4-58	None	Solo LTR	complete	410	4
Jess	Alex	rm2.1	DNA transposon	DNA	PIF-Harbinger		hypDuj5-6062	None	Autonomous DNA transposon?	complete	1863	3		5
Jess	Alex	rm2.1	DNA transposon	DNA	TcMar		hypDuj4-1619	None	Non-autonomous DNA transposon	complete	421	2	TA	54
Jess	Alex	rm2.1	DNA transposon	DNA	TcMar		hypDuj4-1653	None	Non-autonomous DNA transposon	complete	207	2	TA	6
Jess	Alex	rm2.1	Retrotransposon	LINE	CR1		hypDuj5-188	None	Blastx- ref protein - 457bp hit to RNA-directed DNA polymerase from Jockey-Like element (cd1650 RT_nLTR and nLTR retrovirus reverse transcriptase). Conserved domain search found RT-like gene (cl02808)	Incomplete 5' end	3672
Jess	Alex	rm2.1	DNA transposon	DNA	TcMar		hypDuj4-1742	None	Non-autonomous DNA transposon	complete	370	2	TA	27
Jess	Alex	rm2.1	DNA transposon	DNA	TcMar		hypDuj4-2491	None	Non-autonomous DNA transposon	complete	906	2	TA	28
Jess	Alex	rm2.1	LTR	LTR			hypDuj5-278	None	Solo LTR	complete	320	4
Jess	Alex	rm2.1	DNA transposon	DNA	Zator		hypDuj5-1082	None	Non-autonomous DNA transposon	complete	645	3	TWA	271
Jess	Alex	rm2.1	DNA transposon	DNA	Maverick		hypDuj5-4341	1535 hit Polinton-2_CB. Other small hits to LIN5_SM, hAT-N42_CPB, MuDR-5_RC, Ginger1-2_OT, Polinton-2_TC	Blastn- Ref protein blast = uncharacterized protein LOC111129700 [Crassostrea virginica]. Conserved domain - DNA_pol_B_2 super family (cl28058)	Incomplete 5' and 3' ends	8195
Jess	Alex	rm2.1	DNA transposon	DNA	Zator		hypDuj5-3246	None	Non-autonomous DNA transposon	complete	441	3	TNA	173
Jess	Alex	rm2.1	DNA transposon	DNA	Zator		hypDuj5-3256	None	Non-autonomous DNA transposon	complete	1143	3	TWA	226
Jess	Alex	rm2.1	DNA transposon	DNA	piggyBac		hypDuj5-1715	None	Non-autonomous DNA transposon	complete	703	4	TTAA	333
Jess	Alex	rm2.1	DNA transposon	DNA	TcMar		hypDuj5-884	None	Autonomous DNA transposon	complete	1142	2		13
Jess	Alex	rm2.1	DNA transposon	DNA	TcMar		hypDuj5-3920	None	Non-autonomous DNA transposon	complete	439	2	TA	52
Jess	Alex	rm2.1	Unknown	Unknown			hypDuj5-1381	None	Conserved domain: Voltage_CLC super family	Incomplete 5' and 3' ends	4722
Jess	Alex	rm2.1	DNA transposon	DNA	TcMar		hypDuj5-2315	None	Autonomous DNA transposon	complete	1835	2	TA	115
Jess	Alex	rm2.1	DNA transposon	DNA	TcMar		hypDuj4-937	None	Non-autonomous DNA transposon	complete	349	2	TA	27
Jess	Alex	rm2.1	DNA transposon	DNA	TcMar		hypDuj4-944	None	Non-autonomous DNA transposon	complete	906	2	TA	15
Jess	Alex	rm2.1	DNA transposon	DNA	hAT		hypDuj4-2468a	None	Non-autonomous DNA transposon	complete	976	8	gtnnnnac	17
Jess	Alex	rm2.1	DNA transposon	DNA	TcMar		hypDuj4-1446	None	Non-autonomous DNA transposon	complete	929	2	TA	23
Meredith	Alex	rm2.0	DNA transposon	DNA	TcMar		hypDuj4-119	None	Non-autonomous DNA transposon	complete	786	2	TA	40
Meredith	Alex	rm2.0	DNA transposon	DNA	piggyBac		hypDuj4-125	None	Non-autonomous DNA transposon	complete	645	4	TTAA	13
Meredith	Alex	rm2.0	DNA transposon	DNA	TcMar		hypDuj4-143	None	Non-autonomous DNA transposon	complete	169	2	TA	whole
Meredith	Alex	rm2.0	DNA transposon	DNA	hAT		hypDuj4-177	None	Non-autonomous DNA transposon	complete	412	8		14
Meredith	Alex	rm2.0	DNA transposon	DNA	TcMar		hypDuj5-7682	None	Non-autonomous DNA transposon	complete	407	2	TA	34
Meredith	Alex	rm2.0	DNA transposon	DNA	TcMar		hypDuj5-7698	Partially ITmD37D_Ele3 (71%) from Aedes aegypti	Autonomous DNA transposon, transposase ORF alignment in Dropbox	complete	1297	2	TA	28
Meredith	Alex	rm2.0	DNA transposon	DNA	TcMar		hypDuj5-7913	None	Non-autonomous DNA transposon	complete	371	2	TA	61
Meredith	Alex	rm2.0	DNA transposon	DNA	TcMar		hypDuj5-713	None	Autonomous DNA transposon, transposase ORF alignment in Dropbox	complete	1290	2	TA	30
Meredith	Alex	rm2.0	Unknown				hypDuj4-105	None	Unknown interspersed repeat	complete	373	None		None
Meredith	Alex	rm2.1	DNA transposon	DNA	Zator		hypDuj5-11	Partially Zator-1N_PM (73%) from Petromyzon marinus	Non-autonomous DNA transposon; Hypsibius dujardini putative Ycf66-like protein, putative CG11755 protein, deformed, putative WD repeat-containing protein 75, putative methyltransferase-like protein 23, and putative enabled genes, complete cds, no blastx results	complete	442	3	TWA	28
Pame	Jess	rm2.0	DNA transposon	DNA	TcMar		hypDuj2-121	None	Non-autonomous DNA transposon	Complete	275	2 bp	TA	29
Pame	Jess	rm2.0	DNA transposon	DNA	Zator		hypDuj4-309	None	Non-autonomous DNA transposon	Complete	166	3 bp	TWA	28
Pame	Jess	rm2.0	DNA transposon	DNA	TcMar		hypDuj4-359	567 bp hit to Mriner/Tc1	Autonomous DNA transposon. Coding regions Integrase core domain (cl21549), HTH_32 (pfam13565), Integrase core domain (cl21549). Blastn good hit to hypothetical protein and hitsone-lysine N-Methyltransferase	Complete	1350	2 bp	TA	42
Pame	Jess	rm2.0	DNA transposon	DNA	Zator		hypDuj4-357	None	Autonomous DNA transposon. 562 hit to EnSpm/CACTA, 417bp hit to Mariner. CDD - Tc5 transposase C-terminal domain, Integrase core domain	Complete	2555	3 bp	TWA	155
Pame	Jess	rm2.1	DNA transposon	DNA	Zator		hypDuj4-271	None	Non-autonomous DNA transposon	Complete	848	3	TNA	38
Pame	Jess	rm2.1	Unknown	Unknown			hypDuj4-346	None		Complete	349			No?
Pame	Jess	rm2.1	DNA transposon	DNA			hypDuj4-194	None		Complete	519	?	?	213
Pame	Jess	rm2.1	DNA transposon	DNA			hypDuj4-227	None		Complete	771	?	?	345
Pame	Jess	rm2.1	DNA transposon	DNA	Zator		hypDuj5-420	None	Non-autonomous DNA transposon	Complete	576	3 bp	TWA	27
Pame	Jess	rm2.1	DNA transposon	DNA	TcMar		hypDuj5-432	None	Non-autonomous DNA transposon	Complete	851	2 bp	TA	86
Pame	Jess	rm2.1	DNA transposon	DNA	Zator		hypDuj5-456	None	Non-autonomous DNA transposon	Complete	658	3 bp	TWA	196
Pame	Jess	rm2.1	Unknown	Unknown			hypDuj5-465	None		Complete	517
Pame	Jess	rm2.1	DNA transposon	DNA	TcMar		hypDuj5-647	None	Non-autonomous DNA transposon	Complete	750	2 bp	TA	29
Radka	Rob	rm2.0	DNA transposon	DNA	Zator		hypDuj4-361	Zator-1_AA, Zator-1N_PM		complete	549	3	TNA	28
Radka	Rob	rm2.0	DNA transposon	DNA	TcMar		hypDuj4-408	None	TA removed from CON, no BLAST res, non-autonomous	complete	281	2	TA	26
Radka	Alex (rm2.1)	rm2.4	DNA transposon	DNA	MULE-MuDR		hypDuj4-409	None	non-autonomous DNA transposon, imperfect TIRs		829	9		29
Radka	Alex (rm2.1)	rm2.4	Unknown	Unknown			hypDuj4-375	None	unknown interspersed repeat	complete	432	3	TWR
Radka	Rob	rm2.0	DNA transposon	DNA	TcMar		hypDuj4-441	None		complete	313	2	TA	39
Radka	Rob	rm2.0	DNA transposon	DNA	TcMar		hypDuj4-937	EnSpm/CACTA	mafft pattern	complete	349	2	TA	27
Radka	Rob	rm2.0	DNA transposon	DNA	TcMar		hypDuj4-944	None		complete	862	2	TA	15
Radka	Danijela	rm2.1	DNA transposon	DNA			hypDuj5-22	None	mafft TIR, non-autonomous. leave it as DNA only, no visible TSD	complete	741	no	no	yes, whole
Radka	Danijela	rm2.1	DNA transposon	DNA			hypDuj4-3086	None	mafft pattern! Minisatellites 13bp on both sides (17x and 12x) but also like inverted repeats., No visible TSD, maybe leave it like DNA	complete	916	no	no	yes
Radka	Danijela	rm2.1	DNA transposon	DNA	PIF-Harbinger		hypDuj4-2984	None	no hits to blastn or blastx, short TIRs, but ends with GGG/CCC and variable 3 bp TSD. Contains nested hypDuj3-1629#DNA/TcMar insertion (flanked by "TA" TSD)	complete	1086	3	var	7 bp
Radka	Rob	rm2.1	DNA transposon	DNA	Zator		hypDuj5-18	partial Helitron	mafft TIR, non-autonomous	complete	500	3	TNA	206
Radka	Danijela	rm2.1	DNA transposon	DNA	Zator		hypDuj5-27	Zator-1_DF, ATHILA-4_SBi-I	mafft TIR, non-autonomous.I cut out 3 bp from both ends of consensus (these are TNA sites!)	complete	534	3	TWA	yes, 30bp
Radka	Danijela	rm2.1	DNA transposon	DNA	TcMar		hypDuj5-53	None	mafft TIR, non-autonomous, TA ends on both sides, no other TSDs	complete	275	2	TA	yes, 30bp
Radka	Danijela	rm2.1	DNA transposon	DNA	hAT		hypDuj5-86	hAT (only 62 bp)	non-autonomous, 8 bp TSDs. Plus short hAT hit gives haT superfamily	complete	479	8	var	14 with 1mismatch
Radka	Danijela	rm2.1	DNA transposon	DNA	Zator		hypDuj5-110	None	Non-autonomous DNA transposon, strong hits to Hypsibius dujardini putative genes	complete	657	3	TNA	whole
Radka	Danijela	rm2.1	DNA transposon	DNA			hypDuj5-116	None	mafft x TIR, non-autonomous. AATA and TATT at both ends, no other TSDs. Would leave it as DNA	complete	851	no	no	17
Radka	Danijela	rm2.1	DNA transposon	DNA	TcMar		hypDuj5-121	MdomV_scMd2, RTEX-10_RPr	mafft TIR, non-autonomous. Cut out TA from both ends	complete	438	2	TA	52
Radka	Rob	rm2.1	Retrotransposon	LTR			hypDuj5-137	None	non-autonomous, soloLTR	complete	362	4	var	no
Radka	Danijela	rm2.1	DNA transposon	DNA	TcMar		hypDuj5-152	None	mafft TIR, non-autonomous. Cut out TA from both ends	complete	125	2	TA	almost whole
Radka	Danijela	rm2.1	DNA transposon	DNA	TcMar		hypDuj5-254	DNA/EnSpm/CACTA	mafft TIR, non-autonomous	complete	953	2	TA	27
Radka	Danijela	rm2.1	DNA transposon	DNA			hypDuj5-248	None	non-autonomous	complete	534	no	no	almost whole
Radka	Danijela	rm2.1	Retrotransposon	LTR			hypDuj5-3686	None	non-autonomous. The consensus start/ends with TG/CA also several var4bp TSDsites. TIR is only 6bp long (think it is too short to be DNA)	complete	354	4	var	6 only
Radka	Danijela	rm2.1	Unknown				hypDuj5-3724	DNA/Mariner	non-autonomous	complete	849	no		no
Radka	Danijela	rm2.1	DNA transposon	DNA	TcMar		hypDuj5-5648	None	non-autonomous	complete	144	2	TA	23
Rob	Jess	rm2.0	DNA transposon	DNA	TcMar		hypDuj4-550	None	Non-autonomous DNA transposon	complete	289	2	TA	138
Rob	Jess	rm2.0	DNA transposon	DNA	TcMar		hypDuj4-604_A	None	Non-autonomous DNA transposon	complete	1338	2	TA	40
Rob	Jess	rm2.0	DNA transposon	DNA	TcMar		hypDuj4-604_B	567 bp hit to Mariner	Autonomous. CD database - integrase core domains (cl21549, cl21549), and homedodomain (pfam13656), consensus of remaining seqs. Short blastn hit (at 200bp, 5% of query) to Select seq AM906092.1 Atelecyclus undecimdentatus mariner-like transposon, many ~40% similarity blastx hits to histone-lysine N-methyltransferase SETMAR-like	complete	1350	2	TA	41
Rob	Jess	rm2.0	DNA transposon	DNA	TcMar		hypDuj4-611	None	Non-autonomous DNA transposon	complete	771	2	TA	25
Rob	Jess	rm2.0	LTR	LTR			hypDuj4-700	None	Solo LTR	complete	290	4	var	7
Rob	Jess	rm2.0	Repeat	Unknown			hypDuj4-646	None	no repbase hits, no sig. blastn hit either	complete	428	no		no
Rob	Jess	rm2.0	DNA transposon	DNA	TcMar		hypDuj4-618	None	Non-autonomous DNA transposon	complete	293	2	TA	60
Rob	Jess	rm2.0	LINE				hypDuj4-706	None	no mafft pattern, 7 orfs by orffinder, blastx hit to "PREDICTED: RNA-directed DNA polymerase from mobile element jockey-like [Acropora digitifera]", 3' on the right, 5' on the left truncated	5' truncated	705	no	no	no
Rob	Jess	rm2.0	DNA transposon	DNA	TcMar		hypDuj4-729	None	Non-autonomous DNA transposon	complete	802	2	TA	33
Rob	Jess	rm2.0	DNA transposon	DNA	TcMar		hypDuj4-753	None	Non-autonomous DNA transposon	complete	99	2	TA	42
Rob	Jess	rm2.0	DNA Transposon	DNA	Zator		hypDuj5-148	None	no sig. refseq hits, blastn hits to Hypsibius dujardini abdominal-B2 gene and Hypsibius dujardini hypothetical protein	complete	656	3	TNA	298
Rob	Jess	rm2.1	DNA Transposon	DNA	Zator		hypDuj5-1348	None	Non-autonomous DNA transposon	complete	704	3	TNA	209
Rob	Jess	rm2.1	DNA Transposon	DNA	TcMar		hypDuj5-1671	92bp hit to Helitron-2B_Aly, short hits to Kolobok and Harbinger, 96bp hit to Gypsy	Non-autonomous DNA transposon	complete	1635	2	TA	12
Rob	Jess	rm2.1	LTR	LTR			hypDuj5-1410	None	Solo LTR	complete	351	4	var	6
Rob	Jess	rm2.1	DNA transposon	DNA	TcMar		hypDuj5-1586	None	Non-autonomous DNA transposon	complete	612	2	TA	28
Rob	Jess	rm2.1	DNA transposon	DNA	TcMar		hypDujMarMiteLH31	None	Non-autonomous DNA transposon	complete	371	2	TA	61
Rob	Jess	rm2.1	DNA transposon	DNA	TcMar		hypDujMarMiteLH34	None	Non-autonomous DNA transposon	complete	145	2	TA	27
Rob	Jess	rm2.1	DNA transposon	DNA	TcMar		hypDujMarMiteLH48	None	Non-autonomous DNA transposon	complete	549	2	TA	213
Rob	Jess	rm2.1	DNA transposon	DNA	TcMar		hypDujMarMiteLH50	None	Non-autonomous DNA transposon	complete	154	2	TA	25
Rob	Jess	rm2.1	DNA transposon	DNA	TcMar		hypDujMarMiteLH56	None	Non-autonomous DNA transposon	complete	124	2	TA	37
Rob	Jess	rm2.1	DNA transposon	DNA	TcMar		hypDujMarMiteLH61	None	Non-autonomous DNA transposon	complete	1604	2	TA	12
Rob	Jess	rm2.1	LTR	LTR			hypDujLtrLH32	None	Solo LTR	complete	286	4	var	no
Rob	Jess	rm2.1	LTR	LTR			hypDujLtrLH60	None	Solo LTR	complete	451	4	var	7
Rob	Jess	rm2.1	LTR	LTR			hypDujLtrLH217	393 bp hit to Gyspy,	Autonomous? CD ORF - cl14782, cl02808, cl21549, cd00303, cl14784,cl26047	LTR + internal part 3' incomplete	5872	?
Rob	Jess	rm2.1	LTR	LTR			hypDujLTRLH239_LTR			complete	405	4	var
Rob	Jess	rm2.1	LTR	LTR			hypDujLTRLH239_int_5inc			internal part 5' incomplete	2227
Yifan	Alex	rm2.0	DNA transposon	DNA	TcMar		hypDuj4-773	None	Non-autonomous DNA transposon	Complete	765	2 bp	TA	22
Yifan	Alex	rm2.0	DNA transposon	DNA	TcMar		hypDuj4-796	None	Non-autonomous DNA transposon	Complete	967	2 bp	TA	28
Yifan	Alex	rm2.0	DNA transposon	DNA	TcMar		hypDuj4-819	None	Non-autonomous DNA transposon	Complete	190	2 bp	TA	32
Yifan	Alex	rm2.0	DNA transposon	DNA	TcMar		hypDuj4-823	None	Non-autonomous DNA transposon	Complete	171	2 bp	TA	33
Yifan	Alex	rm2.0	DNA transposon	DNA	Zator		hypDuj4-874	None	Non-autonomous DNA transposon, contains nested hypDuj5-4108#DNA/MULE-MuDR insertion (without TIRs)	Complete	882	3 bp	TNA	whole
Yifan	Alex	rm2.0	DNA transposon	DNA	Zator		hypDuj4-879	None	Non-autonomous DNA transposon; 62% consensus blast hit to Hypsibius dujardini abdominal-B2 gene, partial cds; and abdominal-B1, putative pre-mRNA-splicing factor RBM22, putative uracil-DNA glycosylase, putative recombination repair protein 1, and putative soma ferritin genes, complete cds, E value 10^-146, 87% identical	Complete	727	3 bp	TNA	whole
Yifan	Alex	rm2.0	DNA transposon	DNA	hAT		hypDuj4-901	None	Non-autonomous DNA transposon	Complete	200	8 bp		whole
Yifan	Alex	rm2.0	Retrotransposon	LTR			hypDuj4-5624	None	Non-autonomous solo LTR	Complete	218	4 bp
Yifan	Alex	rm2.0	Retrotransposon	LTR			hypDuj4-1448	None	Non-autonomous solo LTR	Complete	420	4 bp
Yifan	Alex	rm2.0	DNA transposon	DNA	TcMar		hypDuj5-2292	None	Non-autonomous DNA transposon	Complete	809	2 bp	TA	29
Yifan	Alex	rm2.0	RNA	RNA	5S-RNA		hypDuj4-2270	5S-Sauria (0.82% similar)	5S-RNA	Complete	120
Yifan	Alex	rm2.1	DNA transposon	DNA	Zator		hypDuj5-50	None	Non-autonomous DNA transposon	Complete	963	3 bp	TNA	137
Yifan	Alex	rm2.1	DNA transposon	DNA	MULE-MuDR		hypDuj5-1933	None	Non-autonomous DNA transposon	Complete	412	9 bp		28
Yifan	Alex	rm2.1	DNA transposon	DNA	TcMar		hypDuj5-3413	None	Non-autonomous DNA transposon	Complete	313	2 bp	TA	32
Yifan	Alex	rm2.1	DNA transposon	DNA	TcMar		hypDuj5-4238	None	Non-autonomous DNA transposon	Complete	235	2 bp	TA	Whole
Yifan	Alex	rm2.1	DNA transposon	DNA	Zator		hypDuj5-4046	Zator-1_LCh (107-166 bp, 72% similar)	Non-autonomous DNA transposon	Complete	166	3 bp	TWA	28
Yifan	Alex	rm2.1	DNA transposon	DNA	TcMar		hypDuj5-3310	None	Non-autonomous DNA transposon	Complete	545	2 bp	TA	27
Yifan	Alex	rm2.1	DNA transposon	DNA	TcMar		hypDuj5-2436	ITmD37D_Ele3(Class DNA/Mariner, 789-956 bp, 70% similar)	47% consensus blast hit to PREDICTED: uncharacterized protein LOC100211042 [Hydra vulgaris], Evalue 1e-36; 80% consensus blast hit to hypothetical protein [Acinetobacter baumannii] Evalue 7e-31; 60% consensus blast hit to multiple hypothetical proteins in [Caenorhabditis remanei] Evalue 2e-27	Complete	1297	2 bp	TA	28
Yifan	Alex	rm2.1	DNA transposon	DNA	Zator		hypDuj5-755	None	68% consensus blast hit to Hypsibius dujardini putative Ycf66-like protein, putative CG11755 protein, deformed, putative WD repeat-containing protein 75, putative methyltransferase-like protein 23, and putative enabled genes, complete cds, Evalue 2e-67	Complete	569	3 bp	TWA	26
Yifan	Alex	rm2.1	DNA transposon	DNA	TcMar		hypDuj5-4903	None	Non-autonomous DNA transposon	Complete	431	2 bp	TA	Whole
Alex		rm2.2	Retrotransposon	LINE			hypDuj4-355	None	Maybe CRE-II? (TCAA)n microsatellite at 3' end	Incomplete 5' end	462
Alex		rm2.2	DNA transposon	RC	Helitron		hypDuj4-372	None	Contains conserved domain hits for OTU super family, P-loop_NTPase super family, and Helitron_like_N super family	Incomplete 5' and 3' ends	9041
Alex		rm2.2	Unknown				hypDuj3-177	None	Contains conserved domain hit for Low-density lipoprotein-receptor YWTD domain	Incomplete 5' and 3' ends	2649
Alex		rm2.2	Satellite				hypDuj3-361	None	Satellite with 20-bp monomer	Complete, 5 monomers	100
Jess	Alex	rm2.2	DNA transposon	DNA	TcMar		hypDuj3-85	None	Non-autonomous DNA transposon	Complete	313	2	TA	19
Jess	Alex	rm2.2	Retrotransposon	LTR	Gypsy		hypDuj5-2731	534bp hit to Gypsy (7 fragments)	Likely left LTR and internal region; conserved domain hits for RT_LTR (cd01647), Rnase_HI_TR_Ty3 (cd09274), rve (pfam00665), pepsin_retropepsin_like_super_family (cl11403), zf-CCHC Zinc knuckle (pfam00098)	Incomplete 3' end	9577
Alex		rm2.2	Unknown				hypDuj4-61	None	Unknown interspersed repeat	Complete	268
	AS + JM + VP	rm2.0	DNA transposon	DNA	TcMar		ramVar1-166			Complete	258	2 bp	TA	21 bp
	AS + JM + VP	rm2.0	DNA transposon	DNA	hAT		ramVar1-144			Complete	1014	8 bp		17 bp
Group1	AS + JM + VP	rm2.0	RNA	RNA	5S-RNA		ramVar1-786	5S-Sauria		Complete	131
Group2	AS + JM + VP	rm2.0	DNA transposon	DNA	TcMar		ramVar1-181			Complete	207	2 bp	TA	38 bp
Group2	AS + JM + VP	rm2.0	DNA transposon	DNA			ramVar1-241		TSDs could be 4 bp if removing the first and last base of the consensus sequence	Complete	215	2 bp		30 bp
Group3	AS + JM + VP	rm2.0	DNA transposon	DNA	TcMar		ramVar1-60			Complete	197	2 bp	TA	46 bp
Group3	AS + JM + VP	rm2.0	DNA transposon	DNA	TcMar		ramVar1-74			Complete	143	2 bp	TA	43 bp
Group3	AS + JM + VP	rm2.0	DNA transposon	DNA	TcMar		ramVar1-161			Complete	318	2 bp	TA	53 bp
Group3	AS + JM + VP	rm2.0	DNA transposon	DNA	TcMar		ramVar1-347		Likely autonomous but could not find an intact middle part. Consensus has a gap of 10 Ns as placeholder of the middle part	Incomplete middle part	500	2 bp	TA	29 bp
Group3	AS + JM + VP	rm2.0	DNA transposon	DNA	TcMar		ramVar1-357			Complete	2770	2 bp	TA	29 bp
Group4	AS + JM + VP	rm2.0	DNA transposon	DNA	TcMar		ramVar1-202			Complete	1287	2 bp	TA	29 bp
Group4	AS + JM + VP	rm2.0	DNA transposon	DNA	hAT		ramVar1-235		Not clear if 8 bp TSD outside consensus or 2 bp (TA) inside the consensus; TIR starts with typical hAT motif	Complete	529	8 bp		12 bp
Group4	AS + JM + VP	rm2.0	DNA transposon	DNA	hAT		ramVar1-251a		Likely autonomous	Complete	3012	8 bp		11 bp
Group4	AS + JM + VP	rm2.0	DNA transposon	DNA	hAT		ramVar1-251b			Complete	617	8 bp		11 bp
Group4	AS + JM + VP	rm2.0	DNA transposon	DNA	TcMar		ramVar1-253		Likely autonomous	Complete	1287	2 bp	TA	29 bp
Group4	AS + JM + VP	rm2.0	DNA transposon	DNA	PIF-Harbinger		ramVar1-366			Complete	816	3 bp	ANT	16 bp
Group4	AS + JM + VP	rm2.0	DNA transposon	DNA	TcMar		ramVar1-374		Likely autonomous	Complete	1290	2 bp	TA	31 bp
Group4	AS + JM + VP	rm2.0	DNA transposon	DNA	hAT		ramVar1-394			Complete	673	8 bp		17 bp
Group4	AS + JM + VP	rm2.0	DNA transposon	DNA	TcMar		ramVar1-783			Complete	1103	2 bp	TA	29 bp
Group4	AS + JM + VP	rm2.0	DNA transposon	DNA	TcMar		ramVar1-802			Complete	596	2 bp	TA	25 bp
Group4	AS + JM + VP	rm2.0	DNA transposon	DNA	Zator		ramVar1-807			Complete	165	3 bp	TAA	26 bp
Group4	AS + JM + VP	rm2.0	DNA transposon	DNA	Zator		ramVar1-151			Complete	640	3 bp	TNA	whole
Group4	AS + JM + VP	rm2.0	DNA transposon	DNA	hAT		ramVar1-176			Complete	588	8 bp		16 bp
Group5	AS + JM + VP	rm2.0	DNA transposon	DNA	hAT		ramVar1-538			Complete	833	8 bp		24 bp
Group5	AS + JM + VP	rm2.0	DNA transposon	DNA	TcMar		ramVar1-594		Likely autonomous	Complete	2590	2 bp	TA	15 bp
Group5	AS + JM + VP	rm2.0	DNA transposon	DNA	hAT		ramVar1-605			Complete	1007	8 bp		13 bp
Group5	AS + JM + VP	rm2.0	DNA transposon	DNA			ramVar1-642			Complete	1630	2 bp	TA	115 bp
Group5	AS + JM + VP	rm2.0	DNA transposon	DNA	TcMar		ramVar1-646			Complete	507	2 bp	TA	77 bp
Group5	AS + JM + VP	rm2.0	DNA transposon	DNA	TcMar		ramVar1-653		Gap of 10 Ns in the middle	Incomplete middle part	1038	2 bp	TA	43 bp
Group5	AS + JM + VP	rm2.0	DNA transposon	DNA	hAT		ramVar1-654			Complete	818	8 bp		11 bp
Group5	AS + JM + VP	rm2.0	DNA transposon	DNA	hAT		ramVar1-766			Complete	518	8 bp		12 bp
Group5	AS + JM + VP	rm2.0	DNA transposon	DNA	hAT		ramVar1-776			Complete	3573	8 bp		22 bp
Group5	AS + JM + VP	rm2.0	DNA transposon	DNA	hAT		ramVar4-754			Complete	542	2 bp	TA	24 bp
Group6	AS + JM + VP	rm2.0	DNA transposon	DNA	TcMar		ramVar1-391		Likely autonomous	Complete	2701	2 bp	TA	49 bp
Group6	AS + JM + VP	rm2.0	DNA transposon	DNA			ramVar1-420			Complete	215	2 bp		31 bp
Group7	AS + JM + VP	rm2.0	DNA transposon	DNA	Sola		ramVar1-7			Complete	123	4 bp		56 bp
Group7	AS + JM + VP	rm2.0	DNA transposon	DNA	TcMar		ramVar1-62			Complete	197	2 bp	TA	46 bp
Group7	AS + JM + VP	rm2.0	DNA transposon	DNA	TcMar		ramVar1-77			Complete	121	2 bp	TA	26 bp
Group7	AS + JM + VP	rm2.0	DNA transposon	DNA	TcMar		ramVar1-140			Complete	257	2 bp	TA	36 bp
Group7	AS + JM + VP	rm2.0	DNA transposon	DNA	TcMar		ramVar1-168			Complete	1286	2 bp	TA	29 bp
Group7	AS + JM + VP	rm2.0	Retrotransposon	LINE	CRE		ramVar1-367			Incomplete 5'	388	Variable
Group7	AS + JM + VP	rm2.0	DNA transposon	DNA	TcMar		ramVar1-467			Complete	247	2 bp	TA	27 bp
Group7	AS + JM + VP	rm2.0	DNA transposon	DNA	hAT		ramVar1-582			Complete	459	8 bp		21 bp
Group7	AS + JM + VP	rm2.0	DNA transposon	DNA	Zator		ramVar1-607		Huge palindrome	Complete	2504	3 bp	TNA	whole
Group7	AS + JM + VP	rm2.0	Retrotransposon	LTR	DIRS		ramVar1-626			Complete	4364	None
Group7	AS + JM + VP	rm2.0	DNA transposon	DNA			ramVar1-652			Complete		5 bp		24 bp
Group7	AS + JM + VP	rm2.0	DNA transposon	DNA	MULE-MuDR		ramVar1-655			Complete	5555	9 bp		98 bp
Group7	AS + JM + VP	rm2.0	DNA transposon	DNA	hAT		ramVar1-692a			Complete	3233	8 bp		15 bp
Group7	AS + JM + VP	rm2.0	DNA transposon	DNA	hAT		ramVar1-692b			Complete	460	8 bp		15 bp
Group7	AS + JM + VP	rm2.0	DNA transposon	DNA	TcMar		ramVar1-696			Complete	1098	2 bp	TA	33 bp
Group7	AS + JM + VP	rm2.0	DNA transposon	DNA	TcMar		ramVar1-701			Complete	742	2 bp	TA	28 bp
Group8	AS + JM + VP	rm2.0	DNA transposon	DNA	Zator		ramVar1-190			Complete	2363	3 bp	TNA	134 bp
Group8	AS + JM + VP	rm2.0	DNA transposon	DNA			ramVar1-23			Complete	125	Unclear		whole
Group8	AS + JM + VP	rm2.0	DNA transposon	DNA	MULE-MuDR		ramVar1-341		Imperfect TIR	Complete	601	9 bp		22 bp
Group8	AS + JM + VP	rm2.0	DNA transposon	DNA			ramVar1-368		Mysterious TTTT-TAT	Complete	815
Group8	AS + JM + VP	rm2.0	DNA transposon	DNA	P		ramVar1-735			Complete		7 bp
Group8	AS + JM + VP	rm2.0	Retrotransposon	LTR			ramVar1-821		Solo-LTR	Complete	273	4 bp
Group8	AS + JM + VP	rm2.0	DNA transposon	DNA			ramVar1-6			Complete	125	Unclear		whole
Group8	AS + JM + VP	rm2.0	DNA transposon	DNA	Zator		ramVar1-65			Complete	2363		TNA	145 bp
Group8	AS + JM + VP	rm2.0	DNA transposon	DNA	Zator		ramVar1-71		TSDs not entirely clear	Complete	529	3 bp	TNA	139 bp
Group8	AS + JM + VP	rm2.0	DNA transposon	DNA	TcMar		ramVar1-78			Complete	121	2 bp	TA	26 bp
Group8	AS + JM + VP	rm2.0	DNA transposon	DNA	hAT		ramVar1-105			Complete	436	8 bp		8 bp
Group8	AS + JM + VP	rm2.0	DNA transposon	DNA	TcMar		ramVar1-106			Complete	164	2 bp	TA	59 bp
Group8	AS + JM + VP	rm2.0	DNA transposon	DNA	TcMar		ramVar1-125			Complete	592	2 bp	TA	43 bp
Group8	AS + JM + VP	rm2.0	DNA transposon	DNA	TcMar		ramVar1-133		(CTAG)	Complete	164	2 bp	TA	59 bp
Group8	AS + JM + VP	rm2.0	DNA transposon	DNA	hAT		ramVar1-148			Complete	576	8 bp		22 bp
Group8	AS + JM + VP	rm2.0	DNA transposon	DNA	TcMar		ramVar1-153			Complete	115	2 bp	TA	33 bp
Group8	AS + JM + VP	rm2.0	DNA transposon	DNA	PiggyBac		ramVar1-172		Check if Kolobok or Piggyback	Complete	531	4 bp	TTAA	12 bp
Group8	AS + JM + VP	rm2.0	DNA transposon	DNA	hAT		ramVar1-185			Complete	604	8 bp		12 bp
Group8	AS + JM + VP	rm2.0	DNA transposon	DNA	TcMar		ramVar1-217			Complete	207	2 bp	TA	32 bp
Group8	AS + JM + VP	rm2.0	DNA transposon	DNA	TcMar		ramVar1-280			Complete	340	2 bp	TA	27 bp
Group8	AS + JM + VP	rm2.0	DNA transposon	DNA	Zator		ramVar1-287			Complete	2363	3 bp	TNA	134 bp
Group8	AS + JM + VP	rm2.0	DNA transposon	DNA	TcMar		ramVar1-309			Complete	723	2 bp	TA	30 bp
Group8	AS + JM + VP	rm2.0	DNA transposon	DNA	TcMar		ramVar1-315			Complete	489	2 bp	TA	38 bp
Group8	AS + JM + VP	rm2.0	DNA transposon	DNA	TcMar		ramVar1-326			Complete	2811	2 bp	TA	233 bp
Group8	AS + JM + VP	rm2.0	DNA transposon	DNA	hAT		ramVar1-335			Complete	829	8 bp		16 bp
Group8	AS + JM + VP	rm2.0	DNA transposon	DNA	TcMar		ramVar1-338			Complete	741	2 bp	TA	32 bp
Group8	AS + JM + VP	rm2.0	DNA transposon	DNA	TcMar		ramVar1-351			Complete	933	2 bp	TA	28 bp
Group8	AS + JM + VP	rm2.0	DNA transposon	DNA	TcMar		ramVar1-392		Gap of 10 Ns in the middle	Incomplete middle part	897	2 bp	TA	29 bp
Group8	AS + JM + VP	rm2.0	DNA transposon	DNA	Zator		ramVar1-465		GC-rich TIRs	Complete	670	3 bp	TWA	34 bp
Group8	AS + JM + VP	rm2.0	DNA transposon	DNA	TcMar		ramVar1-501			Complete	933	2 bp	TA	30 bp
Group8	AS + JM + VP	rm2.0	DNA transposon	DNA	TcMar		ramVar1-534			Complete	1804	2 bp	TA	32 bp
Group8	AS + JM + VP	rm2.0	DNA transposon	DNA	TcMar		ramVar1-577			Complete	1750	2 bp	TA	28 bp
Group8	AS + JM + VP	rm2.0	DNA transposon	DNA	TcMar		ramVar1-618			Complete	933	2 bp	TA	28 bp
Group8	AS + JM + VP	rm2.0	DNA transposon	DNA	TcMar		ramVar1-641			Complete	1930	2 bp	TA	41 bp
Group8	AS + JM + VP	rm2.0	DNA transposon	DNA	MULE-MuDR		ramVar1-664			Complete	5556	9 bp		68 bp
Group8	AS + JM + VP	rm2.0	DNA transposon	DNA	hAT		ramVar1-680			Complete	546	8 bp		13 bp
Group8	AS + JM + VP	rm2.0	DNA transposon	DNA	hAT		ramVar1-685			Complete	879	8 bp		12 bp
Group8	AS + JM + VP	rm2.0	DNA transposon	DNA	TcMar		ramVar1-709			Complete	378	2 bp	TA	24 bp
Group8	AS + JM + VP	rm2.0	DNA transposon	DNA	PiggyBac		ramVar1-745		A lot of recombinant versions	Complete	675	7 bp		17 bp
Group8	AS + JM + VP	rm2.0	DNA transposon	DNA	Zator		ramVar4-222			Complete	2366	3 bp	TNA	160 bp
Group8	AS + JM + VP	rm2.0	DNA transposon	DNA	TcMar		ramVar4-284			Complete	1109	2 bp	TA	30 bp
Group9	AS + JM + VP	rm2.0	DNA transposon	DNA	TcMar		ramVar1-590			Complete	432	2 bp	TA	14 bp
Group9	AS + JM + VP	rm2.0	DNA transposon	DNA	TcMar		ramVar1-677			Complete	1290	2 bp	TA	27 bp
Group9	AS + JM + VP	rm2.0	DNA transposon	DNA	TcMar		ramVar4-749			Complete	197	2 bp	TA	47 bp
Group9	AS + JM + VP	rm2.0	DNA transposon	DNA			ramVar1-0			Complete	113	Unclear		whole
Group9	AS + JM + VP	rm2.0	DNA transposon	DNA			ramVar1-16			Complete	113	Unclear		whole
Group9	AS + JM + VP	rm2.0	DNA transposon	DNA	hAT		ramVar1-616			Complete	132	8 bp		17 bp
Group9	AS + JM + VP	rm2.0	DNA transposon	DNA	hAT		ramVar4-518			Complete	490	8 bp		17 bp
Group11	AS + JM + VP	rm2.0	DNA transposon	DNA	Zator		ramVar1-73			Complete	2415	3 bp	TSA	149 bp
Group11	AS + JM + VP	rm2.0	DNA transposon	DNA	TcMar		ramVar1-89			Complete	606	2 bp	TA	39 bp
Group12	AS + JM + VP	rm2.0	DNA transposon	DNA			ramVar1-26			Complete	123	Unclear		whole
Group12	AS + JM + VP	rm2.0	DNA transposon	DNA	TcMar		ramVar1-123			Complete	143	2 bp	TA	43 bp
Group12	AS + JM + VP	rm2.0	DNA transposon	DNA	Zator		ramVar1-131			Complete	541	3 bp	TNA	240 bp
Group12	AS + JM + VP	rm2.0	DNA transposon	DNA	TcMar		ramVar1-137			Complete	1287	2 bp	TA	29 bp
Group12	AS + JM + VP	rm2.0	DNA transposon	DNA	TcMar		ramVar1-225			Complete	884	2 bp	TA	306 bp
Group12	AS + JM + VP	rm2.0	DNA transposon	DNA	hAT		ramVar1-238		Gap of 10 Ns in the middle	Incomplete middle part	578	8 bp		12 bp
Group12	AS + JM + VP	rm2.0	DNA transposon	DNA	hAT		ramVar1-260			Complete	383	8 bp		14 bp
Group12	AS + JM + VP	rm2.0	DNA transposon	DNA	TcMar		ramVar1-277			Complete	1826	2 bp	TA	33 bp
Group12	AS + JM + VP	rm2.0	DNA transposon	DNA	hAT		ramVar1-293			Complete	454			17 bp
Group12	AS + JM + VP	rm2.0	DNA transposon	DNA	TcMar		ramVar1-321		Gap of 10 Ns in the middle	Incomplete middle part	290	2 bp	TA	78 bp
Group12	AS + JM + VP	rm2.0	DNA transposon	DNA	TcMar		ramVar1-329			Complete	290	2 bp		213 bp
Group12	AS + JM + VP	rm2.0	DNA transposon	DNA	hAT		ramVar1-356			Complete	673	8 bp		17 bp
Group12	AS + JM + VP	rm2.0	DNA transposon	DNA	hAT		ramVar1-418			Complete	287	8 bp		20 bp
Group12	AS + JM + VP	rm2.0	DNA transposon	DNA	hAT		ramVar1-437			Complete	253	8 bp		20 bp
Group12	AS + JM + VP	rm2.0	DNA transposon	DNA	hAT		ramVar1-451		Gap of 10 Ns in the middle	Incomplete middle part	359	8 bp		10 bp
Group12	AS + JM + VP	rm2.0	DNA transposon	DNA	TcMar		ramVar1-511			Complete	1969	2 bp	TA	49 bp
Group12	AS + JM + VP	rm2.0	DNA transposon	DNA	Zator		ramVar1-528		Gap of 10 Ns in the middle	Incomplete middle part	650	3 bp	TNA	17 bp
Group12	AS + JM + VP	rm2.0	DNA transposon	DNA	hAT		ramVar1-570			Complete	874	8 bp		10 bp
Group12	AS + JM + VP	rm2.0	DNA transposon	DNA	hAT		ramVar1-610			Complete	1007	8 bp		13 bp
Group12	AS + JM + VP	rm2.0	DNA transposon	DNA	hAT		ramVar1-624			Complete	125	8 bp		25 bp
Group12	AS + JM + VP	rm2.0	DNA transposon	DNA			ramVar1-665			Complete	665	Unclear		34 bp
Group12	AS + JM + VP	rm2.0	DNA transposon	DNA	TcMar		ramVar1-667			Complete	592	2 bp	TA	43 bp
Group12	AS + JM + VP	rm2.0	DNA transposon	DNA	PiggyBac		ramVar1-759		Gap of 10 Ns in the middle	Incomplete middle part	834	4 bp	TTAA	14 bp
Group12	AS + JM + VP	rm2.0	DNA transposon	DNA	hAT		ramVar3-66			Complete	621	8 bp		12 bp
Group12	AS + JM + VP	rm2.0	DNA transposon	DNA	PiggyBac		ramVar4-363			Complete	528	4 bp	TTAA	5 bp
Group12	AS + JM + VP	rm2.0	DNA transposon	DNA			ramVar1-39			Complete	125	Unclear
Group12	AS + JM + VP	rm2.0	DNA transposon	DNA	TcMar		ramVar1-103			Complete	340	2 bp	TA	27 bp
Group12	AS + JM + VP	rm2.0	DNA transposon	DNA	P		ramVar1-417			Complete	717	7 bp		27 bp
Group10	AS + JM + VP	rm2.0	DNA transposon	DNA			ramVar1-8			Complete	103	Unclear		40 bp
Group10	AS + JM + VP	rm2.0	DNA transposon	DNA	TcMar		ramVar1-124			Complete	493	2 bp	TA	54 bp
Group10	AS + JM + VP	rm2.0	DNA transposon	DNA	hAT		ramVar1-376		Gap of 10 Ns in the middle	Incomplete middle part	886	8 bp		29 bp
Group10	AS + JM + VP	rm2.0	DNA transposon	DNA	TcMar		ramVar1-424			Complete	1075	2 bp	TA	22 bp
Group10	AS + JM + VP	rm2.0	DNA transposon	DNA	TcMar		ramVar1-483			Complete	368	2 bp	TA	32 bp
Group10	AS + JM + VP	rm2.0	DNA transposon	DNA	P		ramVar1-491			Complete	392	7 bp		32 bp
Group10	AS + JM + VP	rm2.0	DNA transposon	DNA	P		ramVar1-630			Complete	291	7 bp		38 bp
Group10	AS + JM + VP	rm2.0	DNA transposon	DNA	TcMar		ramVar1-634			Complete	648	2 bp	TA	32 bp
Group10	AS + JM + VP	rm2.0	Unknown				ramVar1-649			Complete	388	Unclear
Group10	AS + JM + VP	rm2.0	DNA transposon	DNA	hAT		ramVar1-740			Complete	636	8 bp		18 bp
Group10	AS + JM + VP	rm2.0	DNA transposon	DNA			ramVar1-792			Complete	553	2 bp		31 bp
Group10	AS + JM + VP	rm2.0	DNA transposon	DNA	TcMar		ramVar3-427			Complete	197	2 bp	TA	46 bp
Group10	AS + JM + VP	rm2.0	Retrotransposon	LINE	RTE-X		ramVar1-552		ATCT microsatellite as 3' end	Incomplete 5' end	2074	Variable
Group10	AS + JM + VP	rm2.0	DNA transposon	DNA	hAT		ramVar1-812			Incomplete 3' end	2778
	VP	rm2.0	DNA transposon	DNA			ramVar1-390			Complete	253	?	?	65 bp
	VP	rm2.0	Unknown				ramVar1-601			Incomplete both ends	2697

## Sheet: Table S2
Table S2. Repeat library for H. exemplaris comprising curated and uncurated consensus sequences
hypDuj2-138#DNA/hAT	CAGAGGCTCGTTTAGGGTCCTTACAGGTCGGAACCAGGACCCCTCACGGTAGGGCCAGGGGGTGGGCAAAGGGGCAAAATGCATTTTTTTCAAGATTGAACCCAAAATTCGGCCTCTTGTCCCTGATCATTTTGAAACTTGTGGGGGTGTGGGGGTCTGATTTCCAGGGCCCCCCGGGATTTCAAAACATTTTCAAAAACATCAGTTTTTCGTTCAAATTTGAGGTTTGTTGAAGTCCAATTTAAGCTYCCTATTTRTGAATACAAATAGGAGGTTCAAAACGTTCAAGAAAGGTCCAAATTTGATGAAAAACTGATGTTTTTGAAAATGTTTTGAAATCCCAGGGGGCCCCTGGAAATCAGACCCCCACACCCCCACAAGTTTCAAAATGATCAGGGA…
hypDuj2-183#DNA/TcMar	CCGGGTTCGGGAATGCTTTTGAGACAAATTTTGCCACGCCCACGCGCGCAGAGTGTACACATTAAAGAAAAAATGTAAACTCCAGTTTCTTTTTACATCTATGGGCTACAAAATGTGTGCTCATAGGTAGGTYCTAAAACTCGTCGCGGCCTTGCTGTGTAATATTTTGTGGACTCCGGTGGAAATTGTCCGTGGCCCAGCGCAGTACGGAATATTATTATTTATTCGCGTGAAACTCCAACAAACCGCTCTTGCGCGCCATGCTTCCTCTTATAAAAAAATGTGAAACAGCTATTGTTAAGGCCTGATATTAGGCTACCTTGAGCCACAAACTCAACTCGATCACATTGTTGGTTTTTTATGAAGGCTCCAATCTTGATGACTCCTCAAATTTGCATA…
hypDuj2-51#DNA/TcMar	CACACGTGGCAAAAACCTCAGGCCGACCGAATTAAAGCCAACTTTTTACCGGCGCCCAGCAAAATGGGGTGGTCGGAGTTTGAGCCATTTTGGCCAATGCGTGCAGCTGTTTCTCACGTCGCTTGATTCATTGATTTAAAACTAGATTGGCAAAATGRTTTCAAATCAATGAATCAATCGATGTGAGAAACAGCTGCACGCATTGGCCAAAATTGGCTCAAACTCCGACCACCCCATTTTGCTGGGCGCCGGTAAAAAGTTGGCTTTAATTCGGTCGGCCTGAGGTTTTTGCCACGTGTG
hypDuj2-60#DNA/Zator	CTTGGGACGATTTTCAGAGGGGGAACCCAGAATGTCTCCGCTTTATATTTTTTTAATAGAGCTATAATTATGATGATTTTCAAAATTAATTTTATCGGTCAGGATATGAAAACTTTTTTCGGCAGAATTTCAAAGTTGGGAAAACACTGGAAGATTCCATTTTCCCTGATTTTGACCGTAAAAACTTCATTTTTGCAGAATGATTTAATTTAACGAATTTTGATATTATCCCTCTCAAAAATCAATTTGAAATCGTTTGGCACTAGCAGAATCTTTTTTGGATGTCAGGGGGCGGAGCTATGCGTCATTTCTGGAATATCACTCGGAAGTTTCCGGTCGGGCTCGACAATGACGTGTAGCTCCGCCCCCTGACGTCCAAAAAAGATTCTGCTAGTGCCA…
hypDuj2-99#DNA/Zator	CTCGGGCAAGAACGGAGATTTTCCCTCCCGATCGGAGTGGGTTTTTTTTCACAAATACCTGTCCATATATCATGATTTTACATTGGGGTCTCGGGCTGGAAATCACATCCGCGGTTTCAGAAAAAAATAAGGAAGAAAAAAATTCCCGCACCACTTTGTGCTATGGCCCGGGGCTTGATTGATTGATTCATCAGCAACGTTTCCGAAGTTTCAATTTTTTTTATCCAAACCACTGTAAAACGTTTGATTCCAAGATTTTTGACACCCTTCCACTCCAAATTCGATTTGGAATCGATTGACATCAGCAGAATCTTATTTGGATGCCAGGGGGCGGAGCTATGGGCTAGTTTCGATCTAGGCTTCCGAGTGACATTGCAGAAATAACCCATAGCTCCGCCC…
hypDuj4-257#DNA/TcMar	GAGCCCTGCGCGGTTAGAAAAAATTGAACCGCAGCCCGCACCGCGACCTGTTTTCTAAACCGCGGCCCGCACCGCACCGCAGGCAACCCTTAAAACCGCACCGCCGCAGCCCGCGGGCTGGCACCCTCAAACCGCAAACCGCACCGCCAATTTTAGAACCTAATAAAATATACGTATACAAATACGTAAACAATACGTAAATACGTACGTATTTACGTACATACGTATACGTCATGTACGTATTTTCAATACGTAAAACAAATCAGATGGCTCTATTGCGCCTGCCTCTGTGGGATAATGGASAATTGATTGATTGCAATAGAGAGGTTGAAGCATTTCGGCGTAAGAGTAGCGTATGAAAAGTGTACGCTTGCTCTACGGAGGACAGGTTGAAGCAGT…
hypDuj2-358#DNA/TcMar	AGGGTATTCAAAGTTCGCTTATTTGCAGCGATTATTTCGCTAATTCAAACTCGCTAATCTCCCTGGTTTTGCACGCCATTGCAACGGTGATACGAGGACACGCCCCCTGGCTTACCTGAGGCTGTGTCTCCTTCGCTAATCTCAACTCACATGGACCACTCACAAGACAGATGCACACAATTAGCGAGCAGATAACCGAGAAAAGCAGCTCCTTGGCTGCTTTTTTCGCTTATCTTCAAAACCAGGGAGATTAGCGAGTTTGAATTAGCGAAATAATCGCTGCAAATAAGCGAACTTTGAATACCCT
hypDuj3-1#DNA/TcMar	CCGCGTGGAAACTTATTTTTGAGACTAACTTCACCGACATGCTGCTCCGTCCCCTCTAGCAGGGGGAAAGTAGGTCACCACTCATTCGACAGAGAATTTTCTCCTCTTTCGTTTTATCATAAAAGATCTGCATTAATTTGGGTTTGTTTACGTTTTTTCCATCTTCTCCGGGAAGCACCAAATCGACGTTTTGTCCCTGTGAATCCGCACCAGTTATCGAAAATCGAACAGATCAAAGCTTCTCATCGTTTCTCAAAGGTGCTCAAATGTAAACAAACTTTGAAAATTCTTTGGCCAATCGATTACCTAGAACACATTTTCGTCGAATCCTTGCCAGAAAAAAGATCCACCAGTTTTCCCAGACCCTCCTGAGAATGAGGGGTTTTTTTCATTTACCGT…
hypDuj3-11#DNA/TcMar	CAGAGGTTAAACAACTTGATGGTGCTCAGTGACTCATGTTCACACCTGTACAGGGCGCCTTATCTGATTTTCAAATCTCATAAACCCAACACGTGCTCCGCTCAATTTCACATGTGTGATATATTTCTTGTCTCATTTGGACGCAAAGATGGGTCGCAAACTAGATTTGGGTCTGAGGGAGTCTATTTTGACATTGGTCAGTTTGAAATATTCATCCAGAAAAATTGTGGAAGCATTGAAGGTCAGGAATATCGTTGTTTCTCAGAGAGCAGTATCTAATCTCATCAGGAAAAATATCAACAAGGAAGCCGGAAGTGATACTGCACCGTCGTCGGTGAAACCCCGTGGCTCCCCGAAACTCCGAACTCCTGGTCTGGTGGCTGCCATTGAAAAGGACCT…
hypDuj3-13#DNA/Zator	CAAGGGAAGCGAACGGTAGTTGACACGCCGATCTGTCTGAATTTTTTTTTTCAAATAGTGGACTAAATTAATAGATTTTAGCAAAAAATTTCATCTGCAAACGAGCTCTGGTTTGAGCGGGAGAAAATTCGGAAGTTCCCCGATGGCTCCGCGGGTTTCCCATTCAATTCAACCGTTGATTGTTTGATTTATGCTCTAGCAAAATTCAATTTAATTTTTTTACCACTCTAACCCACACAAACGTCGTTTTTTGAAAACGTTCGATTCAAAGATTTTTAACACTCTTCCACTCCAAATTCGATTTGAAATCGATTGACATCAGCAGAATCTTTTTTGGATGMCAGAGGGCGGAGTTATGGGCTAGTTTCAATCCAGGCTTCCGAGTGACGTTGCAGAAAT…
hypDuj3-31#DNA/Zator	CTTGGGGCATTATTCAAGTGCCGAATTCAGAATCACTTCGAAATATTTTTTTTATTTAGACCTACTTTAGTGATGAATATAAAAATTTATTTCGCCGGTAAAGTCAGACAAAGTTTTTTTTGGTGATATTTCAAAGTTGGAAAAACACWGGAAGATTCCATTTTCCTTCATTTTCACTGTAAAAATGGTGGTTTTTAGAACTAAATTAAAAACGATTTTTTTGACACTATTCCATTCCAAATTTAATTTCGAGTCGATTGGCATCAGCCAAAAAAAGATCTGAGATCAGTGGGCGGAGCTATAGACYAAAACTGGACAGCTTCGCTGGAATTATCGGTCCTTTTATAAAGATACCCAAAGCTCCGCCCTCTGATCTCCGAAAAATATTTGGGTGATGCC…
hypDuj3-5#DNA/TcMar	CACACATGGCCACAATTTTGGGTGGCAGAGTTCGAGCCATCAGGGTGGTCTGAGTTTGAGCCACTCTTGGCTAGAGCTTGCCACTGCTTTCTCCTGAATCTTTGATTTAATGCCCGGCCCAGCGGAAAAATTAGATTGAGCAAGCTGCTCTAAATTCCGCCAAAATAAACAAGTTCAATCAATCGATCAATTGAGTAAAGGCTGCATGGTCAGCTGTGGTCAAGAGCGCGTGCGCGCGGTGACTTAATTCGGCTCGAACTCGGACCACCCTTTTTGGCTTAAAGTCTGCCACCCAAAATTGTGGCCATGTGTG
hypDuj3-55#DNA/piggyBac	CCCGTTAACGCCCAATGTCGTCAAATGACGACATGGCGACCTCCGAATTTTCACGCAGAGATGGTTTGAGCGATTTTGCTAAACTCAACTGATTTTAAAAGTTGGTATCTTGCTTGAAAATTAGAGATTATGGTTTGGTCATTTGCTGCTTGACCAATGTCCGGCAGAAATTGCCAAAGTTAACCAGTTTTCACTTTTTTTGAGTGAAAAAGGTCTCCGCAGGCTGTGAGCTGGCCAAAATTTCTAAAAATATGTGGTTTTTTCCATCCACCAAGTTGACCATCTATTGACAGTCTCTAAAAATAATTATCTGAGTCGGATTGTTGACCGGCACGTGGCCAGTGGTCAACGAAGGCGTCCGATTTTTTGTCAAAAAATGAATAAAACTGACTACTATGG…
hypDuj3-58#DNA/piggyBac	CCCTCTGAGTGCCGGTCAGCTTACACTGGCTTAATTCTTCCTTCAAACTCCATTTGCTCATCGAGCATTTGCACTTTTTTGATACGGTTTTTTGCTTTGATCCTCTAACAGAACCGTAAAATATAAAGTAAAAACAACTTTTGAAAAAAACTTTCGGAAGTGGTGAGAACTCATTAAGCCAAACTTGGCTTAAACTTAAATGGCATGTATACTAACTTGCGGTGCGTGCTGAAAAAAAAATTCCGGGCTTCGAAATTAAAAAGGGTTCTAGCCAACGACCATACCAATAAAATCCAGTTGAAAATGAAATAAACAAGCAATCGAGAGCGGAATGAAAAAATTGAACTCACTAGGAAGATGTTTTGATTCCCTATTGGCAAAATGTCAGCTGTTGTCAGG…
hypDuj3-70#DNA	GGGTGCGTCTCAAATCTGTATCCAAACCCGTAACGTAACCGTAACGGTGTCTCAGATTTGCCGTTTTGGCAAACCGTATCTCGAGATACGGTTTTCCGAACCAAAAAGATGTGAGACACCGGTATGGTTCGAAACCTTTTCTGTCTCAAATTCGTATCGTACCGTACCATACCGCGGTTTTGCCATAACCATAACTCGAATCTTACCCGTGTCTCAAATTATTACGGTTCGAACTAAATTCGTTTTGCGTTACGTCACTTTTCCTTTGTTTCTGGCTGTATCTCCGTAACCACCTATGGGAGGTGGTTTTTGGGGTATCTCGTTGGTGGTCGCATCGACCCCGACAGTCGATTGCTTCCTCCAAATTTTTTAGTTTAAATTTGTTCGCGAAGATAAATG…
hypDuj4-917#DNA/TcMar	CTGTAGAATGCCGCACAGTTGAGGGGAGCGGCGTTCGGTTAAACAGAACACTCGATAACTTTGCCCATAGGTACAGAAAATAACGCCCGGCCCGTTTACAGCATTACTCTTACGGCCATAATTCTACCCGGTCGGAGAGCTAAAATACGCGTTTGTTCTTCGTCCGAGTAGTGATTATACTTGACCGTTTTTGTGCAGAGGTCTCACGCCCCAAGGGATTGAAAACGAAAACGAATCAAGAAATCAACGGCTCCACTTCTGCTTGACATTAAAAAGCAGGCCTAATCAACAATCAACAGGTTGGAGTCTTGTGGTCCTATGTTTGAAGCAATAAAGCTTGGGTTGCTTTTTACGAGTGTTCTGTTTAACCGAACGCCGCTCCCCTCAACTGTGCGGCAT…
hypDuj5-28#DNA/TcMar	CAGTAAGCGACAGGAAAAAGTTGAATGGAGGGTCCGAGCGATGGGCAAAAGGGGCGGGGCAGGGGGTTAGATAAACACAATCAGTTAATCAACCAGCAAAGCTGCACCGCTTGTTTTGTGGTCACTTTAAATCGTTTTAAAGTYACTGGTTGATTARTTGATTGCGTTCAACTAACCCCTTGCCCCGCCCCTTTTGCCCATCGCTCGGACCCTCCATTCAACTTTTTCCTGTCGCTTACTG
hypDuj5-660#DNA	GCACCACGGCACCGTACCCCCCCCCCTGAATTTCGGTCGTGCCAGAGGCACCACAATTTTTCTTACGTGTCCGAGGCACCAAAAACGTACTTTTGTGCCATAGGCACCACGTCTTTTTTTCAGTGCCACTGGCACCGCTGAATGATTGATCGATTGATTGATATTTCGAAGTTTTGGTACCCGTGCCAGAGGCACCAATTTTTTTTCGTGGGACACAATTGGTGCCATGAACACTTTTTTTTAGAAAGCGTTTTACACGTTTCAAAAAACGGTGTCCTGGGCACACTTTTTTGAGGCGGTGCCCCCCCCCCTGACTCCAGACCTCAACCCGACGCTGC
hypDuj3-100#DNA/TcMar	CTGTAGAGTCCCGACCCATCCGTGGTGCCTACGTCATCACACAGTAAAAAGCGACCGTTTTGATTGATTGCAAAGATGTGCGAACCACAAGACCGCACGTGTCGATTGATTGATTGCGTAAGCAGTTCACAGTTACAGTTTTCATCCTTCCTTTCTGCGGTCGATTCATTGATTCGTGCTCGTTTTTTTGCGTTTTCTTTAACATTTAAAAAAAATGGGCCGTCGTAATCGCTACACCGAAGAAGAAAGAAAAAGGACCCTTGATCGCTTCCGCCGTTCAAATTTGATTGATCGATTGAAGCGTAACAGTTGTTTTGGCCCACCGGGTCTGATTTACTGGGGGGGGTCCAAAAAGTACCACGGATGGGTCGGGACTCTACAG
hypDuj3-156#DNA/TcMar	CACACTTGCTTTTAATGCCTATGTGCCCAAGTTAAAGCCACCCTTTAAGCTTTGGCCCAGCAAAATAGGGGGGTCCGAGTTCGAGCCAATTCCAGCTACCGCGTGCTGCTGCTTTTCAACGATTGATTGATTATTGATTGAACTCCCCCAACCATCGGAGAACAGAACGGAGTAAAATCAGAAAAAAACATATTAATATACAAAATTTAACTTTGGTCGGCGTTACAGGTCGTGGCTTACTAGGCTGGGGCATTTTAGGCATCGAAAAACACTCAAGAAATCAATCAAGGACGCTTGACCGCCAAAAGATAAATTTGCTCAATCAATTGATCGATCRAAAGCAGCTGCTCGCGTTGGCTGGAATTGGCTCGAACTCGGACCCCCTATTTTGCTGGGCCA…
hypDuj3-161#DNA/Zator	CAAGGAAATGAGACCACTCTGGACGGCGAATTTCTTTATATCTGTTTGCTGTTACCGATGCACTRTTGCCTGGTCTCTTCGATTCCGTCGAGAAAATCGGCAGAAAACCAGAACTACTATTTTAAATAAATAAAAACTGACCAGTGGTAGTATATAGAGGGCGCTGTCTATGTTACTGAAACATGTACTAATTGATTATTTGATTTTGAACGGACTGATCGATTGAATAAACGCAGACACATTTTATTAATTGATTAATTCACAGAGACGGTAACATAGACAGCGCCCCCTATATACCACCACTAGTCAGTTTTTATTTATTTAAAATAGTAGTTCTGGTTTTCTGCCGATTTTCTCGATGGAATCGAAGAGACCAGGCAATAGTGCATCGGTAACAGC…
hypDuj3-171#DNA/piggyBac	GGGCAACCCGGCGCTTTGAAATCGTCCTTAAATCTCGCCGGGTCGCCAGCCGCAGTGACCATGGATTATTGTTTTCGTGTTCCAATCTATTTTTTTATGACTCCTTGTTGAGTTGGCAAACTTTTTGTCCTTTTCAATTTTTCAAAAAAAAATCCTATGACGTCATCGGACGTAGCCGTCCCTCTCGGGCACTCTTTTGATAACTTTGAATGGCGAATATCTTCTGATTAACCTCGTTTTGCACTTTTCCGATAGGCATTTAAAATTGCAACCTTCAAAATTCAGCGTTTTGAGTTAGCAAGATGCATTACAGAGAAAAAGAGGAAGAACCGTAAAAAAAACTTATTTTGGGATGGGATGAACTTGGGTCGCTGAGCTTCTCAAACTTTTCTCTGTAAC…
hypDuj3-205#DNA/Zator	CAAGGGAATATTTACCTGTGTCAGTCTGAGATCGGGCCCAAATTTTTTTTATGGATACATACTATCAAACCATGATTTTAGAAAATATGACTGGTCCCCCACAATTCCGTTTGAGATGGAGAAAATCGGAGAAGATTCCTATTGCGGCAGCYACTTTAATGCTTTCGCAATAACGTTGATTGATTGATTAAACACAGTACAGTACTGTAGCGACGCGATTTAAGGCGCAGCTGTAGCCACGCCCCCGGGCTGTTTGCTCACCACTCCGTCTGAATTGCTCTAAATATTTTATTCCAAGTATTCACCGTTAAAAATCTATCGTTTYTGTTTAAAMTGCTCGAATTTTTTTTACCGAAAACCGAAGAAGTACAATTTTGAAGCGCTGGTCTTTGCCTCATC…
hypDuj3-248#DNA/Zator	GGGATCGTTCAACAATTATGTCATCGAATTTAGGGGGGTACGTGTCAGCAATCGATGACGAGCTCTGACGTATAGGGGGTGGGGGTCTGTCCTTGGATTACGTCAACAATTTTAAATCTCAAAATTTCCTTGATTCTGAGAGTTTGAAAAAACGTGTATTTCAATAACATTTTATAGACCCGCATGCCATTATTCTTCCCTTCATTTGAGCATCATACTAGTACTGACAAGAGGTTCCGATGGCTCCACCAGAAAATACGTCACTTTGATGCCTTGCCGATGAGGAGGCTGACCGACATTCCCATCATTACCGATCTAGACGCTTTTCTTCGTTCTGATTTTGAAAATGCGGAGGATAACTAAGTGTTATCGGTGCTGAAATTTTGTTATTAAAGCGGA…
hypDuj5-6458#DNA/TcMar	CTGTAGAGTCCCGACCCATCCGTGGTACTTTYGTCATCACACAGTAAATCGCGACCGTTTTGATTGATAGCCGRYATGCCAAAACAACAGGACCGCTTCAATCGATCAATYRATTGCGTAAGCCGYTCACAGTTACAGTTTTTATCCTTCTTTTCTKCGGTCGAKTCATTGAGTCGKGCTMKTTTTTTTGCGTTTTCTTTAAAAATKTTAAAGAAAAYGCAAAAAARCSATCATGAATCAMTGAATCGAWCGCAGAAAGRAAGGATGAAAACTGTAACTGTGAACTGCTTACGCAATCAATCAATCGACACGTGCGGTCTTGTGGTTCGCACATCTTTGCAATCAATCAAAACGGTCGCTATTTACTGTGTGGTGACGWAGGYACCACGGATGGGTCGG…
hypDuj3-416#DNA/TcMar	CACACGTGGCAAAAACCTCAGGCCGACCGAATTAAAGCCAACTTTTTACCGGCGCCCAGCAAAATGGGGTGGTCGGAGTTTGAGCCAATTTTGGCCAATGCGTGCAGCTGTTTCTCACATCGCTTGATTCATTGATTTAACACCAGATTGCCAAAATADTTCGAAGTCAATCAATCAATCGACTGAGCAAAGACTGCGTGGTCAGCTGTGGTSAAAAACAGCTGCACGCATTGGCCAAAATGGCTCAAACTCCGACCACCCCATTTTGCTGGGCGCCGGTAAAAAGTTGGCTTTAATTCGGTCGGCCTGAGGTTTTTGCCACGTGTG
hypDuj3-502#DNA/TcMar	CCGGGTGCGGGAGAACTTTTGGCACTACACTAAAATTGCTGAATGTAACCCTATATGAACTGATAAAAAAAATTTATGCTTTATTTCGAAAGAAGACCTATAGGTCTGTGAAACATTTGCTCGGTTCGACGTTGGGGCAGGAGCAGGACAGGTGCTATGCATTGGTTTGTGGCAGCACCTAAAAATTAAGCGTGGCCTGGTTAATGGCAGATTTTGCCAAGTTCGCTGACCCAGATCAAAACTGGTTCGCATTTCTCGAAGCAGAGCGTGAGCAACAAAAAGTTACAACACGTATGTTGTAGTACTTTGATGGGGCTATCCCATGCAAAAGAAAAAAATCAATTTGACGGCAACTTTGGTTTTGAAAAAAAAGAAAACGTCGCAGGGTCAAGTTCAGCC…
hypDuj3-510#DNA/TcMar	GGGACGTTTAAGCAGTCGGCGTAAGCGTAACGTAAGCGTAAACTTAAGGACACGGACCAATAGGAATGAGGCACGGGGTGTGGCCTCTCTTACGGTTAATTTCTTACGCTACTGCCTGACGTAAGGGGCAATGGGCCTTAAGTTTCGCCGTAAGAACGGAGTAAGAAAATTTCAGGAGAATCGCCCTGTTCAAAGTAGAATGGTTTCCTTGAAATTTTCTGCTCTTGCGCCTTACGCCCAGATCCTTACGCCGAGTGCTTAAACATCCAGTCGTAAGCGTAAACTTAGCGGGCCTTACGCCTAAGTTTACGTTACGCTTACGCCGGTTTGCTTAAACGTCCC
hypDuj3-535#DNA/piggyBac	CCCTCTGGTAACCAGGTGTTTTGGGTATACGGATAGAACCGGGTCTAGCAAAACTTTGCTAGATTAGGGAAAGTGCTGAATGATTCCTTGCAAATCCTAACGGAATCGTTTGGAAAATTCCCCACAACCATCAAATGTAACCGTTTCAGTGGTAGTGGGAACCGTGGCGCCGCTGACGAAGAATGGAAAAAAGCCGTCAAATGAGTGACTACACAGTTACGAARDGTCAGTTACACGTTACTCGYAGTGGTTACTCGCAGTGGTAGCGCAGCGAATCATTAGGCAGAGTTCTAACCTTTTCCTAATGGTTACTAATTTTTAACTCCACTTGTATTCACTCGAATATTGCAATACCAGTTTTACTAGATGCCCTAAGGACCAGTCTCAAGTCCCTTATTT…
hypDuj3-574#DNA/TcMar	CTGTATTTTCGCGTTAGACAGGGACAGCGTACGAGCTGTGGAACGTTTAATCGGCCACGCGGCGCTTGTGCTGTGTGTACGGTGCACACAGCCGTGCACACGTTCCACTCCAGTACGACTGTCCCTGTCTAACGCGAAAATACAG
hypDuj3-581#DNA/TcMar	CTGTAGCGACGCGATTCTAAGGCGCAGCTGTAGCCACGCCCCCGGGCTGTTTGCCCACCACTCCGTCTGAATTGCCCTAAATATTTTATTCCAAGTATTTACCGTTAAAAATCTATCGTTTCTGTTTAAAATGCCCGAAATTTTTTTACCGAAAACCGAAGAAATACAATTTTGGAGCGCTGGTCTTTGCCTCATGGATTGTCTCAGCGAGAATTTGCCAGAGCGGAGAAAATCGGAGAGGCTACCCTCCGCCGGTGGCTAACGTAAGAGCCTGCTTTTTCGGTTGATTGATCTCTTGATTGAAGATTTGTGAAGATCACTAAGCATGTGGGCCGTTGGTAAGTTGCTTGATTGAAGACTGAGGCGCATTTCAGTGGGTAGGTGGTTTTGTACGCACAC…
hypDuj3-713#DNA	AGCCAGAGGCGCGTTTCGATTACCAGGGGGTGGCAACCCAAGCAACTCCCCTGGGGGGCCCCCTGAGGGTCCAGCAGGGGTCTGGACCCCTGGAACTGCCATTCGATCCAAAATTTTATTCTTAACAAAAAATRTRTTTGGGGTTAAAGTAAATAATAAATAGTAAATATAGTAWATATATAAAATARAATATTATAATTATATTTATTTTTATATATTTATTATATTTANTTTTTATTATTTACTTTAACCCCAAATATATTTTTTGTTAAGAATAAAATTTTGGATCGAATGGCAGTTCCAGGGGTCCAGACCCCTRCTGGACCCTCAGGGGCGCCCCCAGGGGAGTTGCTTGGGTTGCCACCCCCTGGTAATCGAAACGCGCCTCTG
hypDuj2-52#DNA/TcMar	CCGTATTCCCCCGATCTCAAGGGACACTTTTWTGCCCTACCAGTTAATTTCATCCACCCCGGATCTTATCTGTTCATCACCGTTTGCTATTGTTTACCTACAATCAATCAATCAACTGATTCAATGTGTGCGTCAAAAAATCCCGCTTAATCAATCAATCAATCGCTGCCAAGTTGCGCTTAAATTTCAACCAATCACGACACAGTGAATCCGATTGAACAGTCAACCGATGACTGGAGGGGGTGGGGCTTAACTGTCCCTTGAGATCGGGGGAATACGG
hypDuj3-1125#DNA/TcMar	CAGCTGGCGGAGAAACTTGCTACGGTTCGCCAGGCGTTGATTGATTTAGTGTAGTACGTGCAAAATGGAAAAGCATTGATTGATAYTTTGGCCAGTCAAGTGCAATGTTTCGGTTTGATCAATCAATCAAYCTCTCGCCTATCAGTGTTCACGTTAGTCAATCAACCAATCAATCGACCGTTCACTCGCCAACCTGGCAATGTTACGCGTGCCTTGTGGCACCAAATCAATCAAGCTTTGCCCGTACTACACCAAATCAATCAACGACTGGCGAACCGTAGCAAGTTTCTCCGCCAGCTG
hypDuj3-1280#DNA/Zator	CAAGGGAACAATCACCAGTGCAAATCTCCGATCGTGACCAAACTTTTTTCTTGAATACCATGTCCCCTAAMATGATTTTAAAAAATATGACTCGCGGCAAAGAGTTCCCCGTTCAACGGGGAGAAATTCGGGAAGATCTCAATTGGCGCACGTACATTGCAATAGTCCCGAGCGCTTGATTGAATGATTGAATAAGCGCTTGATTGACGGCACGTAACGACACGTACAAAAACATGTGCTGTGCGTGTGTGCTRTGCTGGTTGTGTACTCAAGTACAATGCAGTTCAGTACTAATACAGTATTTTTTGGACAATTTTGTTTAACAAAATTGGACAAAAAACAAAACAATTTTTRAAGTAGCTAAAGCCAGATTTTAATATAAGAAATATAAATACGCGT…
hypDuj3-742#LTR	TGTGACGACCTGTTCTCCCTTCGAGAACCCGGAAGTCCTGTTGACCTTACGATACACGATAACTACGAGTACTCCTTTTCGGAATTATTACTTGCACAACAAATTGAGAGAAGCCGAGATAGCAAGCCGATGAAAAGTAGACTGAATGAGAAGCTAGAAAACGARGCGAGAAGTCGAGTCTCGAACCGAGCTTCAAGACTCATCCTTATCGTTCRGACATGACAACAATCTAAACAAGCGCATTCTTCACTTGACACTGAAACATCATTCTCACAAGACAAGAACGAGAACTACAGCATGRGAATTACAGTACGAGTACATGTGAGCAATATGTGGCACATGAGAATCRACCTTRAAATATTGACCGGCAAATCACAACAACAAATACGAACGTCACA
hypDuj3-938#DNA/TcMar	CTGTACTGCCACGATTTTAAGGGTGGGTTTAGCCCCGCCCACCCCTGATAGACTGTACGTGACGTCACGGATTCACTTCCGTTCATCAACGGCCGAATTCGGCCCGCCAAAAGCGCAGTGAAACCAGTGAACACAAGTTGGACCGGGGGGTCGGTAATTTACTTGTAGGGCAAAAAACCCACCCTTAAAATCGTGGCAGTACAG
hypDuj3-967#DNA/TcMar	CGAGGTAAAACTCCCAATGCTGCGCAAGTTCGGAAATGGTATAAATGCCGCGTTCGCACACTTTTCTCTCATTGTTTGTCGATGTTTTGGGTTCAAAAAATCAACAATAAATCGGACAAACATATGTGACAATAATTTTGACAAAAAAWTAAAAATACAATTTTTTAAAAATGGAAAACGAAAAAGAAACCTTGTGGCTATTTTGATTGATATACGTCACGATTTTGCCCTGTTTGCCCTGTCGTGCGCAGCATTTATGCCAAATCAAAACTTGCGCAGCATTGGGAGTTTTACCTCG
hypDuj3-992#DNA/Zator	GGGGCCATACACATATTACGTAATCAAGGGAGGGTGGGTGGGTGGTACCCGAAAAGCTTACGTTTGATTACGATTTTTTGGGTGGTGCGACCTATGATTACGTAGTGATTACGAAGAGGGGGGGGGTGGTCACGAAACCCGAAAATTAAATTTTTTTTGTATATGGGGGGAGGGGGTGGGTCGACCATTGATTACGTTGTGATTACGATCCAGGGGGTGGGTAGAGGCTGTGATGATTACGTCGTATTACGAGGGTGGGTGGGTGGGTAAAAAATGTAGATTTTTTGATTACGTAATATGTGTATGATCCC
hypDuj5-1660#DNA/piggyBac	GACTGGTCTATACTTCTACAAATTGCYCGGATTRTAACCTGACTGTAAAGTGCACATGCGGTCAAAATACAGAGCGGATGATTTCCAGATTYGTAATGCGTCTGGACTGTAAAATGCCTGTGYTGTAATGCTGCCGCACGGTTACAATYCAACAAAGCAACTGTAAACCAAAAGTGTGTAAACAAGCGGGAACGCAGATTGCAATCAACCAATCAACGAGTATTCGCTGTGTCAAAGAAGACAACGCACATCAGCCTGTCAATCAATCAATCCACCTTCCATAAACTCAATAAAGTARTACCAATTTCACGWCGAGCCGTTCTTGAACAATAGACAAACATAAAGCGTAATCCTATGCCGCTAAAATAAAGARCAATYATTTCTCTTTATATCAATTCG…
hypDuj5-2755#DNA/TcMar	CGAGGTAAAACTTTTAATTCGGCTAACGGGCAAAATCGCTTTTAATTCGGCTAGCTTTTTGCGTTCCATGCTATCTCAGTGTCAGTGACTTGGCACAGACGTTGAAATTTTGATAAAGTCAAAGAAAATTTTGCCAACAAGAGGGAATTGAGAGAGAGGCAGRAATACCTTTGTAGAGTTCAGACGACTGTTTTGAAAAAACAAGGAAAAWTTTTGCTGTAAAAGAGACGGGATTGAGGCGGTAGAGGCGCCACTCGCAGGTTCAGCTCAGGCATACTAGCACACTTTACTCTACAGTCTACACACTCTTGTCAGACACACACAGGCACATATTGCAGTTGACAGCAGGTACGTTCATTCTGTTTTTCCGGTCTCCAAAATATCATCTCTTCCAAAACT…
hypDuj3-1299#DNA/hAT	CAGAGGCTCGTTTAGGGTCCTTACAGGTCGGAACCAGGACCCCTCACGGTAGGGCCAGGGGGTGGGCAAAGGGGCAAAATGCATTTTTTTCAAGATTGAACCCAAAATTCGGCCTCTTGTCCCTGATCATTTTGAAACTTGTGGGGGTGTGGGGGTCTGATTTCCAGGGGCCCCTGGGATTTCAAAACATTTTCAAAAACATCAGTTTTTCATCAAATTTGGACCGTTCTTGAATRTTTTGAACYTCCCATTTATATTCATCAATAGGGAGCTTAWATTATTTCAACAAACTTCAAATTTGAACGAAAAACTGATGTTTTTGAAAATGTTTTGAAATCCCAGGGGCCCCCTGGAAATCAGACCCCCACACCCCCACAAGTTTCAAAATGATCAGGGACA…
hypDuj3-1381#DNA/Zator	GGGACCATCCATTTATTACGTCAGTATTGGTTAGGGGGTGGGGGKCGAAAAATACCTGACGAACTCTGACTGGACGGTATGGGGGGTAAGCCGGCGTCCTGACGTCAGCTTTGGGGAACCCAGTAGGCTTAGAAATTATTAATTTTGGAATTTCTGCGGCAATTTTTATTTTTTTCGAGTATTACACAACCCTTGAAAATACAGGYAATTTGGAGTTACATCTCATCGGAGGAACCGAAGCCGGCCTACAATGACATGGACGAAGAGTTCAGGGCAAAGCATGTGCGTACCTCTCTCTACTTCACCCAGATTGTGCGATGTAATGACCGCCGGTGCTGCCGCGGTCGTTGGCGATCTTCGTTCCCCAAGGTGTTTCCTGGTCGGTTTCTACCCCCTCCA…
hypDuj3-1629#DNA/TcMar	CAGTGAAAGTCCTGAGATTCGAACGACGTCACAGTGTCGTTTCTACTTTACTGTCTCAAACTCCAAACTAGCAACGGCCGGCTCCGAGCAAACGGTTCGATAGAAATAAACTCACGTGACCGTTCGAATCTCAGGACTTTCACTG
hypDuj3-1701#DNA/TcMar	CACCTTTGGCCAGAAAAATCGGGACGCTCGATTTGTCAAGAGGCAATTTGTTACCACAAGGCTGCAGGCTGCTTTGATTTGAGGCGGAAATAGTTGGCCACAAGACTACATGTGCAATCTGTGTTGCGCAAATGCGCAGTGTAATCTTGTGGCCAACTATTTCCGCCTCAAATCAAAGCACTTTTTTGTATAGCCTGCAGCCTTGTGGTAACAAATTGCCTTTTGACAAATCGAGCGTCCCGATTTTTCTGGCCAAAGGTG
hypDuj3-1714#DNA/hAT	CAGTGGCGCGCCGAGCTTTGGTTTGAGGGGGGGTGTTTTTTATTGTATCCGAAATATTTCCGATAGAACGTAAGGGGGGAGTATTGCATGACAATTCTCAATCATAGTCTTTTTCTCTAATGGGGGACCCTTGGGGCACTTTTTTGACTTTCGAGGGGGGTTGTAGATCAACGAATCACCCCCCCTCGGCGCGCCACTG
hypDuj3-1742#DNA/TcMar	CTGTACTGCCGCGATTAAACCGGTCACTTTTTTCCCCGGGCAGCGCATTCGACCTGTGTGAGTGTGAGTGTGTGAGTGTGTGTGCTCACTCAACACACAGGCGCGTGTGACGGAGGCGCGGCTAAAGTGACCGGTTTAATCGCGGCAGTACAG
hypDuj4-1000#DNA/TcMar	CGAGGGGCATGCTGAAATGATTGAAAGTCCATTTTTAAAAAAATAATGGGCGACGAAATTTAAAATCCGAAATTTTATTCGGAACCAGTAAGGTATTGTGAATAGGAAATAAAAGTTTCAGTGAGGTTGGCCAACAACTGGCCAATGGGCAAACGCAATAGCGAAGCTCACTTGTAAAAACGTAAACAATCAGTCGATCGATCATGCATCGTGATAAAAAAGCTCTCCGAAGCGCTGCCTTCAATGATTTTAAAAATCATCAATCCCCTCTTGAATGTTTTAACCGTTTGAAAGTAACTTTTGGAGACTTGGCTCCATCTATTGCAACCGTCTGGAGATACTTTCGTGAATTTCGGGCTGGAAGGATTGATCTGGAAGATCGACCATCTTCAGGACGCC…
hypDuj4-1015#DNA	CTCGTGCGAAAATTGACTTGTATCCGATGCATGGTCCGATACAAAAACGGATATCCGATGCATGATCCGATACAAAAACGGATATCCGATGCATGATCCGATACAAAAACGGATATCCGATGCATGATCCGATACAAAAAACGGATATCCGATATATGATCCGATACAACTTAATTGAGGCATTTTCGCACGAG
hypDuj4-1046#DNA/TcMar	TGAGGCAAAGTCTGTATTTCGGCTCACCCTCCACTTGGTCGATAAATCGGCTCACTCATGGGTTTCTCTTTGATGGCAGGTGCTTGATTGTTTGATTTAAGCTATAGTATATTAGAGTATAGTACAGCATTCTAAATCAAACAATCAAGCACCTGCCATCAAAGAGAAACCCATGAGTGAGCCGATTTATCGACCAAGTGGAGGGTGAGCCGAAATACAGACTTTGCCTCA
hypDuj4-1048#LTR	TGTTACGCCTACGCGTAATTGTGGTTGTATGTGTAGCGGTTGATGGAATAGCACTCATCGGATGCGGACAGAGACTCCAGAAAAGATGGGAAAACTAAGAACTTACATACTGATACGGACAAATACTATTACTACACTGTACTATATCTAAACTGTTCCTACTGTCTTGAAACTTAGCAGCAGCGACCTTATATAGTCGCACAACACGAGAAACCAAAGTATATATGTAGTACATGCAAATAGGAAGAGAACCAGACTGACCAGTGGCGGTTCAGCCACGAAGAACCAATAGGAACAAGAGAACATCCATACACATGAGTACAAAATAGTTAACTAGACTAAAATAGGGCGTATCTTGACCATAGCAGTCGTATTGTAGATGATACTGCGCCGGTGGCG…
hypDuj4-6#DNA/TcMar	GAGGTGTGCAAACCGCACCGCAGACCGCACCGCACCGCCGCAAACCGTGCGGCGGTCCGCGGCGGTGCGGTTTTGGACTGCTCGCGGTCTGCGGTGCGGTTGCGGTTAAGAAGTCTGCGGTTGCGGTTTTGCATTTTTTAACCGCCGCAAACCGCGAAATATCTAAAAACCAATTTAATTGTGCACGATAACTCTTTCCGTAGTTTGCACCACATGGCGCGTCATTTGTTTACGCTGGTAAGTTAGGGTTCGTGCTTTTAATCGGTTCGCAAGTCACTGGAGTCCATAAATGGAACAGAACCGTGCGTTAAACCAGCTGTTCCGATTTAAAGACAAATTTTGATCGAATCGAGCGGTTTCTGCGGTGCGGTTGCGGTTAAGAAAAATTTATCCGCGGTC…
hypDuj4-7#Unknown	ATGGGGAAGATTTATCTCATAAATCTGGTTATAACACGGCGGACTTTCTCTGGTGAGCTGACTTTGGCGGGCTGCCTCAAAATAGCCCATGCGACAAGTTTGTCCAGTGTGTGACATATAGCCCACCCGACAAGTTCGCCCAGCGGCCAGTTCTCCCTCTCATCTGGATAGCCCAACCTACAACTCCCAACTCGCCTGCTTGGTCTTTCCCCAGTTACTCTTTACGACTGGTTAGCCCAGCGACCGGATTGGGCGCGAAACTGTCTCTCCCTCTCTAGATTCACTTTCCATACCTCTCCGTATTTTTGGAAGTATATAAAGCAAGGTCTGCCACCTTTAGAGATATCAGTTCCTTCTCGGCAACAAACAGTTCTAACAATTTTTTTTCTATTGGTTTTG…
hypDuj4-23#DNA/TcMar	CCCTACGGATAACTCTTGACTGGTTCCTGCCTGGATACAGCCTGTTTTGACTACGTTAAAACAGGCTGGAATCCAGTCAAAATGGCTGAGTGAAGAGACTGGAATGTTCCATGAYTTCCAGCCTATATACGACACTGATTGACCTGGCTGGAAGGCAGGCTGGATACAGCCTGGGTCCCTATGCGAATTTAGCATGGGTCGGCCCTGCGCCAAGCTGGTTTCCACCCTGTTTTTTTCAGCGATTCGGCCAATCGAAAATTGCATTGCCCTATAGGCGTGTCTTTTATAGACCAATGGGAATGATCGATTAATTTACGGGAATTCGCCCAGGCCACATTCAAATTGAAAGCAAAAAAACTAAACCAACAGTGCCAAAATATTAGATCGAGATTCGAGCTA…
hypDuj4-2579#DNA/TcMar	CTGTATAATCTGGATGAAAACACGGGAACAATTGTTGGCCAATCGAACGATCGCTTATTTTGCCCACCGGTGCGGTAAATTCTGCCCGTACGATTACAGCATTACGCCCGTAATCCATCAATCAAACATTAGATTTCCATAAAAAAATTTATTCATTACAAATCAGAATCCAGCTCGACTTCCTCCACGAAAGACTCCTCGTTAAAAAAAACTAAAAGAAATCAGTGGAAGAAATCCTGTTTCAGACGCAAGACGAATCAACAATCAAATTTTAAAGACCGAGCGCGTCAAATCAACAATCAATTGATCGCAGTCTTGTGCTCCATTCTTTGAATCAATCAGACACTGGTGGCAATTTACGCGTGTTCTGTTCAACCGAACATGTTCCCGTGTTTTCAC…
hypDuj4-28#DNA/TcMar	CAATCAACGACAAGATTGAGTACACTGGAGGGTCCGGGGAATGGGCAAAAGGGGCGGGGCAGGGGGTGGTTTTCAGGTGRTCGAACATTCAATTACCTGAWRACCACCCCCTGCCCCGCCCCTTTTGCCCATWCCCCGGACCCTCCAGTGGGGGAGGGTCCGGGGTATGGGCAAAAGGGGCGGGGCAGGGGGTTTTCAGATAATTGATTATTCAAYTATTTGAAACCACCCCCTGCTCCGCCCCTTTTGCCCATACCCCGGACCCTCCAGTGGAGGGTTCGGGGTATGGGCAAAAGGGGCGGGGCAGGGGGTGGTCAAGTGGTTGATTGTTCGATTATTTGAAAACCACCCCCTGCCCCGCCCCTTTTGCCCATACCCCGGACCCTCCAGTGTACTCAA…
hypDuj4-35#DNA/TcMar	CACACGTGGCAAAAACCTTGCGCTAACCGAGTTAAGCCATTACACTCGTTGCATGKCTATWAYAGCCAGCCAACGAGTTTAAGTGCTTAACTCGGTTAGCGCAAGGTTTTTGCCACGTGTGTACCACGTGGCAAAAACCTTGCGCTAACCGAATTAAGCMCTTACACTCGTTGCATGGCTATTGTASCCAGCCAMCGAGTTKAAGTGCTTAATTCGGTTAGCGCAAGGTTTTTGCCACGTGTG
hypDuj4-67#DNA/TcMar	CAGAAGCTTTATCCAGCCAAGTTGAGACAGATTTCTTTTGTACATTTTTTACCAGGTTCCCACTTTCCTGATTTTTCCAAACCATTTTTTTATGGAAACCCATGATTCCCTTTACCAGGTTATGTAACCATTATACAAGATTCGGAACTCAAATGAAAACTAAACGAATTAGTATCGACTAGGGCGTGAGAATCTCAATATTCAAACCACTGAAAAATCTACAGCCTGATGGCTTTAAAAAGTTTCTGATTTTTGTTTCTTTGATGTGCCCCTTTGAAATCGTTTTAGTTTCGTTCGGCCCTTAATTTTCCTTCTAAAATTGCTGGGAAAGTGCAAATTTTGTTAACCGGACAGTGGACAGTCGTCGGTGAACAAAACGGCTTATCGCGGGATGACGGT…
hypDuj4-74#DNA/TcMar	CCCCGTGCGGGGTTCATTTTGGCACAAAATTAAAAGTAGGTCAGCGCGCGCGCGCGCTGGCCGATTTGAGTGAGTGAGCACTCAATCGAGAGACAAAAGCCCCCTCTCTCACTCACACAAAAAGAAAATTTCATTTGTTTACATTTGAAAGAGCGGGAAGATGATTAGTGAGGAGATCCGAAATCTCATTGTGTCCTGGCTVTCCCGAGGGTTTTCGGTGCCTCAGATTGCAGATTTGTTACAGGACAAGGTCTCAAAACGTAGTATTTATTGTTTTGCATTGGAAAATGCCAAAAAGGCGCGGCGGAAGGCAAAAAACCGTTTTTCAAGCAATTTCCCAAGTCTGCTTTGTGCGCGATCGTTTTTGGCGCCGTTTCTTTTTCCGGTCGATCTCCCCTC…
hypDuj5-224#LTR/Ngaro	ATGGRAAAGATTTAGTTCCCTAAATCTGCTTATAACTAATGAAGACTTCTCCGTATTTTGTCTCGCCGGACCACACCCTCTAAGTGTKGCGACTGTTCATGTTTCGCCGAATGCTTCTTGAATTGTTCGCGTACGGTCCAGCGCGACTATAAATAGCGTTGCACACCCTTTATTCTTTACAGTTTCCTTCTTTCACATTGCAGCTCTTTCTCGCCTCTTTTGTGAAACTGTATATTTTTTTTCCGTAATTTTTAACCCCCGCCTGCAAACATGCCATACACCGCTGACAGGCTCAAGCTCCTCCGCGTTCCCCAGCTGAAGGAAATTCTGGACGAGATGAGTCTCACCACCACCGGCCTGAAGCTAGACCTCATCGAGCGGATTGTCGCGGACCAAGTC…
hypDuj4-105#Unknown	AACTAGCAATCGATGCGATCGATGGAAAGACCGAGGAGCTCAGTCAATTGTTTTGCGAAAACAGAATTGATGCCTTAAGTTCAGGTATTTCTTACTAGTACTGAGAACGAACAGATTTTATCGTTTATTGAGAGCCAGTCCCTAAAGCTTTCAGACGTTCATCTTCGGCAACGCTCGAGCTTGATATACACTGTAGTCCGAAAGGTAGGGCGCCCTAGACTACACTGGCCAATCATATGCGAGCACTGAATGTGATTACCCCGCCCATGACTGTGACAGACAGACAGACACACAACACAGACAGACATTCTCGATTTCCAACCACAGCACTGCAACTTAGAGGACCTCGTCGCTTCGCTCCTCGGTCTGATAA
hypDuj4-119#DNA/TcMar	CGAGGGGCACTCCAAAAGTCTTGGCACTCGGTCATTTATATCGCGACTAGAAGGTGCGTTCCAATTCTGGTATTGCAAGTATTTAGATCAGCAACTTCTACATTATTTCTGAAAGTTTTGTTGGATTACGGCCAAAGGCCTAGAGGGAAGAATTTTTTCTAGCGGAGAGTAGTTGACCGCAGTGTAAACGTGAATTATGTCCAGCGGCTCACACGCGTCTCAGCCATTCCATGACGAATGGTCAGACTATTTTCCTTATTGACGTAAACAGCCTAATCAGAGAGCTAATTAATACAGTTGAGATAAAAGGATTCCGGCAAGGCTAAGAAAAGGTAAGGTCGACGGGCCGAACCGTGCGGCATGAAATCATGCGGAGTGTTTTAGCTTCGCTTGATTGAT…
hypDuj4-125#DNA/piggyBac	CCCGTTAACGCCCAATGTCGTCAAATGACGACATGGCGACCTCCGAATTTTCACGCAGAGATGGTTTGAGCGATTTTGCTAAACTCAACTGATTTTAAAGGTTGGTATCTTGCTTGAAAATTAGAGATTATGGTTTGGTCATTTGCTACTTGACCAATGTCCGGCAGAAATTGCCAAAGTTAACCAGTTTTCACTTTTTTTGAGTGAAAAAGGTCTCCGCAGGCTGTGAGCTGGCCAAAATTTCTAAAAATATGTGGTTTTTTCCATCCACCAAGTTGACCATCTATTGACAGTCTCTAAAAATAATTATCTGAGTCGGATTGTTGACTGGCACGTGGCCAGTGGTCAACGAAGGCGTCCGATTTTTTGTCAAAAAATGAATAAAACTGACTACTATGG…
hypDuj4-143#DNA/TcMar	CCAGGCAAACGCTATGGGTTGAATCGCTACATGGGTTGAATCGGTGGGGTGGCGGAGGGCGCCACAAGTGTAAATTGTAARCGACACTCATTCAATTTACACTTGTGGCGCCCTCCGCCACCCCACCGATTCAACCCATGTAGCGATTCAACCCATAGCGTTTGCCTGG
hypDuj4-177#DNA/hAT	CAGGGATTATTTTAAGGGGATTTTTAATGTAACACAAACCCGGTCAGAATTTTTTTAAGCTCGTGCTGCGCGCGCTTGCCCTCGTTGAAACTTCTGTTGACCGAATCAAGCCATTTGCCTCGGTTAGTGCAGCAGTGCTATGCATTACCGAGTGCGGTAGCTTGAATCGGGTTTACATTGGATTTGAGAGATTGGGTGTACACAAGACTGCAGCGGCTTCAGTACTGCAGTGCATGTACCCTTTTCCCAAATAATTTTCAGGCTTTCTTTCACGTTAAAACTTTTAGTTGAAGATCCTGGGAACTGCAATAGGAATTCCAAAAAAATGTGTAACATTAAGGCCATTTAATCTCACACAAATCGTTTTAATCTCACACGTTTTGCGTAATGTCACACACT…
hypDuj5-713#DNA/TcMar	CAGTGCGCCCCATTTACATTGTCCCAACTTGCTRCMAAAATTCTACCAGCCAGATCAGCTGATCCAAAATCCATCCCACACGATATTTAATGTAGTAGTCTTGTAGGCAATACAAATTTTGTTAGTTGGCGTTTTTTGAATTTAAAATGGTGCGCGAAATTAGTTCTGAAATTAGGGGACGCATTTTAGAGTTATACCACTTTTTGCCGTCCTCCCGAAAAATCCAGAAAAATCTGGCGGAAAAGGGGATCAGTGTTTCGTATAGGACCATCCTTCGAGTCATCAAATCCGAGAAGGAAGAAGACATCCCGTCGAAGAAGGAAGTGAAAAACGTCAACAAACGGGGACTACCTTTTATCCGCTCCGACGACCTCATCAAAAAAATCGCCAAATCTATCG…
hypDuj5-7682#DNA/TcMar	CAGTACAAGTCCTCATATTTTGCGTACGTCACAGTGCCAATTTCAACTCCACTGCCTCATTCTTTCTCTGCTGCATTGAGCGGCTCCGACCCGCGGTACAGAGCCGAACTGCTACTAGCAACTCAAAACGCTGCTCACAAAGACGGAAAACTTGCGATTGCATCGGGGATTAGCCATTCCAGACACAAGAATGCTTAAATTTAAAAGTAAAAGCGGGGGAAAGTTTGAAAATGTGCAACGGTCGCCAGTGTGTGACACTGTGTGATGTGTATTGCGTAATAGGGTCGGCTCTAAACAACCCGTGAGCGTGAGCCGCTCATACCAAACGAGTGAAACTGAATTGAATTGAATTGAACGTTGGTTTGAAAAAGACCTGTGACGTACGCAAAATATGAGGAC…
hypDuj5-7698#DNA/TcMar	CAGAGGCCGATTCATTTGTTTGTGGCCGGCCTCGTTTTTAATTCTGTGTGCGCGCGCCTCACATTGCACAATCCATCTCAGTGATTGAACAGCTGATCAGACCAGTTTGCCGTGCTTCAAAAGTTTAGTGATTGTAGTGCGTGTTAAAAATGCCTCGTAAATTATCTTTGGAAGTGCGTCACTCCATTTTGACCTTGCACACCCTTAAATATTCGGCCACCGAAATTGTGAATGCACTATCCCTACGGAATATCGCTGTTTCCAAATCTGTAGTCAACAAAGTCATTAGAGAAAATGCAGCGGAAGAAGCCGGCCGACCCAAACCACCATCAAAAGCGACGAACTCCGGCAAGGCAAAAGTGAGGACTGCAGCCCTCGTCAAAAAAGTCAAGAAGGCCA…
hypDuj5-7913#DNA/TcMar	CAGTACGAGGTAAAGGCCGTTAACCAGGCCGCTTTTAGAAATCGTAACTTAACCAGGCCGGTTTTTTCAACGTTGATTTCCCGGCGCTGCAGTGCTGCCATGCCATAACAGATGGCTTGAAAACATTCAGAAAAATTCTCTGACCCATTTTAGTTCGTTCCTAAGCCTCACGGTTCGAATTTGAGTCCAAAAAAAGGAAGAGAAGAATCTCAATGGAGAAGTGTGCAAGTAGTCCGGTAGAGGCGCCACTTCGGTTCCATCTCCCTGGGTTGACTTCGCAAAAACGACTTATGCGCCACCTGTTGGCCTGCCGGCCTGGTTAAGTTACGATTTCTAAAAGCGGCCTGGTTAACGGCCTTTACCTCGTACTG
hypDuj2-121#DNA/TcMar	CTGTACGCTCCCGATCTCAAGGGTCGATTATGCCCCACCCCCGCTGATTCACATCAAGCTTGAGCGGATCGTTCAATTCCGTTCACTTGTCCGTGATTGGCCCGTTGGTTTTTGCCTGACAGGCTATGCTACCTTGCTTGATTGAAATGATGATTTCGGTTTCAAAATTTTCAAGTCAATAAAGTTTAAGTGAATCTGAATGAACAACCAAGCGAGCGACGGAACGTGTTTTCGGGCCGGACCTAAAATCGACCCTTGAGATCGGGAGCGTACAG
hypDuj4-309#DNA/Zator	TWAGGCGCCATTCACATATTACGTAATCAAAAAATGGCCTTTTTCGACCACCCACCTACCCAGATAATCAAAATTATACTGGAGGGCGGGGCCTATTTTACTGGTGAGTAATCAAGGGTCCAGACCACCCACCTACCCTCCTTTGATTACGTAATATGTGAATGGCGCCTWA
hypDuj4-357#DNA/Zator	CTCACAAGGGGCTCCCCCCACTCTGTGACCCAAAATCTCTTACTTCTACTGCATTTCAAAAATGCGTAAAAATGTGCTCTTGCTCTCTCCGTTGAGAAAAGTTCCCCGTTTCCAAAACTTGTATTTTTAAAAAATAAAAAACTCTTCAGAGGTGGTATATAGAGGGCGCTATACGTGTTACCATCTGCCGTTTAGACTGATTGATGTATTTGGAGGAAAGCAAAAACGTTTGAAATTATGCATGCAAAGAATCCCTGTGACATTGTCGATTGATTAATTGATTTTGCAATAAGTATGAAAAACTTCGTAGGATTAAATTTCGATGCGAGTGCTCAATTTTTAAATCATTTTCGTGTCAGCRCAACTTATTTCACTTTAACGAAGTTTTCAGCTTATTGT…
hypDuj4-359#DNA/TcMar	CGAGGGGCAAACTGAAAGTAATGTCACCCCCCTTTTTAAAATGAGCTTAGAGCAGGTATTGAAATTCTGCTCATACAGAAGGACAGAGGAGAGACAGACGACCTAGATAAAAAATAAGTAGGGCAGCGAGTGGCAGGAGAGAGGCGAGACAGACGAGCGGGCACAGGCTACTTTCAGCAGCTCACTTCATTCACGAGCCTCACCATGGTTAAATGCACTTCTGCTCTTCGAGCATCTGTCTTCCATGACTTTAAAAATGGCCTCACACCTAGCCAATGCCTTGTCCGCCTGCAGAAAACTTTCGCAGGAGAATCTATTCCATCCAAACGCACCATTCAGCGGTGGTTTTCTGATCTGCGTGCTGGGAGAAGCGTGCTGGAAGATTTACCTCGCACTGGA…
hypDuj4-550#DNA/TcMar	CAGTAAGCGACAGAATTTAATCTAACGGAGGGTCCCGGAAATGGGCAAAAGGGGCGGGGCAGGGGTAATACTTGAACAATCAACCAATCAACTCCGCTCCGATTGCTCCGGAGCTCCGCTGATTGATTGGTTGATTGTGGGTAATACTTGAACAATCAACCAATCAATCAGCGGAGCTCCGGAGCAATCGGAGCGGAGTTGATTGGTTGATTGTTCAAGTATTACCCCTGCCCCGCCCCTTTTGCCCATTTCCGGGACCCTCCATTAGATTAAATTCTGTCGCTTACTG
hypDuj4-604_A#DNA/TcMar	CGAGGGGCAAACTGAAAGTAATGTCACCCCATTTTTTGTGAAGAGTCTATCAACTATTCAAACCAACTAGCTCCTGATTCTATTAGCTCAACCTCAGATGAGTTACGGAAAAATTTTGAATCAAAGAAAACTATTTCGCAAAAACTAAAAAAATAATCTTTTGTTAGGCGCACAGCAGAGAGCTGTCTGCATTCTGACCGCCACTTTTTCCCCCTTTTAATCATTTGATTTCGCACTGGCATCAAATTAGAAACARCCAAAAGAATCAAGGATCCGCACCCCTTCAAAAAGTACAAAAAATAAAATTTTGAAGATCACAGCTGTCACACAGATCAAATCTGAACTCCGTGAGGCACAGGGAGGCTTTTTCGTCCATTAAATTTACGGGCTGAAAGTGAA…
hypDuj4-604_B#DNA/TcMar	CGAGGGGCAAACTGAAAGTAATGTCACCCCCTTTTTTAAAAATTACTGGTAATTACTAATTGCAAATTTATTTCATCTTCCTTCGAAGTAGTCCCCTCCAAACTGAATGCACTTTTCACATCGTGAAAGCCAAGCTCGAAAGACGGGTGAAAATCCATTCTTGGAGAGCTCCTGGAGGCGGCAGTGCACGGCTGCATCAAGTTCCTTTTCCGTGTCGAACAGCTTCCCACGCAAACATTCTTTCAGTTTAGGAAATAAATAAAAATCACATGGTGAGAGGTCGGGCGAGTACGGGGGGTGCGGCAAAAGTTTGAGCCCTTCTTGCTGCAGAAAATCGGTGGTCAAGCTGCAGGTGTGGCTGCTGGCGTTATCGTGGTGCAGTTTCAGGCCTCGAAGTCC…
hypDuj4-611#DNA/TcMar	CAGGGKTCACCACGAACATTGAATAGTTTTCAAACGGTGGCCACGCAAACTGAGCGCAACTGACGCTAACCTCACAAATGACAAAAACGCCACACCTGAAGCCTGAATTAAGTTTATGATAAAAACAAATTTTWAATCTCACGCAGGAAGCCTTCCTGGGGTCGCTGACTAAAATGGCCGATTTTGCTTTTTAACACGGGCTCAGTGGGTTGATTGCTTCATTGCTTGATTGTGTTAGTGATTCCTTTGAAATTCTGCCTTCCCATCAAGTGGTTCTAGAGGCAGTGTAGCAAACAAAGTAACCCTAAAAGGATAACTCATAAAATGGTTGCTYTCTATGAAACTCAAAATGTTGTAGGGGCGGARCTAAAACGATGTTAATGTGTAGAAAGTACTTGT…
hypDuj4-618#DNA/TcMar	CAGCTGTGCCGAGGTTACTTTGTGGGTCGTTGTTTGGGTTTTGGCATGCCGTGTGGGACAAATCAAAATTTCAAATTTTTCAAATTCCACCCTGGCGCTATTCCAAAGATTATTAAAGTTATTATTGTACCAAAATTCATAAATGAGTGACTGATGATATTTGGTACTCTGTGGCACAATTGTTGTTTTCAATAAACCGGTCAACGGCGCCTTGGAAAAAATAAGAAGTCAGATGTCCCACACGGCTTGCCAAAACCCAAACAGCGACCCACAAAGTAACCTCGGCACAGCTG
hypDuj4-646#Unknown	ATATTAAGACATTATTAAGACGCAGGGCTRCCCGTCCCCTGATTGAAAATTTAGTGGCCCACTGATTTTTAATTTTAAAACCCATGTTTCAGAAAGGAGCAGTTCTCGTTGTAGGAGTTCAAGGTGGTGCTAGAATCTCCGTTTTGGAATCGGGAAATTTTTAAAACATTCAAAACTTCTCGATTCCCATGTTTGGCCTGAGTTGATTGATTGATGAATCTGTTCCAATTTTGAAGCTAATCGAAAGATAATATTAAGCCTGATTCTACACAGTAGGCAGGAAAGCGACAGGACCGGAGACGSAGACAAAGACAGATAGAGTGACAAAAAACATAAGACAACATTAAATATATTTAAAACTCCAASATGGCCTTGCAAAGCCAAAATTTCTGCCTTTTG…
hypDuj4-700#LTR	TGTCGCGGCAGAAAAGATGTTGTGTCTGTCTGTGCGGTGTCGGGCTGGATGATCAGTGTCCGACCCCCGCTTCTTTCCTTTTCCGACCGCCTGACCAATGCTGGACGGCGGTCAGCTAGCTTATCTTTGCCATCTTTATGGCTTTGACTTCTCCGCATCTGCTCGTCTTCGACAAGCAGATGTGAGAAGTCTGGACAGTCAGTCGTGTCTGTTCCTCTTTTTCCCTCTCCTTGAACCTAATAAAAACCCCTGTCTGCMCACGGCTTCCATCTTGAAACCGCTACGCGACA
hypDuj4-706#LINE	AATGGACAAGCGCTCACTATGGTAAACTCAATCCGCTACCTGGGTGTCATAATCGATCGACTCCTAACCTGGACCGATCAGTGTGCGAACGTTCGACGGAACGTGAAGACCGGCAATGCACTGATCAACCGTGTGAAAGACGGCCTGGCGACCGAGGAGCGTGTGAACCTTCTGAATGCCTTCGTRGACCCCCATCTCAACTACTGCGCTCCGGTGTGGTCGGCGACCACGGAAACCCTGCGATCCAGTCTACAGGTCGCTCAACGTGATGCGGTTCGAGCAGTGAAGGGGTACAAATCGGTAGAGTCAACAACCGACTTCATGGATCGGATGAACATCACTCCTGTGGAAAAGCGATGGAAAGCGCAGGACGCAACTTGGTTGTACCGGAGGATCAAC…
hypDuj4-729#DNA/TcMar	CAGAGGGTCCGCCAGCAAAGTGCGGACAGTTTCTTTAAAACAACAACAAAAAAAACCAGAGTATCCCGACCACTTATTTTTCAACTTTMAGATCAGGAAATAGTTTAACTTTGCTGAAATCGAGTTTGAAAGTAATCTGATACTTACCCGGGGAGAACTAATTGAAATGGTCTGAGTGGCGTTTTTACAGCGTCAGGAGAGCCTCCATTTTCAGGCTTTTTACATGTTGAAGAGAGTTGCCAATATAATCAACTTTTTTCAGTCCCACCTGGCCCGACGTTGCCCGCATCAGTCTCAAAATGACCGCGGATGTATCACACAATCTAATTAGTCGACAAATAAAGAAAGGAAAGCCATAAAACTCTAAAAAATTGAAACTAAAAAACATCAGACTTGAAC…
hypDuj4-753#DNA/TcMar	CACATGTGGCAGCAAYCTTGTCCGGACCGAGTTCGAGCCACCGCGCCTGCAAAATCAGGTGGCTCGAACTCGGTCCGGACAAGATTGCTGCCACATGTG
hypDuj5-148#DNA/Zator	CTTGGGAAGTATTTCAGATGCCAAATTCAAATTGACTCCACTTTAAGTTTTATTAATAGAGTCACATTTATGATGGTTTTCAAAATTTATTTCACCGTTGTTGTMCBAATAACTTTTTTTGGCAGAATTTCAAAGTTGGGAAAACAATGGAAGATTTCAGTTTCCCTGATTTTGACTGYAAAAACGTCGATTTTCAGAAAAGATTTTATTTRATGATTTTTGACACTGTCCCTYTCAAAATTCAATTTGGAATCGATTGGCGTCAGTAGAATCYTTTTTGGATGTCAGGGGGCGGAGCTACAGGTCATTCTTGGGACTGACAGGAAAATTACGAGTGGCATTGCAGAAATGACCCATAGCTCCGCCCCCTCATACCCAAAAATATTCTGCCGATGCCAA…
hypDuj4-1448#LTR	TGTCGCGGGTAATTTCATGACTGGACTGGTGGACTTCAATCGTCCTCCACATAGCCATTGCTCACCGCTCATGTACTCCGGTGTGTTTACTTGTTGTATGTTTGTGTGTTGTCGGAAGTACAGCCGAACCGGAAGTGTTCGGCTGGACGATTGTTATCTGCGCGAGCCTGTGTGCCGCGACCGGTTCTCTACTTGATATACTCGTACTGTGTGTGTGTTTTCATAGTCAGTCTAGTTAGTTCTTCATTTTCTACAGTAGTTTGGGTCTTCATCGCTTCCTTTCCCTTTCCCTTCGGAGCTCCCGCTCCTCATCGTTTCTTCYCTCCATCTATGTAATGCCAACTGTCTCCGATTAATACGAAACCTCCACTTCCGGTCTCTTCCCTTCGTTGGCCTTCG…
hypDuj4-2270#RNA/5S-RNA	GCCTGCGACCATACCACGTAGAATGCTCCCGATCCCGTTCGATCTCGGAAGATAAGCTGCGTCGGGCCCGGTTAGTACTTAGATGGGTGACCGCTTGGGAACACCGGGTGTTGCAGGCATT
hypDuj4-5624#LTR	TGTAGCGAGCACAATCGGAAAAGATGTTATTACTGGTTGTACTGCCTAACATACACTACACCAACAGATTATATAGTACAGAAGACAAGAGACAAGAGAGAAAGAAGGTGGCCAAAGGTAAATGGAAAAACAAAGAAAGTAGCTAATGGAAGACGACGATTAAGACATAATGGACTACTAATGATAATAGTTACTCAATCATATAGCTAGGCGCGACA
hypDuj4-773#DNA/TcMar	CAGTCAGCCCCAAGAAAAACTCCGCTTGCACAACATAGACTTTTTGCGCATAGAGAGAGATGTGGTGCGACAAGTGTGCCAATAGAATGTTTTCGATATTAMGAGATGCAGGTAATTGAACCGAGTGGCCCACCAAAAATTGGCTTATCTCGCGATCTCGAAAAACAAATAGCAATTTACCTGTGTATAGGACTGCAACAACTGATGACTTAATCGCAGGGAAACTGCCCAAAGTAACCGAATTCGAATTCTTATCAGCTGTTTTTGCAGCTGTTCATGACTGCTKTTTTCTGCCGTTGCTATCGCTCTTGATTGGCTTGATTTAGTAAAATTTGTTTTCAAAATGGTCAAAGGAAGGCGAATTCCTCCTGAAGYAGCAATGGCAGTTCATACTGTAGG…
hypDuj4-796#DNA/TcMar	CCGGGTGGAAACTTATTTTTGAGACTAAGTTCTACCAACTCCCACTTCCCTCAAGTCGAAAAACAACAGAAACTTAAAACGCCAAAAGCTAGATATTTTAGTGCCCTATACGAAAATAAAAACAATTCTTCAATCTAACAATCAATCGCGTGTCCACACGCCAAACTCGCCGATGACCAGAAAACAGCGATATCCCGGATGCTTTTTCTGCCTAAATGAGACGCGCTATTTCTTCCACAACTTTCTCAGTTTTTGTTATTTTGCAATTTGATAAAGTGTGTCAATTAGCCCCTTTAAGCAGCCAAGCCAAACTGGTAAAAGTTTTTAATTTCATCAAACTGAGAATCAGAGAAGTGTTGAAGATGGCGTAAGGGGAAGTTCTCCTCCCTGAAAATTCCT…
hypDuj4-819#DNA/TcMar	CTGTATTTCCTCGATAGATAGCGACAGCGCACGAGCTGTGTGACGTTAAATTGGTCCCCCCTACTCGTTAGCGTGTGCCCTGCCTGTACCTCGCATGCCATGCAGTCGTACACACAAACTTTACGTGTACAGCGGGCAACCATTACGTCACGTGACCCGTGCGCTGTCGCTATCTATCGAGGAAATACAG
hypDuj4-823#DNA/TcMar	CGAAGAGAAGCATATGAATTGAAACAGGATATGGCTTGAAACAAGGAGTTTTGGGCTAGTAGCGGCACTCGCTGTRTGTGCGATTGAGTGAGTGAATGAGTGAGTGTCCTTACTAGCCCAAAACTGTCTGTTTCAAATCATATCCTGTTTCAATTCATATGCTTCTCTTCG
hypDuj4-874#DNA/Zator	CTTGGGAACGTTTTCAGCTGTCGAATTCAGAACCGTTCCAAAATATTTTTTTCATTCAGATCTAATTTAGTAATGAATATAAAAATTTATTTTGCCGGTCAAGCTAAAAAAACTTTTTGTCGGTGAATTTTCAAAGTTGGCAGTTGTCTCAATAGACTTGCTGCTGTGTACCGTCAATTGATTGTTTGATTGAAATTGTGGGCAGACTGTTCGGTTGATTGTTGATTGATTGGCGTWTATTTTGTCATAATGGTTTGGCTRGTCATTGATTGCTTGATTACGTTCTTTAGCATCGTCATTCAGTTGATTGTTGATTGACACTATATCCGCACTTTGGTGTTCACTCAAACTACAACCAAAAAGTTAGTCAATCAACAATCAACCAAATGAACAGCACAT…
hypDuj4-879#DNA/Zator	CTTGGGAAAGAACGGAGATTTGCCCTCCCGATCGGAGTGGGTTTTTTTTCACAAATACCTGTCCATATATCATGATTTTAMATTGGGRTCTCGGGCTGGAAATCACATCCGCGGTTTCAAAAAAAAATAAGGAAGAAAAAAATTCCCGCACCACTTTGTGCTATGGCCCGGGGCTTGATTGATTGATTCATCAGCAACGTTTCCGAAGTTTCAATTTTTTTTATCCCAACCACTGTAAAACGTTTGATTCCAAGATTTTTGACACTCTTCCACTCCAAATTCGATTTGGAATCGATTGACATCAGCAGAATCTTATTTGGATGCCAGGGGGCGGAGCTATGGGTCATTTCTGCAATGTCACTCCGAAGCCTAGATTGAAACTAGCCCATAGCTCCGCCC…
hypDuj4-901#DNA/hAT	CAGAGATGTGCAACTCCGGGAAAAAGCAATTCCAACTCCACTTCAACTCCGGGCCAACTCCGGGTGGATCAACTCCGAACTCCTAATATCGCAAAYCCAATGGAGTTTGCGATATTAGGAGTTCGGAGTTGATCCACCCGGAGTTGGCCCGGAGTTGAAGTGGAGTTGGAATTGCTTTTTCCCGGAGTTGCACATCTCTG
hypDuj5-2292#DNA/TcMar	CAGAAGGGTTATCCAGCCAAGTTGAGCCGATTTTATAGTGTCATTCTTTGATTGATTCACAGTGATTTTGATTGATCCACACTGTTTTTGTTTCCGCAAATTTGTTTACATTCAAACCCCATCCGTTGTGTGTTCCCGTGATGTATTTTCTTTTCAAGCCTTTATTACCAAACATATGCTTTCTGAGCACTAGAAAGTGATTTTTGCTGTTTTATTCCAACATTGTCAGCCTGAGGTCGAGCATGGACCTGCCGCTCCTCGAAAAAAGAGCTCTGCAGAAGTGCTGTTGCGCCTTGTGGTTCGTTCTTATATTTCCTGATGCGACAACCTTTATTTCTTTCTTTTTACGTATACCGGACTTGGTCTTCTTGTATCCGTGAAAGAGTAGTGAACACAAAT…
hypDuj3-263#DNA/TcMar	CAGTACGAGGTAAAGGCCGTTAACCAGGCCGCTTTTAGAAATCGTAACTTAACCAGGCCGGTTTTTTCAACGTTGATTTCCCGGCGCTGCAGTGCTGCCATGCCATAACAGATGGCTTGAAAACATTCAGAAAAATTCTCTGACCCATTTTAGTTCGTTCCTAAGCCTCACGGTTCGAATTTGAGTCCAAAAAAAGGAAGAGAAGAATCTCAATGGAGAAGTGTGCAAGTAGTCCGGTAGAGGCGCCACTTCGGTTCCATCTCCCTGGGTTGACTTCGCAAAAACGACTTATGCGCCACCTGTTGGCCTGCCGGCCTGGTTAAGTTACGATTTCTAAAAGCGGCCTGGTTAACGGCCTTTACCTCGTACAG
hypDuj3-283#DNA/TcMar	CAGTATGAGGCAAAGTCTGTATTTCGGCTCACCCTCCACTTGGTCGATAAATCGGCTCACTCATGGGTTTCTCTTTGATGGCAGCTGCTTGATTGTTTGATTTCCAGAAGTGCTATAGTATACTAGGATATACTACAGCAAATCAAACAATCAAGCACCTGCCATCAAAGAGAAACCCATGAGTGAGCCGATTTATCGACCAAGTGGAGGGTGAGCCGAAATACAGACTTTGCCTCATACTG
hypDuj3-301#DNA/TcMar	CCGTACCGTCGCGATCTCAAGGGACAGTAGAGTGCCCTAGGGCGTGCATTCCGCCCGCCTTGCGCCGTATATTTAGACCGGTGTGTGTGTGCGTGTGTGTGTATGTGCTGCACTGAGGCGGCGCTTAGCTGTCCCTTGAGATCGCGACGGTACGG
hypDuj3-314#DNA/TcMar	CAGGGTCCACCACGAACATTTACTCAACTTTGAGGGGTTACGGTAGAAACCGCGTGTACTGGTTTCAATGTTCATAATTAACAAAAATGTGCTGGATAGAGTTCAGATCATGTTGCAAACCAACAGATTATGAACACTTTTGATGGGGAGCTTCTGGGGTTCGCCAAATGAAAAACGTCATTTTTGACTATTGTGTAGATTGATTGTTGATTGAATTGACATGACGTTTTGCTATCTCACAAGCCGAGAACGCAAAGCCAACCCACCAAGCAAGCAAAAGTAGTGTATAAGTAGAAATAAGAGCTTGCTTCTTTTGGTCAAAGCCGGAAGTGAACGGGAGAGTCGTCGCATCAAGTGATTCCAAAATTTATATGGGACAACTAACTGGTTGGGCGGCAA…
hypDuj3-345#DNA/TcMar	CAGCTGCTTGCAGGTTACTTGCAAACTTTTGATTTGGTGTGGTTTGACAAACAAGACTACACGTTGTTTGACTGGTGAAAATTTCAAACGGCTTATCGATCAATCAACTCAATATACGCATTACGAATTTCGTTGCCCAGAAATCTTGATTTGTTGTCGTTTTCTTCGATTGATTGAGTCTGTCACCCGTTTTCAGTTTCCACTGTGCCAAATTTCAGTCTTAATTTTCAAATATACTTTCCAAATGAGTACAGTCTATTTCTTTGTGTTTGGTGACCAGATTTTGGCCGGTTTTTGCTTTAAGAAATTAAAACTTTATAACATGTGTAGTCTTGCGGCTCACGATACGTCAAATCAAAAGTTTGCAAGTAACCTGCAAGTAGCTG
hypDuj3-355#DNA/TcMar	CAGGGGTAAACCATTTACACGCGACCACCTCGCAAATTCTCAACGTGTGTGCACATTTTTAACATTTTTTCAAATCTGATTTTTGAAATCAATAAAGCAATGAGTTTCCTGCATTTTGAGTGATTTTGGATGTTGCAACATCATCCATGGCACAATGCCAACCGTTTTTCCAAAACCGTGTGCAAAGCTCAGCGTGCTGGCTTTTCAATCAGCTGATTTTGGCAAAAACGATGCAATTTTTTTCTGATTGACGTTAACAATCTTGGCAATGGTTCAAAATATGGGGAATTTTGTGCTCCATATATTTGTAATTCCAGTTGAAATTGTTTGATGAGCAACAAAAAAGAATAGGGGCTGGTCGAGGTTTGTATACATTTTCGATTTCTGGTGTTCAAGTTA…
hypDuj4-3230#DNA/TcMar	GCCACGTTGCGCACGCGCACTTTTTCGACCGCCGACGGGCGAGGTTGGTGTGCAAACGGAAGATTTTAAAATTGTTCGCTTGACTGACTCTCGTTTTCTCGTTTATATGAACGTACGAACGGGCGATTGAGCTTTCTCTCGTTTGTGCGTACGCACAAACGGAGGATATGTTGCCGTTATCTCCTGTTATCAACAAGTCATTTCGATTCGAATATTTAACATTTTGACTCGAGTAAAGGCACGCTCTTCCGTCGGTAGTCACATTTTGCAGCGCAATGAGGTTTTGCCACTGCCGACGAACGACGAACATTTGTCCAGAAAAAGCAAGAAGCTCGCCCGTCGGCGGTCGAAAAAGTGCGCGTGCGCAACGTGGC
hypDuj4-929#DNA/TcMar	AGGGTATTCAAAGTTCGCTTATTTGCAGCGNTTATCTCGCTATTTCAAACTCGCTAATCTCCCTGGTTTTGCACGCCCTTGCAACGGTGATACGAGGACACGCCCCCTGGCTTACCTGAGGCTGTGTCTCCTTCGCTAATCTCAACTCACATGGACCACTCACAAGACAGATGCACACAATTAGCGAGCAGATAACCGAGAAAAGGAGCTCCTTGGCTGCTTTTCTCGCTTATCTTCAAAACCAGGGAGATTAGCGAGTTTGAAATAGCGAAATAAACGCTGCAAATAAGCGAACTTTGAATACCCT
hypDuj5-2968#RC/Helitron	AGGCAACGGTACGATTGACTTCTCCGAGTTCCTCACGRTGATGGCGCAGAARATCAAGGAGACGGACAGTGAGRAGGAGATTCGCGAGGTGTTCCGTGTCTTCGACAAGGACGGTGATGGATTCATCTCCGRTGAGGAGTTGTGTCATTTGATGACCAATCTSGGTGAGAAAGTGACCGATGARGAGCTGGAGGANATGATTGGCGAAGCGGACYTTGACGGCGACGGGCAGGTTAATTATGAAGAGTTTGAAGCCATGATGACTAGCCATTCTGACTGATTGCACATTTGACGCCATAAATCGTTCCTTCTTCACCATCGGTCAAAGCTCAGTCGGACGTTTTGTCACTGTCCAATCATCTGAACTGCATATTCTGTTTGAATCGTTGATGAATCTTT…
hypDuj5-1182#Unknown	TGAGACTTGGCGAGCGATGACACAAGGCTTATATAAAAACCTAGTGGCTAGTTATGACACGCTTTATAGACATTGTACGTAAGCTGATACAAGATCAGACGCAAGGTGCCGGGGGCCCTYAAGGAGTTGGAGTTATGGAGTTACTGTATAAGAACAGTACTGTAGTACTGTCAGGTCGAGGGGTACCGGGGGCCCTTATGGAGTTGGAGTTATGGAGTTATTCTATAAGAACAGTACTGTAGTACTATCAGGTCGAGGGGTACCGGGGGCCCTTACGGAGTTGGAGTTATGGAGTTACTGTATAGATACAGTACTGTCAGGTCGGGTACGGGGCATCAGCGCATAAGACATTCAATACGGCGAYAGCTCATCCCACTTTTTCATCCCAGTCTATTTTCA…
hypDuj5-875#LINE/CR1	ACCACCCGAGAGCAGTTCAACTGCACTGCCAGACCTTCGACGGAAATGGAACGCCCATTTCGACCTCTWCTCGATCTTTTGCCCACCTTGTTGACCGAATATGGAATCATCTCCCTTTGCCACCGGAAGCTTATTTAACTGTTGATTCCTTTGAGAACAGCTTGGAGTCAGTRCAGTGGACCCAACTTTCCTGCGTGAAGGAGTACTTGCCTGAACGCTATTTGTCTTTTTTTGCCTAAATATACAGTGCGTACTAGTACCGGTTTTCATTTTCCCGTTTTCGCCCTTCCTATTTTCCCTTATTATTATTTTTTACTGATTGCTAATGTCTTCTTTGGTKGGGTTATTTTCTTATTGAGAAAGTGTCGCTGCTTCGAGCGGAGAGTTATTTCCGGTGCA…
hypDuj2-198#DNA/MULE-MuDR	GGCTTAGGCTACAAGTCCCCCCCTTCCCCTTCCCCCTTTTTGTCCCCTGTTGCTTTTACGAGTGCTGACCAAGGTCCCTTTGAGTCATCATAACAAATTTGATAATTTTGGAAAGCCCAATTGTTCCTCAATCTTTTAGTGTAAAAACCCCGAGATTTGGACATTGGTCGAATAAATGGTGTGGCCATAACCATGGGAGTGAAGATAAAAGTGGGCGTTTTGGTTTTTCACTCCGCACTCGCTCGGGCAATGTCCAATATTTAGGGTTTGAACTTTTTTGTGATGAGGAAACAATAAGGATTCTAAAAAAATCAATCCGCATTTTATCGAGTTAGAGGACATTGGTCAACATCGGAAAATAGAAAAGGGGAGGGGACAAAAAGGGGAAGGGAGGGGGAC…
hypDuj2-247#DNA/TcMar	CAGTATGAGGTAAGGGCACTGGAATGGGCCACTTGACTTTCCCGTACCCTGGAATGGGCCACCCTGGAATCACAACTTCCACACAGGTTTTGGCTATCACCAAGATCCTAAGCGACAGAGAATAATCGATAACCCGGTGGAACGCGTATCAGATATGAAAAAAAGTTGTGGGAACATGTTTAAAAAACGAAATGATTGGACAGTTGGAAAAAGCTCACTATAGAGGACGCTGACTATGCAGTGACTCATCTGTTTTCGATTAATTTGCGACAGAGCGCCCCCTGCCGCCCGGTGGCCCATTCCAGGGTACGGAAATTCAAGTGGCCCATTCCAGGGCCCTTCCCTCATACTG
hypDuj3-311#DNA/Zator	CTTGGGACGATTTTCAGAGGGGGAACCCAGAATGTCTCCGCTTTATATTTTGTTAATAGAGCTATAATTATGATGATTTTCAAAATTAATTTCATCGGTCAGGATATGAAAGCTTTTTTTGGCAGAATTTCAAAGTTGGGAAAACACTGGAAGATTCCATTTTCCCTGATTTTGACTGTAAAAACTTCAATTTTCGGAAATGRTTAAATTTAAAGAATTTTGACACTGTCCTTCTCAAAATTCAATTTGAAATCGATTGGCATCAGCAGAATCTTTTTTGGACGTCAGGGGGCGGAGCTACAGGTCATTGTCGAGCCCGACCGGAAACTTACGAGTGATATTCCAGAAATGACGCATAGCTCCGCCCCCTGACATCCAAAAACGATTCTGCTAGTGCCA…
hypDuj3-911#LTR	TGTTGGACACGCCCAACAAGTCCCCATATCCAATCATGATAGTTCTTTAACTCACGAGTATCATACTTAGTTTGTAACTCTGTCCACTCTATTAACCCTATTCTGATGTATGTGCCATTTACCTTCATTTCTATAGTTAAAACTTTACTATATAATAATGTGTTTTATTATTTCTACAGTCAGTTCTACTTCCTCTTTCCTTTCTTTCAGTTTATTTCTCTAACAGTCTTTACTATCAGTCTAATAAACTTGTTAACTATCCAACTTACGGTTGGTAGACCTAACA
hypDuj4-3375#DNA/TcMar	CTGTAGAATTCCGATCAACTGGTGCTGATTCTTGGACCCCCCCCCCCCAGTAAATTAGTTCCGACGGGCCGAAAACCCTGAAGTGCTTCAATCAAGTAATCAATCACCCGATTCTCACACAATTTGTAGCGAGAATGTAGGCAATCAAGCACGTGCAGTCTTGTGGTCTCCTATTTTTGCAACCAATCAGCTCCGGTCTCTTTTGACTGAGCTGATTGCGCAATAGCACCAGTTGATCGGAATTCTACAG
hypDuj4-3726#LTR	TGTAGGACTTCCTACATGGTGGGGTGTGTTCGACCCAAGGTCATGGACACGCAAGGCAAAACGAGAGGGAACAATCCTAGAGTATTTGGAGTATTATTGATCAAGACGGAGTGAATATATATGATGCCTCATTCCACGTCCTCTGCCGTATTTATATGGCTTTTAGTGCCGACCCAAGAAAGAAGGAGGAAGAAAACTTGGGAAGAAATCAATAAAAGGGCGTTTCTTTACGGCTTTAARTAAAGGCTTTACACTCCTTCAGCCTATCTAATAACTCATGTACGTVTATGGAAGTTACACAACGAACCAAGTAGACAAAACCGAACGGCTTATGCTAAAGAACCTTACA
hypDuj4-4354#DNA/TcMar	CTGTACTGCCGCGTTAGCTTCGCGCAGTAGAAGTAGACCCACCGTAAACTTAGACCTATGGATCCGCGCATGAGCTTACGTACACTACGGGCTAGGATAACGAAGTAATGCTCTTGCAGTGCGCGAAGCTAACGCGGCAGTACAG
hypDuj5-1143#DNA/piggyBac	CCCGTTAACGCCCGGTGCCAGATCGGACACGATTTGAGTGCCAGAAGTATTTTTTCCTTTCATAGTTCTGTTCAATTAAGAAAAAAATTTAATTTTCAATTTTTTTGGGCGACTTTGAAAAATTCGTGTTTTTTGGGCTGACCGCTGTCCACTGTCGAGTTAGAAACAAAATTACCGATGAAAACTGTTTCTTGCACTTGTCCGCGCCATATTTGGTTAAAACATCAATCAATCAATCAATGAGTTTCCATAGTAGTCAGTTTTATTCATTTTTTGACAAAAAATCGGACACCTTCGTTGACCACTGGCCACGTGCCAGTCAACAATCCGACTCAGATAATTATTTTTAGAGACTGTCAATAGATGGTCAACTTGGTGGATGGAAAAAACACATATTTT…
hypDuj5-1727#DNA/TcMar	CAGCTACTTGCAGGTTACTTGCAAACTTTTGATTTGACGTATCGTGAGCCGCAAGACTACACATGTTATAAAGTTTTAATTTCTTAAAGCAAAAACCGGCCAAAATCTGGTCACCAAACACAAAGAAATAGACTGTACTCATTTGGAAAGTATATTTGAAAATTAAGACTGAAATTCGGCACAGTGGAAACTGAAAACGGGTGACAGACTGCCTTGACAAATTCAGACCAAAAAGACACAGTCAATCAAGCGATTAGTACTTGATTCGCGCCCCCTTGTTCGCAATGACTGCAGCGATGCGGTTCGGAATACTCTCCCACAAAGCCTCGCAGTACTCCCGAGTGACCAGCTTGTTTCACAATTCCGGAGCAGCACGTGCAATATCCTGCACGGTTTTGA…
hypDuj5-1781#DNA/TcMar	CACCTCTGGTCAGAAAAATCGGGACGCTCGATTTGTCAAGAGGCAATTTTTCACCACAAGGCTGCAGGCTATACAAAAAAGTGCTTTGATTTGAGGCGGAAATAGTTGGCCACAAGATTTCACTGTGCATTGCGCACCACAGCTTTCACTCTGCTGACAAGAGTATTTAATTCACCGGAAAGAATGGGAAGACGTAAACCGTGAAACAAAGCATCGTAACATTTAACGAATGCTTTGTTTCACGGTTTACGTCTTCCCATTCTTTCCGGTGAATTAAATACTCCTGTCAGCAGAGTGAAAGCTGTGGTGCGCAATGCACAGTGAAATCTTGTGGCCAACTATTTCCGCCTCAAATCAAAGCACTTTTTTGTATAGCCTGCAGCCTTGTGGTGAAAAATT…
hypDuj5-2086#DNA/TcMar	CAGTGCGCCCCATTTACATTGTCCCAACTTGCTACCAAAATTCTACCAGCCAGATCAGCTGATCCAAAATCCATCCCACACGATATTTAATGTAGTAGTCTTGTAGGCAATACAAATTTTGTTAGTTGGCGTTTTTTGAATTCGAAATGGTGCGCGAAATTAGTTCTGAAATTAGGGGACGCATTTTAGAGTTATACCACTTTTTGCCGTCCTCCCGAAAAATCCAGAAAAATCTGGCGGAAAAGGGGATCAGTGTTTCGTATAGGACCATCCTTCGAGTCATCAAATCCGAGAAGGAAGAAGACATCCCGTCGAAGAAGGAAGTGAAAAACGTCAACAAACGGGGACTACCTTTTATCCGCTCCGACGACCTCATCAAAAAAATCGCCAAATCTATCG…
hypDuj5-304#DNA/TcMar	CAGGGGCCGGCAGCAAAGTTGGACCAGTTTGCGCAAACGAGTTTTTCACCGTTGTGTGTATTTTATTCTATTTTTTTGAGTTTTCAATCTGAAAGCCCTTTGCGTCTAGCATCTGAATCACCCTTCCTTTCCAGGATTTCATAACATTACGACAAACGCTAAGTGGGAATTCCTTCCAGACCTGGCGCGCTGCACGTTGCAAACCAGGGATGCCTTTGGGCTTTTTCTTAAACATTGATTTTTTAAAAATCCCGTTCGGACCGAAATCCATAGGACTCAGGTCAGGGCTGTTGGCCATCCAATCCTCTTTCCCGATGTACTTGACTTTTTTCGATTTGAGGTAGGAGTAGACCGCAGGCGTCGTGTGACTGGAAGCACTATCAAAGTGGAGGATGACTT…
hypDuj5-3457#DNA/Zator	GGGGTCATTCAACAATTATGTCATCGAATTTAGGGGGGTACGTGTCAGCAATCGATGACGAGCTCTTACGTATAGGGGGCGGGGGTCTGTCCTTGGATTACGTCAACAATTTTAAATCTCAAAATTTCCTTGATTCTGAGAGTTTGAAAAAACGTGTATTTCAGTAACATTTTATAGACCCGCATGCCATTATTCTTCCCTTCATTTGAGCATTATACTAGTACTGACAAGAGGTTCCGATGGCTCCACCAGAAAAACAGGTACGTCACTTGGGGGGCTACATCTACTTGATGCCTTCTGCACCAGCGCATTGGAATCGCAAATCTTCTATTTCAGGCGAAGAKGCCGTCGGTTTACAATGAATTCCTGGCGTTATTCGTGAATGCCTTTCCTGATCAA…
hypDuj5-3932#DNA/CMC-EnSpm	CTCTGCCCGGTGCGAAGTTGCCCCATGCGAGAAGGCTTCTCGCATACCTCAGGCGAAAAAATCTGGGTATGCGCAAAGGGGGTGCGCATGGGTCTTTTAACATACAAGTTTCCCTAGATGGGCGATCTGCATTAGGGGTGCGCTAACCGTTCTCATTTGAGGGACTTATGAAGGCCTTTGGTTTTAAAGGATAGCGAAAAACCAGCGCTGAGGCAGCCATGCTTTAACGCGTGAGTAACGCTGGACAGCTAGGAAGGGTGTGCTTAACCCGGTCATAAATCGTTCAGCTGCTAAATACTGCTGAGAAAAAAAAATTCCATCGTAATTTATACCGATCCGGCGCAAAAAACATGTACATTCATTTTTTGTATTATCCACTCCTCCAGTATGATAACAAGG…
hypDuj5-3991#DNA/TcMar	GTGTTGTTTAAATTTATTTAAAATAATATTTAAAATGCCAAAAAACGGCCCTTTTATTTTAAATAAAATCGATTTTAATTTTATTTAAAATCGAGATTTTGTGACAGGCAATATTTAATTTTATTTAAATTCCTCAACGGGTTCCCGATTTTAATTCATATTCAAATTCAACCAATCAAGGCATAGCGACAATTAAATAAAATAGGCTATTTAAATAGGCCAGACTGCACGAAGTCTAGTGGCTAAAAGTATTGCAAACAATCAAGCAAAATCTCGTTCCACAGTAAAAATTTGCACCCGGGAAAAGTGCCCTCATCTCCCCATGCGATATGGCGAAGCACCGTGGTGTTAAAATACGTATGCAGCCAGTTATTTTGGAATGTTTGAGACCGTTGAGAT…
hypDuj5-4072#DNA/Zator	CAAGGGATCAATTACCAGTGCAACCCTCCGATCGTGACCAAACTTTTTTCTTGAATATCATGTCCCCTAAAATGATTTTAAAAAATATGACTCGCGGCAAAGAGTTCCCCGTTCAACGGGGAGAAAATCGGGGAAGATCTCAATTGGCGCACGTACATTGCAATAGTCATGAACGCTTGATTGAATGATTTAACATTTGATCTTGAACGTTACAGTTCAACCAGGAAGAGCTTTCTTTTTTAATTACGTTTTGTTTCGAATCAGCGAAAAACAGTACGACATCGCTTTTTTTCCATCCGACATAAGCCTCCAGAAGTAGCCTCACAACGTTAGAAGGATTGATTTTCACCATATTGTCGAGAGAAAAAATACTTTGAATTATTGCAGCGAAATAATGAA…
hypDuj5-463#DNA/TcMar	TGGCGTGAATTTTATAGAAACCGGCCAGTTACACTTTTTTCCACTTGTTCAGAAATCGAGTGTAACCGACGTTCGGTGACAAATCGTCGAAAACGAGTTATCCAGCTGATAATTAGGAGAAAACATTCCTCTACCTTTTAGCGTTTAAAAAAATAAAAAATGTCGAACGGTTTTTTCGGAAACCGAGTTGGCGCAGAGGGCACTTTTTTCCAGCACACTTGCGCAGTGCATTGCGCAGTGCACAACGCTCTGCAACTGGAAACTGGTCAAAATAAATTTATTAAGCTGTTCCCTGATGTGGTTCTGCCACCTGGATTGACCAAAAGCAGGAGGGAATATCTTGACAAGCAGATTGTGATGCACGTAGAAGAGGATAAACGCGCTGAATTTCGACAGTTA…
hypDuj5-464#DNA/TcMar	CCGGGTGCGGACTTATTTTTGAACCAAACTTATAACTACTCGCAATTCACCGAGAAACAAAAAGACCAAAAACTGAAACGGCCAAAAGATGGAGAATTTACTACTCCACCAGATAAAAAACTAATTTTTCTCAATGTGACCGCCGCTTGCGCCCTCCACGCGACGGACTCTGCGCTGCCAGGAATCAATGGCGGCCCTTATCGTCGMCACAAAATATTACGCAGCAAGGCCGCGACAAGTTTTAGGACCTACCTATGAGCACACATTTTGTAGAAAGAAASTGGAGTTTACATTTTTTCTTAAAGTTGTACGAAAGTTGTAAGAAAGAGTGGGACGCCATTCCACAGGAGACGATAAGGGCCGCCATTGATTCCTGGCAGCGCAGAGTCCGTCGCGTGG…
hypDuj5-466#DNA/TcMar	CTGTAGAAACCCGATAACTTTAAGGGAACGCGCTCGGTTAAACAGAACACACGTAAAGAAAAGCCTGGGCTTGATTGCTTAGCAATAGCAATGCTTGATTGATCTCTTGCGACGTGCATGCACTGGCCAAAAAGTTGCCCAATCGGAGTTAAAGCCAACCGCTTAGCGTGCCCGGGCGGCTCGAACTCCGACCGCTTAGATTTATGGCCACGTGCGCAATGCTAATAGGGCCGGGTGTTATTTTCTGTACCGGCCGGTGAAAATAATCGAGCGCTCGGTTTAACCGAGCGCGTTCCCCTAAAGTTATCGGGTTTCTACAG
hypDuj5-5656#DNA/TcMar	CCGGGTTCGGGAATGCTTTTGAGACAAACTTAGAACCGTCATTTCTCGGTCACTACTCATCCCACTGCCTCAAATTTTTTTGTTACAACGCCTGTCCATGTGAGCATCCACTACAGGCCAAAAAATGAAATTTAATTTACACCCCGGAAAATGGCAGACAAAAACCAATGGCAGACCCGATCTCAATAATGGCCCAGGTCACACCCTCATTTGCTACCAAAAAAATAATTCGTTCCGGAAAACCAAAACCTATTTTGGATAGCCCGCCACAATAACGCAGCGAAAAAAAGTTTCATGAGACGGGTGCCTTTACGAGAGATACAGTGCCCAATAACCTGACAGAAATTCGGCAAGATTTTGTCATTAAAATTGCTTTTTGAAAAGTGCTCTTCGCTTCGC…
hypDuj5-5664#DNA/PIF-Harbinger	CCCTAATAAAAGTTTTTTAGTCTTTGTCCGACCAGAATTACTCCCACACATCGTGACACACAAAACCATGTCCTTCACACATAAAAAAAGTCTGAAGATGCATTTTTTGTCAGCACCAGGATTTTATTTATGGGTGCGGAAGAATTTTGTGTGAGCCTTATACAGCACAAATACAAAAAATGTCTGCAGCGGATTTTTAATGTCCTAGATTAAGGGTGACATTTTCGTCCGTAAAAGTGTGAGTTTCTGTCCGCGCCGAAATCGGGACACATTAAAACTCGTATTAGGG
hypDuj5-631#DNA/PIF-Harbinger	CCCCAATGATAATATATACTCCGGAGGTATAGCGAGAGGTGCAATAGGAAGTGTAACCGGAAGTATAAATATATGCTGCCAAATGAACCTCTTAGATTTCGTTTTTTTACCCTCCATGACAAAAACATCCGGAAGGGCATAATTATACTTATATGGTAAATTTACTCGCGCGGTTCAGAAATACTCCCACGGAGCAAAATTGGCCATAGAAGAGACGGCCCACCCTTGAATATATTTTTGCAAGGTAAATTTATCGCGCGGTTCAAAAATACTCGAGTAATGGAAATTCGACCACCGAAAAAGGGAAAACCGCAGCCCCGTGTAAAAATTACAGACTACTCGGCAGCACCAGCACCAATCTCACTTTTTAAAGCGTTTTATCCAAACTGAATTCGGCAG…
hypDuj5-703#DNA/hAT	TAGGGATGGCATCAAATGACAAAACGACCGATTTGATTTGATTTGATTTGATTTGATTTTGATTTGATTTGAATTTGAAATCATTTGATTTTGATTTGATTTTGATTTGACGGTACTTTGAAAATTTCGTTGACTTCATACTAGTACTTTCTGGCATGTTTTTTGCAATAATTTTAGCGCGATTAGTATATATTCGAGGAGAACAATTATTCAGACTAGGGTTCAGTTTTACGTATAAAAATTATTAGTTTGAATTTAGGTGGAAAATTTACCTTTTTTATTATTTATTTTCTAGGTAAAGACTACGAAAAACCTGCACTACACAAGTGCAAATGTTTTTTCGATGATGCAATCTTATCATCATTCATACTTCATAAGTATTAAGTTAGGTTAATGAAT…
hypDuj5-877#Unknown	GGTCAATGCTACGCGCGCGTACTGGGCTTTTTATCACCATGGCATCGGCCATTTGATCAAAACCCATCAAAAACCATCAAARACCATCAAAACCCATCAAAACCCATTACTAACCGACTAGCCCTAGCCCTGCCTGTTCGATTGGTAACTAAGCGACTAGCCCTGCCTGTACGCGCGCGCAGCCACTACGATT
hypDuj5-1031#DNA	CCCTACGGATAACTCGTGACTATTTTATGCCTTGAGATAGCCTTGTTTTAGAGGATAAAGTAAGGCTTTATTCTCTGCAAAATCAGGGCCAAAACTCCAATGCTTTCTTGGCATGTTAAGTGACCTGCCGCAAAGGCTGTCTTCCAGCCTGTAATATTGCCACTTGTCTTTCCAAGACTCAAGGCTGTTTATAGCAATGATTTTTAGGAACCTCCCTCGAAATCCATCCAATCACGAGTCGTTTAAATTATCGGTTAACGAATGACGTTGCAGGCTGATGGGCAAATGAAAATTTTTCTTGGTATTTTTGGTAATGACTACAATGGCGAACGACAATTYAACGCAAGAACAGCTAAAGAGCGTAAACGTGAACGTGATTAAAGAAGGCACATAAAAATG…
hypDuj5-1240#DNA	GAGAGGCTACAAAACAAAACGGGTCGTTAGGTCGCCAGATCGGAAATTGAGTTCTCGGGTTTTTCCTACTGTACAGTGATGGTACTATATTGTGTAAAAGGAATTTCGATGATTTGATTGAAACTCAGGCAGTAAGAGTGGCGGAACCATCAGTAGAGTGAAAAGCAGAATTCAGAGAAAAACGTCTTCAAAGTTTTGCATCTAGTTTCCATCACTCCAACAACGTTCTGAAGCTACTATTCAAAATAAGTCTGTAGTACTGAACTAGAGTGATGAGAAAAAGAAGAAAATAAGGCAAGGGAAACAGTATTCGGTCGCCGCAAACAGAAAAAAGAAGAACGATTTCAAACAATCAACCAATCAACGGTCTTAAAAAAGTGGTCTTCAGCAAAACTGCTG…
hypDuj5-1499#DNA/hAT	GGTAGCAGGGACAACTCGGTCCACATTTATGGTAGTCTGACATACCACGTGCTAATTGACGTGCTAATTAATTACCACGTGGTCTTTTATTTCCTCCACCCCAACTCAGAAGTAATTATCCAAGCGCTCGAAATCTAAAAAATTTAAACACTCGAAATTTTGGAACTTGACGTAATAAGATTCATATTGATAATATATATATAAGTATTAAATACCGTAGGTAAAATGAGGGGATTTATTTAGAAATCATAGAGACGGGAATTTGTCAGATGACCGACCATATTTATTGTCTTTTTTCACCGGATTGAGAAAAATATATCCGTACTTTTTTGTGTCGGAAAAAATTTCTCCGCTCAATTTCTAAATAGATCTCAAATAAATGAAAATTTATAAAATAAA…
hypDuj5-2272#DNA/TcMar	CAATCGAAACAGAAATAGTTATCGATAGGCGTGTTTTGAGCTTGCGCACCAATAGAAACTGATGGTGCGCCATCGAGGCGAAAGTCATTTACACGGCTAATTTTTGGGGCCTTGTGTAAGCCGTGCGGCCCACCATGAGGGCGTTCACGTTACAGGACAATGACCAAACAAGGCATTTAGTGCTCAATCGGATTGATTGTTTTGCATCCCGCAATCACGGCCAAAGGAGTCCTTGTTCACCCTGATGTGGCGAAAGCAGTGCACCGTCTTCGCAGATTTGATAGGAAGACYCATCAGTATATCGGACTTGCTTTTGGGAAATCCGAATATTGGGCTCGTCATGTGCCGCTGAAGTACTTTTCCCGGTTTTGCAGTTGTGATTTTAGACATGATTTTTAT…
hypDuj5-287#DNA/TcMar	CAGTAAAAGTCCTCATATTTTGCGCGTCACAGGCGCGTTTCTATTCCGTGCCTTGTCTCGGAACAGTTTCGTTATGGGGCAAACGTGTTCAAACGCGCCTGTGACGTACGCAAAATATGAGGACTTCTACTG
hypDuj5-292#DNA	CGAAGGGCCGTCACTATCGTATAGTGACGATCGAGGGATTTCTCATACAGCTGTAGAGCATCAGTTTTTAACAGTTTTTCCCCGTTAGAAATCATTTCTCAGACAAGATATCTGTTTTATCCTCAGTCCACTAACCCTGTTGTAATGAGAAGACGACTGCAGATCTCTAGCCTTCTCCCCTCTCACCTTCTTTGTCTTAATGTAATTCGATCCCTCTTCCTACATTTGTGGAACGTTCTCTGCAGCCACAGAAGAAGAGGCAGAGCTCTCTGTCTCTTGCGCTGTGCTGCAGCTGTCTGTGTCCTCGGTCTCTTCCCGTCCAGCTGTCTGCTCTGTCCCTCTGCATGTACATTGCTCACTGTCCAGCTTCGCGCTGCCAACTCAACCCAATGTTGAATG…
hypDuj5-341#DNA/Zator	TGCTACGTTCATAGTCCGTGTTATTTGCCAGAAGAACACTTCAATTGTGACGTAGGTGTTCACTATCGATGCGCATATAACAATTGTCGTATGACATTTTGCAAGAGGAACTATGAACACTCACCAAACATTTCGCAAAACATTGCCAGACGAGTGTTATTTTGGGGCGTGGTCTCGCAAGAATCATCTGGCATGCCAGAGCTGGCCAGCCAATCATAAACTGTTGATGGTTTGGAAGTTTCCTTGAAATTCCTATTTCGAAGTTGTTCTCCAGTTTGATCTTGTTGATAGTATTTTTCAAATAATAATATATTATCCTGTTATATTAAGTTGTCACAGTGCTGCAACTAGGACAAGCTGCTGGTACAGTACCAGCAGCTTGTTTTTTTTCCTCGGCAA…
hypDuj5-650#DNA/piggyBac	GGGCAACCCGGCGCTTTGTTTGTGTTGAAAATTCAAGCCGGGTCGCCGAACGTGTTAGCAAGAAACAATTGTTTTCAGCTTCCATTATGTTTTTCCACAAAATTATTTTGAATTTGCAAACTTTTGCATTTTTATTTTTTTTCAAAATACATCACGTGACGTCATCAGGTCTCCTTATCCCATTTGGACATTCTTTTGAAAACTTTATTAGACGAATTTCGTCTGATTTACTAAATTTCGGACTTTTTCGATAGATAYTCAAATTTTTAACACCCAAAACTCAGCGTTATAGTTTACCTTGTGTAGCGAGATAGAAATTACCAAAAACCTTCGCAAATTTCTCATTTTGGRAWGGGATGAACTTGGGTCGCCGTGTTTTTTCACTTTTGCTTTCTGACT…
hypDuj5-756#DNA/TcMar	CTGTAMTGCCGCGTTAGCTTCGCGCACCTGTAGCACCGCCCCGGGCGATTTTCCCCCCACTCCGTGTGTTATTGCCCGGGCAGTATATACTGAAAATGCTGTGTTTGTTGCGCGAAGCTAACGCGGCAGTACAG
hypDuj5-810#LTR	TGACGCGGTAGCTAACCAGACTTATCAAATCGACCCTATTATACTAGTAGAACAACGGACGGAGACCGCTTGTCGTATTACTAGGACGAAAGAAGAGGAAACTAAAGAGATGCAAACTGATACTTTCATAACAGCAACTCGCGAGCTTATATAAGCGCTACGAGTGCGTACATGCACAAGTACGTGTACAAGGTATTAAATGACCAATGGCCACATCAACGTAAACACCCACCAAGACAGAGTACAGAAGCGCTCATAAACATGTCAGAGCTGTCCACATAAGACAGAGTACAGAAATGCTCACAAATAGATTAGAACTCACTCCAATACAGAACAGTACTAAAGTACGTGTATGCTAATAACATTAAGAGATGACCAGACGCGGGGTGGTGATGACAG…
hypDuj5-886#DNA/hAT	GGTTAWAGCACAGTATACATACAGTGAAATTTTTGAATTTGGCGACAGCCAATCGATAGAGGACGTCGAGAGGAATCGATTAAAAAAAATTTAGGTGAGGAAAATCAAAACTGAGGGAGATATGACAGTTCCAAGTTGGGGTACAATCAATCAATCAGCCATTACAATCCCATGCGCAACGCATGGGATGGAGTGATTGATTGATTGAGTAGTGGCGTCAGCGCCGCCATTCTCTTACGGCCTTAAACCCACGAGTGATGGGTCACCGAGCGAGGGCTCGCTCGGCGCCCCGTCACTCATAGGAGCCTGAGTCAGTGTTGCCATTCAAAACCCATCGCCAGTGGCACCAGTCAAACCCCATCAAATTGTAATGATTGATTGGTTGATTGCACGTTCATG…
hypDuj3-299#DNA	TATTGAGGGATTTCCATAAATTGCGCCGATAGGCGGCGGAAAATGTAAAAGACCTCATGGAGGGAGATAGCAATGCAGGTTTTTACATCTGTCTGCTTCTGACCCGTTTCAGCAGGCTTCGATTTTACCAACAATTTTCATTGGCTCTTATTAACCAATAACGTCCTGCAAAATATTTTGCTGACCATTCACATTTGTCAAGATTGATCATTGGTGCGCTTGATAGCTCCGCCCGCGAGCTGGTCATTGACCTTCTTGGCGGGTCGGATGGTTAAGGCAAATTTTAGCTGACCGAGAAGAAGACGGGGAACACAGAGACTAATGGTTCAGACACACGGGTCGGGTGAACCCATTAATTTGGTGGGTTAA
hypDuj3-305#DNA/PIF-Harbinger	CCCTAGTACACATGAAAAAATTAAGTACGAAAAGTCATACGAAAAGTCAAATTTTCACACAAATTATACGCCATTCCGCACAGAATTTGTGAGATCGTTCTTAGGGCGTGTGACCACTCTTTTTATCCGTCTAAATTTATGTGAAGCGATATGTGTGAGCGTTCAAAATTTATACGCCTTATTCATTCTTATTCGAAACGCGAGCAGACTATACGTTTTTAGAAATAAATGACAGAATAAAAGTCTGTGCAGGGTGCCCAGGGTTTGGCATCTTGTGGGACGCAGTGGTGGGATTTCTAATTATTTTAAAACACGGCGAAATATGTGTCCAAAAATAGTTCTGAAACAGTTTTAGCATTTTCGCGAAGAATTGCGAAACTTATGCTTTCACGTTTCACG…
hypDuj4-1825#DNA	GACCAGAGATGGGCAACTCCGAATCCGGAGTTTGGAGTTTTTCAACTCCATCAACTCCACTCCGGAGTTTTTGGCCGGAGTTGGAGTTGAAACAGCTGGAGTTGGGAGTGGAGTTGGAGTTGATCTGCGTGGAGTGGGATTGTTGTGTTTTATCGAATTTTCAGCCTTGAGATTCCATTTGATTGATTTATTGTGGAGAAATCAAACGTGGCCCACTAAGCCATAGCCCACTCCTTGCCTGTTTTAGGGGAGCCAAGGTGGCTAAGGGCCTGGAATGATGGAATAGAAATCCATCCCATACTACGTACAACAGTACACGGTGCAGTTTGCATGTACAGTACTACACTAGAACTACTGTAGTCTGCTACAGTAGCTGTTCAATTTCTTATTGGAAGAATT…
hypDuj4-1829#DNA	CCCTAGTAAACATTAAACATAAGAAAAAATGTTATGTCTTACAAAAAACCATATTGATTTCTTACTTAATATGTAAGAAATTTGTAAGGCGGATTTCAAACAAATTTTTGTAAGGCCTTATAAATGACGAGTAATGGAAAAAAAAAAAAAGTGCTCTAGGCAGGAATCGAACTCGGAGCATCCTGCTAAATTTTAAAGTGAAGCATCCTGAAGAACACGCACTAACCACTGCACCAACACGCACATTACACATTCAACGGAACTTCTTCGCCTGCGCTGTGATAATATTCACATAAAAGTTGCCGAAAAACGTGTTTTTTTGACGTGAAATCACTAAATAATGCTTTATCGTTTCCCGTAAAAAAGTAATAATAATCGACGGTCAGTACCTTAGCATTT…
hypDuj4-2121#DNA/hAT	CAGGGCCTAAAATAGTGTCTATTAATAGACAAAATGCATACTTTTAAAAAAAAATGTGCATCTTTATTTTCCAAAATGTCGACGATTAAAAAAGTTCAAATCCGAAGAGATTTGCGATCACCCCCTCGATATTAGGGGGACTTTTGCGCCAAGGGGGGGAGGGGGGCGGGTCTTGAACGGGGGGCGACAAATAGAAAGCACTTTTCTGCTTGCTGATGCGCACACAGAGCTGAAATAACGCGAAACACGTACGGGGAAAGCGTCTAATTATCCTAATTATCTATATTCCCAATTTTTAATGATGATAATTCGTAAGAATAACTCGTGAACAGTTGACGAAACTGCTGAAATTAACCCCCGGGGGCGGGGCGCGCCCCGCCCCCAGGGGGTTGTAGATCA…
hypDuj4-2159#DNA/Zator	GGGGTCATTCAACAATTATGTCATCGAATTTAGGGGGGTACGTGTCAGCAATCGATGACGAGCTCTTACGTATAGGGGGTGGGGGTCTGTCCTTGGATTACGTCAACAATTTTAAATCTCAAAATTTCCTTGATTGTGAGAGTTTGAAAAAACGTGTATTTCAATAACATTTTATAGACCCGCATGCCATTATTCTTCCCTTCATTTGAGCATCATACTAGTACTGACAAGAGGTTCCGATGGCTCCACCAGAAAAACAGGTACGTCACTTGGGGGGCTACATCTACTTGATGCCTTTTGCACCAGCGCATTGGAATCGCAAATCTTCTATTTCAGGCGAAGATGCGAACATTCCCATCATTACCGATCTAGACGCTTTTCTTCGTTCTGATTTTGAAA…
hypDuj4-2227#DNA/piggyBac	CTCTCTGAGGACGGGGCGTGTTCCTTTGGATCACTTCGACGGGAGAAATAGGCGCCCGAAGCGAATTTTTAACCGATTTCGCTGAAATCAAAGCGTTTGATCTTAGAATTTGTCGCTCTACCTGAATCCCCAAAACAATTTCACAAATTTGATGACGAAGATCAGGATCCGAGGTGATCCAAAATGGATCAGGCAAAATGCGTCTCTTCTTCGACATTTTTTCACATTAAGTACGATTTTTTTCTCAACTTTTTGAAACGGCAGATCTCAAGCCATCTCGGATGCCCATAATTTGGATGGGCAGATGAAGGAATCTGATATCCAGATCCCGCACAAAAAAAATCAAATCATTGGGAAACCCCGAGCAGGCTGCCCAATGCGCACCGCCAGTGTAGGCTT…
hypDuj4-2327#DNA/TcMar	TGAGGGAAGGGCACTGGAATGGGCCACTTGACTTTCCGTACCCTGGAATGGGCCACCGGGCGGCAGGGGGCGCTCTGTCGCAAATTAATCGAAAACAGATGAGTCACTGCATAGTCAGCGACCTCTATAGTGAACTTTTTCCAACTGTCCAATCATTTCGTTTTTTAAACATGTTCCCACAATTTTTTTTCATATCTGATACGCGTTCCACCGGGTTATCGATTATTCTCTGTCGTTTAGRACCTTGGTGATAGCCAAAACTTGTGTGGAAGTTGTGATTCCAGGGTGGCCCATTCCAGGGTACGGGAAAGTCAAGTGGCCCATTCCAGTGCCCTTACCTCA
hypDuj4-2573#DNA/TcMar	ATAAGCAATATGCGCCATGACACAAAGTCCTTTTCCGAACACGACGACACGAAGACACGACGTGCAACTGATCGTGAGATCGTGTGTGAGTTACACCAACGGCTCACGAATTCACGAGCAAATCGCCATTTCCTCGTGAAGTTGTGTGCAGCAACACACGAGCACACATCACACGAAGTGTTATCATTGGTCTGTTCGCTTTTTGTTCCACAATCGAGCGCCTCGTGTCTTCGTGTCGATGTGTCGAGGAAAGGAGTTTGTGTCATGGCGCATATTGCTTAT
hypDuj4-2734#DNA/MULE-MuDR	ACGCAAACATCATTGGAAGAAAAAAATCCTTGCCCATTCGCGGTTTAGCACCCACCCAGACGCTAAATAACACCTGGGCTTTCTGCATGGTTCCAGTACTTGGAAATTTTTTGAGGCACTGTGAATTTGTGATACCGTCTGTGCTATACCGTCTGTACCGGTTCGGTACCCCTGGCCGGTTAGGTACCCCTAGCCGGTTAGGTACCCCTGGCCGGTTAGGTACCCTTTACCGGCACCCTGCACTCTTTATAATATTGATAAAGAAGGTTCTCAAAAAAAGAACCGGCTAGGGTACCGAACCGGCTAGGGGTACCTAACCGGTCAGGGGTACCGAACCGGCTAGGGGTACCTAACACCGGCCAGGGGTACCGAACCGGCCAGGGGTACCGAACCAACCTA…
hypDuj4-2745#DNA	AAGAATGCAGAATAGGGTACCCATGTTAAAAAGCCTATATGTTTTTGGCACATGTATACGTTTGTTTCGGTGTTTCGGTGTTTCCCACTGAGACCGCAGAACAAACAAAGACCATTATCATTTGATGGGTTTTGATTTTGATGGGTTTTGATGAAACAGAAACAGACAGGGAGCAACACCGAAACACCGAAACAAACACTGTATTTTTTAACATGGGTACCCTGTACTGCATTCTT
hypDuj5-1414#Unknown	GGAAACTCCAGGAAGCAGTCTGGTTATATCGCATCGTCAATCACGATAAAGCGACCATCCCAGACTACCTGCGAACCCTTTTGACCTTCCGCGACAGTGTGCGGGACTTACGTAAACCTCGACGCATTGAGGTGAACGTGAAGAGTGCGATGGGCGACACGATGTTCGCCAGACGGCTGAGATTACTTGATAGTTCTCTGCCTTCCGATCTCTGGAAATGTGAATCTCTGAACACCTTCAGATCTCGTGTGGTTGCTTTTTTGTAGAGTAGCTAGTTTTGTACTTCCTTCAAACAGACTTTATATATCCCGCAAGGGTTTGTCTGCTTCAGTCGAACAATAACAATAAC
hypDuj5-1793#Unknown	GAGACTAGGCGAGTTATGGAACAAGGCTTATAGAAATTTCCAGCGGCCAGTTTTGGCACAGACGCAACAAACTTTAGGCTCAGTTTTCAAAGAATTTCTGACTAAAACAAACTGCTGCTCTGGAACTTCTAGAGGATTTTTTTGGTTGGAGTTATTGGAGTTGTTGGAGTTATGTGCCTGTGCCTGATAGAGTTTGGAGTTATGGAGTTATTGGAGTTGTTGGAGTTATGTGCCTGTGCCTCACACACGGGGTGAGGGTTTGGAGTTATGGAGTTATTGGAGTTATTGGAGGTTATGTGCCGGTACTTCCGGCTGTAGGACAGTCCGAGACTGATCCTATTCGTAAAGTATCATGTTTTATAACCGCAAATAAATATTATTTTTTGTTGTTTACAACCG…
hypDuj3-714#DNA/TcMar	CAGTGAAAGTCCTGAGATTCGAACGACGTCACAGTGTCGTTTCTACTTTACTGTCTCAAACTCCAAACTAGCAACGGCCGGCTCCGAGCAAACGGTTCGATAGAAATAAACTCACGTGACCGTTCGAATCTCAGGACTTTCTACAGTGAAAGTCCTGAGATTCGAACGGYCACGTGRKTTTATTTCTATCGAACCGTTTGCTCGGARCCGGCCGTTGCCAGTTTGGAGTTACGTAGTAGAAACGACACTGTGTCGTCGTTCGAATCTCAGGACTTTCACTG
hypDuj4-1101#DNA	CGAGGAGTCAGGCCTAATCCTGGCCACCCCGTTTTTTGGCCTAATCCTGGCCACTTTGCAAGTGGATTATCTAATTCACTATTACGATTTCAATGAGACTATCAACGTTGATATGAAGGCCTTCAACACCGGAACAATTTGATGCCGGGTTCAAATTGTTTGGATGTGCACTTTCAGAGCAAAACGTGTCGGAAGAGATAGGGAATCAGACAGAAATCCGACTGACGATTTCACACTAGACTAGAAGAGGGCGCTGCATGCGCTCTCTCACGGAGCATTCCCCTGTATGGCCTCGCCATGCTAATCAAGCAATCGAGCAAATCCACAGATGCCAAACAAATGTAAACAAATCTACAAGGACGTTTGTTGATTTGCCCCGCAAATTCAGAATTACGCTCG…
hypDuj4-1184#LTR	TGAAGTTCAGTCGGTTCAGTAAAGTGTGTTAATTATTGCGCAATAGTCGACCGCTCGGGTCTAAACTGGACATTGCAACCCATTTTCTCTTCGAATAACGAAATCCGGTCTGACGATTTAGTCAATTGTTCAGAAGTCGTCTCAGTCACATTTTATTAAATTTCGAATRCGATTGTTGTACWATGTTARTTATTACAAGACTTTGCTTTTACCGATGGTAAAAGCAAAGGTGCCCCCGCACCTTTAGAAGGTTAGGGGGAACCAATAACATGTACAGTGTTTGTCCGACCATCCCTCGTTCTCGATTCAGTGACACGTTTCAGTTATTGCGCAATCGACTTGGAACGACTACGRATTTTTATTTTAAACTCGGGCTGCGCGCGCTCCGCGCGCTTGCAA…
hypDuj4-1259#DNA/TcMar	CGAGGGGCAAACTGAAAGTAATGTCACTTCATGTTTTACTCTTGGGCGCGAGGCTCTTTTTTTATTCTCCCGGCTTGCCAGCATAGATAGGGGACTTGCACGTTAGCCTTTCAAGTTTCATGAATCTAGCTTTAAGAGTCTGGAAGATCTGATTTATTTTCGGAGATACACTTTTCAAAAGTGGTATTGTTGCATTTGACTGTCAGTTTTCGTGCACCACTAGATACATTTGGGAAATTCACGACGGCAAAAAATGCCAGATGTACTCAGTCCTACTGGTGAACTGACATCGATTGTATCCAAGAAAAGCCCTGCAAGAGAATTAAATTCTCGTGATTGACGTCGAGGTTCTCTTTGAGTTCAATCAATCAATCAACGATGAATCAATCAATCAAGCTA…
hypDuj4-1280#DNA/Zator	CAAGGGGTTGGTGCGCGCTTCGCCGCCAGAGTGAACAAGTCTTACAATATCAATCGATAGCTGTGACTTTAACCTACCTATTCATACCAAAAGCTAATCCGGAGCTTGCGAAACAAGATCACAATTTGCATGATTCATACGCCCCTCCTCCTTCAACAACTGAACAACTGATAATGCAAACCATGCCATTGATTGGTCGATTGTTTTGTTTTGTTTTGCTTATTAACCACTTCTTAATTTAAAACAATCGACCAATCAATGGCATGGTTTGCATTATCAGTTGTTCAGTTGTTGAAGGAGGAGGGGCGTATGAATCATGCAAATTGTGATCTTGTTTCGCAAGCTCCGGATTAGCTTTTGGTATGAATAGGTAGGTTAAAGTCACAGCTATCGATTGAT…
hypDuj4-1379#DNA/TcMar	CAGTAAAACTCGTCTAATGTAAACCTCAAAAATCCAAAATTTTTGTTCAACTTAGACGAGRAATTTACATTAGCCTACGGGCCCCTAGGGGCCCCCAAGGGCACCCCGGGGCGGGGCGGGGGGGGAGGGGGGCGAAATTTCCCCCAGTAAAACTCAGTGCCGGTAGAAATTCCGTACTTAGCCGCCGCAGCATTTTGTTTCGTATGACCGAGATCCTTCAACAGCTAAACTTTCTGGACAAGAATTAGCTCCTTTGCCAGCGTTTTACTTCAACGATCGGTGCCATTTTAACAAAATTTAGAACGTACAAAAACTAACACATGCAGCTCAATGCGCAGATAAACACGGCAGTGGCTTGCAGGAAAGATTAAAAGTAAGAAACAAGAGCGATTTCGTCGA…
hypDuj4-139#DNA/Zator	CAAGGAGTCGGAACGGTAGCCGACACGCCAATCTGCCTGAATTTTTTTTCGCAGATAGTGAACTAAATATGCACATTTTGAAATATATTTTGGCTGCCCTCGAGCCCTGGTCTTGGCGAGAAAAAAATCGAAAGTTYCTTATTGCACTAACCGCTTAACCATTGACTTCAGTGATTGATTGCTTGATCTAGTCTCATTTACARCTAGATTATATTTTTTCCATATACGATTTCAGAGGGGGAACCCAGAATGTKTCCGCTTTATGTTTTTTAATAGAGCTATAATTATGATGATTTTCAAAATTTATTTCATCGGCGTGRCTCTGAAAATTTGTTTTATTCAGAATTTCAAAGTTGGGGAAACACTGGAGGTTTCCATTTTRCACTGTAAAAACTTCAT…
hypDuj4-1404#DNA/TcMar	GGGATGGCATCAAATGACGAAAAGGCACATTTGATTTGATTTGATTTGATTTTGAAAGTCATTTGATTATGATTTGATTTTGATTTGACGGGACTTGTGATTTTTCAATTTCTCACTGTTTTGGCACGTTTTTTCTTATGTAGTTGTACAGTGCTCCCCAAATAAAGTTTATGAGAATGTTTTGTTYAAAGTATTTATGAGAATGTTAAATATGTCACTMACATTATTCAAAAATTAGGTATATACAATGTACATTGAATTCTTATCACTCCTTTTTGCCATAAAACAGAATAATGACTAGTAAGTTTTATTTTCGTTCAACATATATTTTTCTCAGTTAGCAGTTATATTTCAAAGTTTTATGTTTTATCGGTATTTGAAAAAGAGGTCTCACGCAAT…
hypDuj4-1452#DNA/TcMar	GGGATGTCAAAACCGGACCGGACCGTTTAACCGAACCGGTTCGATCGGTTTTTCCGGTCCGGTTCTTATTCGAACCGGTTCTAAAAAGACCGCAAAAAATRGAACCGGTTCGAGCGAAAGACCGGACCGGCTGTAACCGGTTCGAACCGGTTCCAAAAAAAGACCGRACCGCTTGGAACCGGTTCACAACCGGTTSTACTTGATTTATTGATTAACCCAGAAACTCATTAGTAGTTTAATCGTTCAGCCGTTCGTTTAGTGAAAACAKAGCGAAAACTTGATTGTTAAAATTTAATACTAGTGTTACTTTGATGGTAACATTTTTRTGACTGGTCACGAATCWTGATCAATTGGTTTCCGTTGAGTATATCACAGTACATTCGTAACCGGTTTCGAACC…
hypDuj4-1467#DNA/TcMar	CGAAAATCCAATTTAACGAAAAGTGAAAACGCGGAAAATAAAAACTTCAAAAAGTGAAAAACACGGAAAAACTAAAATTCCAGAATATATTAGAAAACTATGTTTTGACTCGCCTGCTGTATATCTAGCTAGTTAGTTAATAACATCGTCGTCATCGTCCAACGTGAAAAGCTCGATCTCCTTCTGGGTATTCGAAATAAAATTGTGTAGGCAGTTCCGTCATCGTCCGTTAGTTGAGAAGAATCCATGACATCACAAGCGGAAACAACTTAATTAATTAGGAATACTTTGTTTTGAATGTTAAAAGTATCAGCCTATTTGGGGAAGGGAAATGTGGTTTGTCTTACTGACAAAATGCTACATATTTTCTTCTCTGAAAATGCGCGCCAAACGTAAACT…
hypDuj4-168#LTR	TGTTGTTAGGCTCTGCCTAACAATTCATCCATTTAGTATTCATTAATTATATAAACATCTGTTTGTCGACCTATTTTGTCTCCTTGTCTTTTGTCAGTTTACATAATATAGTGTCTTACATAATCGTTATGTAATCTATGATTGAGACTGTGCGTTTGTTGAACTATTTAAACAGAAATCTTAGTTGTGTTGAAGCAAGATCTTTAGTTTTTTCATTTTCGCTTGTCAGTCTAATAAACTCTCATTATCTACCTTGTTTGTCAACCTAGAATTCTACCGATAGGACACAGGCCTATCA
hypDuj4-174#Unknown	TTCGGGTGGGTTGGGGAAAGTTTGACTGRCCGGGCCAGTCTRGTCCACACTAAAAATACTGTTTKAAAARTGCCTGATARCTTAATGAGAAGTGGTCCATGAATCAATTCATAGTGCAGACCTTTCACCAGCTCGGCAACCAGACACTCGTTGAGTGTATRGAAAATCRATGCACAGTCAATGAAAAGATCATGSTCATTGKCCAYWATCTAAAAACTACCTGACCAGTCTATGGGTAGTAAGCGAGTAAACGACACTATTTCCGTTTTATTGACGCCGCTACAATATTCTACGCAAGCCAGCGGACAATTTTCCGAAAATAGTCAACAAAACAGAAAAAAAAGAATACCGCGCTCCGAGCGCGGTATTCTTTCAACGACTGCACTTATTTTATGAAGT…
hypDuj4-2468b#DNA/hAT	CAGAGCTGTGCCGCTAAAGGTTTCAGACTCCCGCTACGCTAACGCTACGCTAACCATGTTGACCGCTACGCTAACGCTAATCGTCGAAAAATCCGCACCGCTAAAACCGCTAAACCCGCTAATGGTAAATTTTATTAGTCTATAAATCCATTTCAGATGCCTTTCGCTTAACGCGGCACTGGTAATCTAGCAGATCGCTATTGACGTGGTAGACGAATCCSGRAAARCAGATTCCAGTATCATTCTCATTTTTTCTTGGCTCTTGGTGGAAGACATTAAGTTTCGGTAGAAAAACGGGGAACACTTTCTCCATTTTAAGGCAAGGTTTTCAAAAAGGCAGCAYTTTATAATTCTGTTACTACAYTGGCAGCTCTAGACAGTGGTGAAAGAAATAATCTC…
hypDuj4-92#Unknown	AAGGTCGGTTTAATGCTTTCACGAGAGGDAAAACTCTTSATCCATACNRTCTCWCGACTATHAACAACTCATCCAAATTCGAGAATCTCGCCGACTATAAACAGGGTCGTGCGATCTCGCGTGRADTTTYAAATGACGTACGNAATGTTTTTCAAATCDCTCGCCGAGCGATTCACGATTAAATTTCTGCACACAATCAATGCTTCCAAGTCCACATTCTTTTCGAGAATCTATATTTTTCTAARTTTTTCCCYYCAMTGTTCTAATGTACAATTAAAAATCTATTTTCTGGATGTTTTTACTTTGTTTTGTTCATCCGCAATTGATCGGGACGAGTTGAATTTGGCCCTTGGGGAGGATCAACAGGARACTCCCAGACGCATGAGATTTTCGCGGTTT…
hypDuj4-991#DNA/TcMar	CAGTCGTCCCCACATTGTTCTCCGGTTGCACAAAAATCAGGTGCGCGCATGCGCCGTTTGTTGTGGCAGGCCGGTTGGGTCAATAAAAGAAACACTGGCTAGACAGGCTAAATTTATGTCGCCCATGGCAAACCAAATCGTGCAAAAGATAACGATCACAATTTATTTGGGACAAGTCCCGGTCAAGTCGCACGTACAATAATGTTATGTGAGCCTGTGGGACTTGTCTCAAATTCACCGAACAGCTGTTTCTACCGCTGTCTGAAAGTTCACTGCCCTCTGGACAAGACTTTTTTCTTGCTTTTAAATTATTGATTATAACTCGAGGAAAGCAAATCCCATCGGAAGTTTTTTTATGTTTTGATTATTTATAGTGTCGGACGTTTTTGATTGGCTAGT…
hypDuj4-998#Unknown	ACCTATCAAAACCCATCAAAACCCATCAAAACCCATCAAAACCCATCACTAAACCGACTAGCCCTGCCTGTTCGATTGGTAACTAAGCGACTAGCCCTGCCTGTTCGATTGGTAACTAAGCGACTAGCCCTGCCTGTACGCGCGCGCAGCCAGTACGATA
hypDuj5-23#Unknown	AGGCCTGCGCCTATGGCGTTGTGGCCGAGTCTGCTGCCTATCAAGCAGGCGGCGCGCGATCCTCCATCGTGTCGCGCTTTATTTTCTTTYTGTGCTCGCACTATTAGCCCTTCTTCTGATTTGCCTTTACTTGGACCTGTAAGATTTGGCTCCTACAGATGCCCTGACTGGTTTTGTCGTACTTAATTGTATACGATGTTTCACACCTTTCTAGCACTAGTATGATCTGCACCTACTGCCTTGTCTTGTGTTGTATCTCGGATTACTAGCCTGGTTTTGTGTTGTATCTTGGTTGTGGCTGGCGGCCAGATCGTACTATTTTCAAACAGACTTTGTAWATCCCGCAAGGGTTTGTCTGCTTTAGTTGAACAATACAATACAATA
hypDuj5-4563#DNA	AGTATGAGGCAAGGGCAGCAATTCGGGCCACTTGCAAAAACGTGCAACAATTCGGGCCACCTGATTTCAAGGGAAGCTGTATGAACACCACGCGAAGTTATTCCACTTTAAGAATTTCAAAACATCTAGAATAATTATACCCATGCAATACAGCCAGAAACAGTAGTGTTTGTTGAGTTACTCATTAATAGGAGCGATTTGGAAATACTTCTTCATGATTTTGCTGTGAAAAATGGTGACGGAAGACTACAGGGGCGCCACTGGCAATGAGATTGCAGGTGTGTGCCGGTCTGCTTGCATTGCGTGCAACAGATGGATCAGCTGATTGCGGTTGTTGTTCACACCTTTGAGGTGTGAAGATGCGGTTTACCAGCTCATTGCACCGGCTTCATTCTAATT…
hypDuj3-994#DNA	CAAAGAGTATATAGGGGGAGAGTCCGACCATACTGCCATCGAATAGACACACTCACCTCGCAAGTGGAAAAAATCTTTAATCAGGCCACCCCGAAATCGAATCACTTGTCTCGTAACASTATCTCGCGCACCGCCCACAGAGCCTAAGGTTTGCCGACAGACGGCGCGCGAGATAGGGTTTCCAGACAGAAAGAACATTTTGGCTGATCCGCTGTTTCAAAACAAAAATTGAGACCATTGAGCGAACGAAAAAAATGGCTTGTATTTTTATAACATTGGTCATTTATTTTTATAGAATTTACTTGGTCGAAAGTTTTGTCACTAAAGAATTTGTAACGCCGAAAAAAATTATGAAAGCCGGCGCATGTACACTGCTTGTTGACTGCCGTAGCCAATTGG…
hypDuj5-1238#DNA/hAT	TAGGGATGCCGATTACGCAGGCGGTTTGGTTCGGTTCGGTTATTACGCGGTTCAGATGCTTAACCGGTTAGCTTTTCCCGGTTAAATCTCTAAACCGACCCACGCGGTTCGGTTAAAGTTCCGAACTGACCCAGGCGGTTCAAACCGGGTTGAACCGCGGTTAACCGGTTACGTAGTTAAATCAGTGAGAAATACACCGTGAGCCGGCTGCAGTCAATACGTGGAGCTCTCAATAGCTAGAATTCATTCAGTTTATTGAAGTAAAGCGCGCAATTGCTGCATATTAGTGCCTGAGAATGTTAAGGTAAACTAGGCGTGCCACCCTTGTGACTAATTGAGTCGATTCCCTGTCCAGACTGAACTTGTTTCTATTTTTACCCGTGAATACGGTTCATAACG…
hypDuj5-1364#DNA/Zator	CAAGGGGCTCCCCCCACTCTGTGACCCAAAATCTCTTACTTCTACTGCATTTCACAAATGCGTAAGGATGTGTTCTTGCTCTTTCCGTTGAGAAAAGTTTCCCGTTTCCAAAACTTGTATTTTTAAAAAATCAAAAACTCTTCAGAGGTGGTACATAGAGGGCGCTACGTGTGTTACCACAATTTATGTTGATTGATTGCTGAATTGTGCTGTTCGACCGTATTCTAGCATAGGTAACAGCTAACAGTGTGACATGATGATGGCATAATGATATGTCGACCAGATTCAATTGTTAATCAAGATAGAACATAAACACACAGAAAGCGGAACCTCTAATTAATAACTTCGCAGAAATGATTGCACTGGAAGAAGTGCTTATTGCAAAATCAATCGATCAAT…
hypDuj5-162#LTR	TGTAGCGCCCACACACGTCAACCTCACAATAACTTTATTAYAACGAGACGAAGACCAGAACTASCTGTATCCACACAATACAGTACTATATATACAGTATGTCAAGAAGCCGAAGGCTTCTTTAGCGTAAAAATAAATAGAACAAAATHTGCGCYTTGAAACTAGAACAAAAGAACAATATTTTACCCGCGACA
hypDuj5-1975#DNA/MULE-MuDR	ACGCAAACATCATTGGAAGAAAAAAATCCTTGCCCATTCGCGGTTTAGCACCCACCCAGACGCTAAATAACACCTGGGCTTTCTGCATGGTTCCAGTACTTGGAAATTTTTTGAGGCACTGTGAATTTGTGATACCGTCTGTGCTATACCGTCTGTACCGGTTCGGTACCCCTGGCCGGTTAGGTACCCCTRGCCGTTCGGTACCCCTGGCCGGTTAGGTACCCTTTACCGGCACCCTGCACTCTTTATAATATTGATAAAGAAGGTTYTCAAAAAAAGAACCGGCTAGGGTACCGAACCGGCTAGGGGTACCTAACCGGYCAGGGGTACCGAACCGGCTACYAGGGGTACCWAACCGGCCAGGGGTACCDAACCGGCCAGGGGTACCGAACCAACCTA…
hypDuj5-2157#Unknown	CCCTGGCBAAAAAAATGACAGTAATTCGAACCTTAATTGAAATCCTTTATGGTTCTCGAAACGGTACCACAGTACGTTACAATTTGGCGGTCTATCTTTTTGTCCATACCAAAATGAATCCATAATTGCATCCCAAAATTGGATGCAAAAACAGMTACAATTATGGACTGAGCCGCACTTGGTTGACCAATGGTCAGTCTTCCCCAAATGCTCCCTCCTTGATCACAAAATGATTTGGTATCATTTGGCATGACCAACCGGCCTCTAGGGGTGAGAAAAAATGGAAAAAAATACTCGTCCGGGAATTGAACCGTCGCCCTTCTCACTTGAGGCAGAGCTCATACCGCTGAGCTAACAGGGACTCACAATAATTGGAACAATGAAATTCACAATGAGGAA…
hypDuj5-276#DNA/TcMar	CAGCTGTGCTGAGGTTACTTTGAGGGTCGTTGTTTGGGTTCTGGTGGGCCGTGTGGGACAACCACACATTTGATTTGTTTAGTTGTTGATTGATTTATTGGCTAACAGAAAAATGCACTGCGCTTTCCTTTCGCGGCGTGTACGTCATAGGCGATAGAATGCTCATAACAAATGAATTCAATCATATTGACAACGAAATCGTGAAGAAACTGCAATATAATGCAGAGGATAGCGCTCGGAAATAAAAACGACAACAAAATGCTTAAGATGTGCAGTAATGTGACCTAAATCAATCAAAGCTTGATTGACACGTTTTACCCCTACGGCCCACCAGAACCCAAACAACGACCCTCAAAGTAACCTCAGCACAGCTG
hypDuj5-2789#DNA/hAT	CAGAGGCTCGTTTAGGGTCCTTACAGGTCGGAACCAGGACCCCTCACGGTAGGGCCAGGGGGTGGGCAAAGGGGCAAAATGCWTTTTTTTCAAGATTGAACCCAAAATTCGGCCTCTTGTCCCTGATCATTTTGAAACTTGTGGGGGTGTGGGGGTCTGATTTCCAGGGGSCCCCYGGGATTTCAAAACATTTTCAAAAACATCAGTTTTTCATCAAATTTGGACCGTTSTTGAATRTTTTGAACCTCCCATTTGTATTCATCAATAGGGAGCTTATATTGGAYCTCAACAAACGTCAAATTTKAACGAAAAACTGATGTTTTTGAAAATGTTTTGAAATCCCRGGGGSCCCCTGGAAATCAGACCCCCACACCCCCACAAGTTTCAAAATGATCAGGG…
hypDuj5-3471#DNA	CCAAGGGATCGCTCGACYTAACAGGGAGGTTAGCACACAATACGAGGTGGAAGTAGTGGACGGGATCACCCAGTTGCTCAGGCTTGAAGTGATTGGGAAAACGGTGTGTAATTCAACTTCACACAGTCGTATCTTACCTAATTCGTGATCTATTTCAAACAGCGCGACTGAAACATTTGTCTAGAATTTAGTVAAGAATTTTATGAAGTAAAGGAAGATCTAGTTGCCTGAGTGGCAACTAAGTTTGAGGGCAAAAAAGAAAGCGCTTTACTAAATGGAATCTGTCGCGTGATTGGAGTCTCCAATTGGAGYGTTGTCGTTACGTCGCCTGGAATCCACACTGGAAACTATAGATCTCCACGTGTATTCGTCATTCAATTCCACTGCATATTTGTGTAA…
hypDuj5-3849#DNA/PIF-Harbinger	CCCTAATAAAAAAATTTTGGCCTTTGTCCGACCCGAATTCCTTTCACACAAAATCCAGGACAAATTCGTGTACTGTTCACACAAATAGTGTCTGAAGTAGAATTKTTTGTCTCCAAGGACAAACAGCACACATATTTTGTGTGATGAAAAACCGTGCAGAACTTTTTTGCAACCGACAGGCATATTTTGTACGACGAAGAAAAAAGTTTGTGTGACAAAGAAAAAGTTTGTGTGACGAAGAAGAAAGTTTGTGTGACTAAAAAAAGGCGAACATTTTGCCCAAAACAGCAGATGCGGTTATATGAATCGCAACAATTTTCAAACTCGCGCATGATGATTTGTTGATTAGAGTAACTCCAGCCACATGATTACTAATTTTGGGCGGAATCGACTCTTTAC…
hypDuj5-4108#DNA/MULE-MuDR	GGCACGATCTAAAACATGGACTGTACTGAGTGTACTGGACTCCTGTACTGGACTCGTGTACTGTACTGACTTTGGAACATATTCAACAAAAAGTTAGTCAATCAACAATCAACCAAATGAACAGCACATGACTTTCAATCAAGCAATCAATTGACGGCAATTRSCTMAAWRKMYWTGTAGCTGTGTACCGTCAATTGATTGCTTGATTGAAAGTCATGTGCTGTTCATTTGGTTGATTGTTGATTGACTAACTTTTTGTTGAATATGTTCCAAAGTCAGTACAGTACACGAGTCCAGTACAGGAGTCCAGTACACCCAGTACAGTCCATGTTTTAGATCGTGCC
hypDuj5-4253#DNA/hAT	CAGGGACTATTTTAGTGTGTAAACCTAACACAAAATGTGTAAAACTAAAGCATTGTGTGTAAATCTAAATGGCCTAAGGTTTACACACTTTTTGACATTTTATRGCTGTATATTCGTAGAAATAAAATTTAAGAAATGCTCTCAAACAATCTACGCCATAACGCAGTACGCGGACAGTGGGTAAAGGCAGTGTAGTCTTGTACATACCTGAAGATTCAAATCAATACAATCAAGTCGTACAATCTCCTCTGGACCGCAAGAAAGTAGTGCTTGTTACGCCGGCGTTTTTGAGGAGGCCAAGGAACCGAAACAAAAGGAAGAGATTTTTGGGAAAGTTCAGTTCTAAACTAATATGTTCATTGTTTTGTCTGAGATTAACAATTTCTGTTCCTTGCGTAT…
hypDuj5-62#DNA/MULE-MuDR	ACGCGTTCTTTATGGGAGGAATTCACAATTCCCTTGGGTAGTAGGATCAGACCCTACGCCGTGTTACAGCACGACTTGTAATTTTCAAATAAACCTGTCCTCCTCTTCGAAGCGCTTGGCAGTTTTGCTGCGTCCATTTAAAACAGGCGTAGGACTAATTTCGAGTGACCAACTTTGGACAACGTCGTCGTTTTATTCGCGCTATTCCACTCTGAAAAGCTGGAATTCCAAATAAACTTAGAACTTTTTGCCAGAAATKTTGTTGTCGTGTTTTAGCAACTCCTCGAATTTTAAAATGAATACTCGTGCCAAAGGCCARAAATGTGGGGATATGCCTGCGCAAAACTCCCAGCCCAAATYTCCGGAGCCGGTTGACGCAGCGGAAGTTCGGATGGAGGT…
hypDuj5-665#DNA/TcMar	TGAGGTAAGGGCACTGGAATGGGCCACTTGACTTTCCCGTACCCTGGAATGGGCCACCCTGGAATCACAACTTCCACACAGGTTTTGGCTATCACCAAGRTCCTAAGCGACAGAGAATAATYGATAACCCGGTGGAACGCGTATCAGATATGAAAAAAAGTTGTGGGAACATGTTTAAAAAACGAAATGATTGGACAGTTGGAAAAAGCTCACTATAGAGGACGCTGACTATGCAGTGACTCATCTGTTTTCGATTAATTTGCGACAGAGCGCCCCCTGCCGCCCGGTGGCCCATTCCAGGGTACGGAAATTCAAGTGGCCCATTCCAGGGCCCTTCCCTCA
hypDuj5-942#DNA/TcMar	CTGTAGCGACGCGATTCTAAGGCGCAACGCAAACTGCGTTTTCCGTATATATGGCCCCAGGTGTGCGTACAAAACCACCTACCCACTGAAATGCGCCTCAGTCTTCAATCAAGCAACTTACCAACGGCCCACATGCTTAGTGATCTTCACAAATCTTCAATCAAGAGATCAATCAACCGAAAAAGCAGGCTCTTACGTTAGCCACCGGCGGAGGGTAGCCTCTCCGATTTTCTCCGCTCTGGCAAATTCTCGCTGAGACAATCCATGAGGCAAAGACCAGCGCTCCAAAATTGTATTTCTTCGGTTTTCGGTAAAAAAMTTTCGGGCATTTTAAACAGAAACGATAGATTTTTAACGGTAAATACTTGGAATAAAATATTTAGGGCAATTCAGACGGAG…
hypDuj3-1777#Satellite	AGAGTTCCTTCCTTTCACCTCTAATCTCCTCTACCAGTAAAGTCTTACCACGATTCTTCTCCTAKTACTCAACACTTACTAATAGTATAGTCTATCTACCTAGTTAACCCATTCCTATCTACCCTCACATTCTATAATGTACTTACTCAGCTATTATCACGTACATAGTTCCGCCATGTCGGCAGGAACTAGTACGTTAGATCAGGAACTATTCTTTATCCCTGACTATATAAGCGTATGTTCTACAGTAATCTGGGACAGTTCCTTCCTTTCACCTCTAATCTCCTCTACCAGTAAAGTCTTACCACGATTCTTCTCCTATTATTCAACACTTACTAATAGTATAGTCTATCTACCTAGTTAACCCATTCCTATCTACCCTCACATTCTATAATGTAC…
hypDuj5-1120#Unknown	CCCTAATAATATTCTGAGACAGATGTCCTCCCGTTATACGCGGCGTTCATTGGGAGGGGTAAATTTTTACTAGTGGAGGTACAAAATTTGCTCCGCGCGAGTAAAAAAACTATGCCCGGTGTAAAAAGAGGTAAAAAATTGTCTTGGAAATGTCCTGCARGACAAAAAAGCTCTTGCGACTAATTACGATTTTATTTTTTCGAATTATTTGCTTTTCTTGGCAGTTTTTCGTTTCTTTTGGTTTTTATCGCGCCTAAGAATACATTTTCATCATGATTTATATTATTTTCGATCACGTTTATTTCTTCATTTTCGATCACGTGCCAAATAACGAGCGCCTGAAGACGGGCATTTGTTGGCATTTGGAGAATTGACGTCCTTTTAGTTTTCTTCGATTTT…
hypDuj5-1132#DNA/hAT	CAGAGCATAAAATAACGTTCAATATTAGAAAAAACGTTGATCATTCAGAAAAAAAAGTGGTTCTTTAAAACCCAAAAAGTCGAACATTAAAAAAGCTCAAATCCGAGGAGTTTTGCGATCGAGTCTCGATATTAGGCAGCAATTTTTGGAAAGTGACGAAATTTCCGCTGTTTTGCTCTGGGGATGTGGGAACTCACGAATTGTACGGTAAAGCCAATGTGGTTGTCACAGAATTCGAAGGCGACACGTGCACGCGGCAAGCCCAGAAGGCAATCAAAACCACGTGTACACTRTACTTGCCAGCGGGATAGGCTATTTGGGCAAAATTTTACTGTGAACGGATCACCTGATTTCCGGCGCAAACGCAGTCGGCGAGCCGAGCCGAAAAAAATTTGGATT…
hypDuj5-1227#DNA/TcMar	CAGGGGCCGGCAGCAAAGTTGGACCAGTTTGCGCAAACGAGTTTTTCACCGTTGTGTGTATTTTATTCTATTTTTTTGAGTTTTCAATCTGAAAGCCCTTTGCATCTAGCATCTGAATCACCCTTCCTCTCCAGGATTTCATAACATTACGACAAACGCTAAGTGGGAATTCCTTCCAGACCTGGCGCGCTGCACGTTGCAAACCAGGGATGCCTTTGGGCTTTTTCTTAAACATTGATTTTTTAAAAATCCCGTTCGGACCGAAATCCATAGGACTCAGGTCAGGGCTGTTGGCCATCCAATCCTCTTTCCCGATGTACTTGACTTTTTTCGATTTGAGGTAGGAGTAGACCGCAGGCGTCGTGTGACTGGAAGCACTATCAAAGTGGAGGATGACTT…
hypDuj5-1339#DNA/MULE-MuDR	GGTGAGGGCTATGCTCACAACCCTACACAACCTTTCGCTATGCTCACAACCCACACAACCTTTTTAATTATCAATTGCTATGTACACAACCTTTTTCGCCAATTGTTGGACACAACCTTTAGCTATGTACACAACCTTTTTCCGAAAACATCAAAGGATATAATTAAGGTCGTTGCCACGCAAAATCTTCATACAGGCAACGCCTTCCTGCATATTGCAAACCCGTCCCAATTTGAAATATCTGTTTGCCGGCCTTYGTCCTCAATCAGTTTTCTGCAACAATTCGGTCGGCTCCAAATCGACTACGAAGCTCTCTAAACAGTTTTACAAGCGCAGCYTGATCGTGAACATGAAATTATGAATATCWARAAAATAAAMATAATATCAATTTTTTGCTCC…
hypDuj5-2015#DNA	CAATAGAGCGCTATCGCATTTTGCCCGAGACGAGTCCGAGTACGACTCGAGAGCCAGTCGTACTGTAACCGTGCTCGAATCACGGTGAGCGCTATCGCTGCGCGTCCCCGTAGAATTTTCCCGACTGAATTGTTTTGGTTTTTTAAAATGCCGCCAATTGGTCAAGACGCTACATTCGCGCCTGTCTTCCTTTACTTCATGACTYAAAAAGTGTTTTCTTTCATTATTATGCTTGGGCCTACGAATATCGAATCCGTTTTAAAGCCATGCATCCTTTCGGAGAAAGCCGGAATTTTTATCCTAAATCAATCAATCGATGGATCTGCGTAGCTAAAATATGCACATTATCCATTTATTTTTTTAAGGGTTTCAACGTCACGATACACCCTAAATTTTGCA…
hypDuj5-2421#DNA/Zator	GGGAACGTTCAACAATTACGTCAGCGCTCGATATTAGGCGGCCTTACCCCTACCTCCCCTCTGTCAGAGCTCGTCAGTTTTTTTTCCCCCCCCCCCCCTGAATTTCAAACGCTGATGTCAGCGCCGTTGGAACCCCCTATGCGTCAAAATCTTAAATTTCCGCTTTAATAACAAAATTTCAGCACCGATAACACTTAGTTATCCTCCGCATTTTCAAAATCAGAACGAAGAAAAGCGTCTAGATCGGTAATGATGGGAATGTCGGTCGACCCAGCCTCCTCGTATCGTATTTCCTCGGAACCATCGCCATCGGAACCTCTTGTCAGTACTAGTATGATGCTCAAATGAAGGGAAGAATAATGGCATGCGGGTCTATAAAATGTTACTGAAATACACGTT…
hypDuj5-3091#DNA	ATAAACTTTAGGAGAGAGCTATGCCCACAACCCTACACAACCTTTCGCTATGCTCACAACCCACACAACCTTTTTAATTATCAATTGCTATGTACACAACCTTTTTCGCTAATTGTTGGACACAACCTTTAGCTATGTACACAACCTTTTCCGGAGGATTATTTTTTATATACTTTTGGTTGCAATAGTGATCAGGAGAAGGGTCTTTATTTAGTAGAAGGTATACAGGGGATCATAACGTGAGAACTCGTTTCCCATGAAAGAGTAATAATAATCGACGGTCAGTACTTAAGCATTTTTTCTATTTGGTCAAACCTAAAAAAAMATTCAGTGGCAGCAATTTGATGATTTAGTTTTGTTCAAATATATGTTCCCGTGCCAATTGACCACCGGTCATCT…
hypDuj5-5047#LTR	TGTTACGTGTCACTAGCGTGTTCTTAACGTGTCGCTGGCGTGTCCCTCAGCCAACCCTCTGACTGACCGGACTCCGGACCCGTCGCCCATTCTACTGTAGTTCGTTTAGTTCGTTCAACTAACTTTTTGCACTTATTGTTTAGCTTGGAATCGTGGCGCGGGAAGGCAACGCTTCCTAATCATTCATCGCTTCAGTCTAATTRTCTTTTGCTTCGATCATGTACTTAAGGTGCAGCAACGACGAGCTGCGGGCGGTCGACTTAGTTTAGTTTTCTTTCTTTCCTTTTTTCACTACTGTGTGTGTTTGTGTTGATTAAACGAGAAAAGCCACTTGGGTTCCTGGGACGTCGTGCAGGGTCGTTACA
hypDuj4-1446#DNA/TcMar	TGGCGTGAATTTTATAGAAACCGACCAGTTACACTTTTTTGACAAAAGTGAGTTTGCACTATTTTCTGACAGAGGGGTGAATGGCCAAAATTTTGAGTGCTTGGTTACACGATTCGGACCGGAAGTAACAAAGTAACGGGATGGTAACCAAGCACTAGACCAAAAACGACTTTTCGAGAAAACAGCGTTCAAAGATTTCAGCCTTTAGATATCGATAATTTTGCTCCCACTGATCCGAAAATCAAAAAGTTTTTTTATTACAACGATAAACACTGTCGTGAACAAAAAACGTCGTTTTTCACTTAATCGGTATGGTACYTGTCCCAGAATTGAGCGTAACCGGTGCTACAAAACTAAAAAATAAATTTAACGAACGTAACGGCCGTCTGAAACAGAAGT…
hypDuj4-1619#DNA/TcMar	CGAGGTAAAACTTTTAAGTTGACGCACTGGCAAAATCGCTTTTAAGTTGACGCACTTTTTATTTTCCCTGCTGTTTCACGATTTGCCAATAGAGTTGACATTTGAAACTTTGAAAACGTCCAAAAAAACCTGGTAACAAGATGTTACCCAATCAAAAGTAGGAATCGGGTTGTAGACTACGTACGAGTGCTTGGAAAAAAAAGGAGAAATTTTGCTGTAAAAACTGTCGGATTCGAGGCTGTAGGGGGCGCCACTTGCTCGTTTGCACACACATCGTTTGCTTTTGGGAAGAATGATGTTTTTTTGTTGTACAGGCGTTTTGTACGTACGCGAAAGTTGCGACATGTGCGCCCCCTGTTTCCCTCGCTGCGTCAACTTAAAAGCGATTTTGCCAGTGCG…
hypDuj4-1653#DNA/TcMar	TTATTACGGGGGAGCTATTAACTGGTGAGTGCCGCGACGGGAAAGAGAACGAAGACGAAAAACCGCGACACTGATTTTATGTTGTGAGCGTCGAGCCGAGAGCTCGAACGCTCACCATAGGAATACACAGACACACCAATCATCCAATCATAACATACACAAATATGTAGTGGGGCGTGGTCTGCGGAGCACTGCCCTAACAA
hypDuj4-1742#DNA/TcMar	CTGTAGAGTTCCGACCACATGGTGCTACTACGTCATCGCACCAGTAAAAAGCAACCGTTTTGATTCAGCAAAATTAGGGAGACCACAAGACTGCACTTGTTGATTGATTGAATTTTGCAGACGTTGTTAATGTGTAGTTTTTACCTCTTCCCACTGCGATAGATTCATTGATTAGTGATTATATTTACAAATAAATTTCAAGCCGCACCAGTGCTTGATTGCTTGATTACAGCTGGTTTGCTTGTGCTCGATTGATCATGCCGGAACCGAGTGCTTGATTGTAGTATTGATTCGAGCTAGTTAATTTTGCCCCTGCTACAAATTTACTGGTGGGTCTAAAAATCAGCACCATGTGGTCGGAACTTTACAG
hypDuj4-2468a#DNA/hAT	CAGAGCTGTGCCGCTAAAGGTTTCAGACTCCCGCTACGCTAACGCTACGCTAACCATGTTGACCGCTACGCTAACGCTAATCGTCGAAAAATCCGCACCGCTAAAACCGCTAAACCCGCTAATGGTAAATTTTATTAGTCTATAAATCCATTTCAGATGCCTTTCGCTTAACGCGGCACTGGTAATCTAGCAGATCACTATTGATGTTCCCGAAAAACAGATTTTCAAAGTTACGGTCATTAGAAGCCTGACGCTTTGGTTCAAGACGAATGCCGGCTGTGTTGAACACTCGCTCCACCCCTGCTGTGGTGGCCGTTGCACAAAAGAATTGTCTGGCGATCGCCGTCAAACGCGGGAACTTCTTTCGCTTTTCGGATTCGCCATAGAAGTCCAGCTATT…
hypDuj4-2491#DNA/TcMar	CAGGGTGATTCACTACCACGTGGACACGCGCGATCGGTTGTCAGAGGAACTGTGCGCAACTGATCATGTCCTTGTGATTAGCTTAAACGAAGATGATTCAGTTTAGGAAAAGTTAGCGTTCAAACAATTGGGAAAAAGCAGTCAGCCACCCCATGCAGCTCTACCCAGAAAAGGTGACCATTTTATTTTCCTCGGACAAAAAAAGTATTCTTCTTGGTCACTGTAATTGCTCTTCCTATGCATTTTTTTGTACTTTCCTGAACGTTTGTCGATGGCCTATTAGAAAAGTATCACTTCAGAGCCTAAATTGACCGATTGAGAGAACCAGGCCTGTCGATAACTTGTCCATCCGATATTAGGGAAGGTTTTTCACATGCTGTATCTCAGTATTGTTCAACT…
hypDuj4-47#DNA/TcMar	GGAAACCGCTATAGTCCCCCCCTTTCACCCCCTTTTACTATTGTCACCCCCTTTCGCACCCCGTTTTACTATTGACACCCCCTTTTCAATTTGTATTAATTTATCATTGATTTAATTAACATTTCGGTACAAAATACCTTTTAATATTGGATAACTAGCGAAATATAAAATRAGAATCACCAAAATATTTTTTTCTCTATTGTATTTTACAAATTCAATAGAACATGTTTCTGTTTCAATTAACATTTGGTCGTTCAGAGATACAATTGTATTTTATGAATCTCAATTAAAGTTTATTGTAATGACATCCTTAATAAATTGCGACTTCCAGCTGAGATTTCTAATAACTTAAGACGTTCATCTCATATGAAATTAAACTAAATGACGAACACAAATATC…
hypDuj4-58#LTR	TGTTAAAGCCTTTCGGCCGGAGTCAYCAGCGAGATGTCTGTTGATGGATTTCCGTMAGGCGCACGTCGGACTTGAATGTGTGGCAGGAGTTCGTTTAGCGACTTACAAGAAGCGCCTTTCGTTGTCTGAATGTCTGAATGTGATAGCGAACCGKAGTGATTACGGGATGAAGTATTACTSACGGGAATGGGATTACAATATGGAATGCAGACAACCGAATGGGTTTTTGAAGAGCGATGCGACGGGTTTGCTGTAAGAGATGCGACTGATAAYAGGAGTCACAGAACAACGTGAAAGATTGCTCGAAGTGAGAGTCGAVTCACAATCGCTTAGGACGATATGAGACTAAATGGCAAGCCGTATGGGACAGTGATGGATCGGGCGCCAGACGGTGCGACC…
hypDuj4-71#DNA/TcMar	TTATAAACCTTGCGTGACACATAAAATTTAAACGTAACCCTGACCGAGGCAGCAAAGAAACGTGAATTTTCGCTCCTGCGTCGGGCGGCTGAATTGTATCTTGCGCGAGAAAAGCCAAACGTGCCACGCGTGAGACGAGTCATGATGTAAATTATGCTGGACTCGTCTCATTATGATTTATTCAAATAGCTGATAACGAGTCATTCCTCTGACTCATGCACTGCGTTTGGAAAGAAACGTAAAAAGGAGCGGCGACGCAGTACTACGGGCGCGGGCTCGTATCTACGTAATCCCGAGACTCGAGAAACGAGGCATTTATAATTTTTACGTTTCTTTGCTGCCTCGGTCAGGGTTACGTTTAAATTTTATGTGTCACGCAAGGTCTATAA
hypDuj4-91#Unknown	AATATCTGCGAGCGTATTCTCGTAATGAGAATGACATCATTTGATCCACGAATTATAGTGAGAATGGATCCAATCAAATTGACCTGCTGGATCAAATGAATAAGGGAAGAAAATTGAGAAGTTTAGTCTCGTGTACGTGCGCTGCACGTGCCTATTTTCTACAGGCTGTAACTGTATTGCAACTATTTTAATTTATTCTTTTGAGCTCCTTGCCCCCTCGCCGCTAGTCGTAAAAACGACGACGAGCGGACAGTTCTATGTCGGAATTATTTGCACAGCCGGCCATAGAAAATGTCACGTTTTAGTACACCCTAAAGACATTACTACCTAGCTTCTTTTGTCGATCCTCTCTAATACGATGAGAGAAGAGAGACTCTAGCAAAACCGGTATAGTAGAAT…
hypDuj4-937#DNA/TcMar	CTGTATTTTCGCGTTAGACAGGGACAGCGTACGAGCTGTGGAACGTTTAATCGGCCACGCGGCGCTTGTGCTGTGTGTACGGTGCACAGGGACAGCGTACGAGCTGTGGAACGTTTAATCGGCCACGCGGCGCTTGTGCTGTGTGTACGGTGCACAGGGACAGCGTACGAGCTGTGGAACGTTTAATCGGCCACGCGGCGCTTGTGCTGTGTGTACGGTGCACAGGGACAGCGTACGAGCTGTGGAACGTTTAATCGGCCACGCGGCGCTTGTGCTGTGTGTACGGTGCACACAGCCGTGCACACGTTCCACTCCAGTACGACTGTCCCTGTCTAACGCGAAAATACAG
hypDuj4-944#DNA/TcMar	GGGTCTGTTCGGAGCCAACCCATAACTTAAGTCTTATCCTTAACTTTAAGTTAAGGTTAGCGTTAACGTATGGCGCTTGATTTGTGTGTTCGGCGACCAACCATACCAAAACATTAAATTATCAGCTGATCTTAAAGATCCTAAAATACAGGTTCTTAAGCAAATCAATTATAAAAATATAATGAATTCTAAAATATAATCAATTTAAAGATAAAACTGATCACGGATCTGGCCTGGATAGTGCGCAAACTGCAAGTACGAACAACAATAATAAAGCGAAAAATCGAGCCATTGATTGATTGATTGCGTATACAGCTAATTCAAGTGAGAAACCAACGCTCGATTGATTGATTGCGTATACAGCTAATTCAAGTGAGAAACCAACGCTCGATTGATTGA…
hypDuj5-1082#DNA/Zator	CAAGGGATCAATTACCAGTGCCAGTCTCAGATGGCGGCCAAACTTTTTTCTTGAGAACCTATTCCCCTAACATGATTTTAAAAAATATTGCTTGCCGGGGACAAGGCCCTGTTCAATTTGGAAAAATTTAAGAAGTTGTAAAATCACTGGAATATTCCTGTYCCAGCAATAAACACCAWTTTTTAAAATTTTTTTTTTTATATTTTTTGACATTCACCGACTCAAAATTTAATTTGAAATCGATTGGCATCAGCGAAATATTTTTGGAAATGAAGGGGCGGAGCTATAGGCACTGACGGAACCCGGGTATTACAGTCYACTGACCGTGCATTAACAAGAATGCTTTACTGCATAACAGCCGTAACTCCGCCCCCTATTTTAAAAAAATTTTGGCTAATG…
hypDuj5-1381#Unknown	GTGGCTATCGACCACAGACGACCGGAAAAATTGAGACTCAACATCGCAGCCTGGGACGGATACTTGCCAAATTATGCAGTGAAAATCAGAAGGACTGGAATCTGGCTGTCCCATTTGCTTGTTTTGCAATGAATGCAGCGAACACGCAGTAACTGGGGTGAGTCCATACCAAGCGGTTTATGGGGTACCATGCTTGTTCCAGTTCGACATGGCATACCCAGTGCGCGAGCAACTGGACCCATTCATCATGGATACCGCAGACCGCATCGCAAACATCCAAGCTTTCATTAAATACAATATAGCAGAAAACAAGCGGTATTCGGAAGCACTGGTCAACGAAACGCGAAGGCCGGTGACTTTGAAAGTCGGGGACAAGTGCCTACTATTCTCACCGATGCG…
hypDuj5-1715#DNA/piggyBac	GGGCAACCCGGCGCTTTGAATCGTCCAGAAAATCTTCTCAGGTCCCCATTTGTTGCAAGTGCAAATAAGCATTTTCATGTCCAAATACCATTTACAATTATAGATCGCTAAGTTAGGTAACTTTTTGCCGTTTTCAAAATTTGAAAAAACTGCAGTGACGTCACCATTGGATAATTCTTCCCGTTAGCGACACTTTAAGATACTTTGAATGACAAATCTTGTCCGATCTGCACGATCTTGGGCTTCTTGAGAAGCTCTCAAAAAATGCTGAAGACAATTGCAACAGATTTTTCATCATGTTTGCGGTTCAGAAGTTGTAGAGCGAGGACCTCGGAAAACTGGGATATTTGGGATGGGATGAACTTTTTTTCGAGGTCCACACTCTACAACTTCTGAACC…
hypDuj5-188#LINE/CR1	AACGGTCTCTTGAACGATCAAAATAAAGGCAATCAATCAATCGGTCAATCATGGTCAGTCGTAACATCYAAATACCGTCCCGYTKTCCGCGGGACGGCCACAATCGTAACTGTGACCACAAATGACGGCCTTGTCAAAAAGATACTTTGTKGACGGCTTCAACTTCGACACGAACCGCACAARGATTTTTGCGTGCGTGAATTACCTAACCTGCGCAACTCAAACAGTACTACCATTGATGACTACAACAACTCGGTTAATGCAGACCTGGAACAACTTGGGACCCGCATCCGCTTTGTCGCCATCAAGGAGAGAGCCARTGATGAYAAGCGAGGGACYACCTACGCTAGAATCGGCACATATGTCGATCAGGARGAGGCTCTGCTGGGCGCCCGCTGG…
hypDuj5-2315#DNA/TcMar	CACACGTGGCTGAAACCTCAGGCCGACCGAGTTAAAGCCAACTTTTTACCGGCGCCCAGCAAAATGGGGTGGTCGGAGTTTGAGCCAATTTTGGCCAATGCGTTCAGCTGTTTTTTACTACAGCTGACCACGCAGTCGATCGATTGATTTGACTTTGAATAATTTTTGGCAATCTGGTGATGAATTTGCTCAGATTGATTGATTGACTTCGAATTATTTTGGCGATCTTCTCGATTGACTCATGGATTTTTTGCGGAGAACGTATGATGAGTCGACCTTTGACGCCCACGAAAGTCCGCGTACTTTTTAAATTGCACGACGAAGAAAAATTTTCGTACGAAAAGATCAGTGGAATTTTCGGTAAGGGTGTCGACTGGGCGGGGAGAGTCGCGAGAAAGC…
hypDuj5-278#LTR	TGTTGGGGTTCGCGCCGGGCGACCCAACAAGAGTGTAAAGGGTCGATAGCAAGTGAAAGTTTACTAGCAGTGAAGACTAAAAAGTAAAAATAAAAACTTCCACACTGCAACTCAAGCAGGACTTTTTATAGTCCGTTGAGAAAATATCCATTATGTAAGCTGGTTAGCTAGCTGAAGAATACCCATAATAGTTTCGAACATRCGTTATATAATAGTTATATAAATAGCTATATATTATGAGTCATCAAATATTATATAACATAATAGTAAATGGTACGTGTAGATGATATCATGCGCGGACTTGATGGGCGCACCCATCA
hypDuj5-2884#LINE/L2	GAAGACGTCCTGGAMATCTTRTGGGAGATCACAACAGCGAAGAAGTCAGCCGGCCCCCYCGGCATTCCCCCCARACTACTGGGAAWAGTCGCCCCCCCGATCGCCGAGCCCCTGGCCCATCTGGTCAACGCCAGCCTACGGACTGGCATATASCCGGACCTTTTCAAGGTGGCCCACATCACGCCCATCCCAAAAACAGCCGACGCATCAACGCCGGACGATTTTCGACCAATTGCATTGCTCAATAATGCTTCTAAGGTGTTTGAGAAGACTGTACAARCACAGCTTCTTAAGCACCTGCAGAGGTATTCACTGCTATCGTCACGACAGTCTGGTTTCCGATCTGGCCATTCCTGCGAGTCATTACTTTTGAAAATTACAGAAAAATGGAAAAAATCG…
hypDuj5-3246#DNA/Zator	CAAGGGAATGCTCGCTACTTGTCGCCTATTCTGAAACAGTTTGAAGGTATCATTCGAAAGCYACGAATTTTCCCTGTCGAYTGATACTAAAAGCTAGGGCTCAGCAGTTGAATCGGGCACACATTTTTCAAACTTAGCAAGCTCCTCCTCTCCATTTGATGTCTATGAGAAACCATTGCTTGATTGAACGATTGTAGTCGTTGAAACAGCCGAGACATTGAAGTTTCGGCTGTTTATCSATTACAATCGTTCAATCAAGCAATGTTTCAATTCTCATWGATATCGAATGGATAGGAGGAGCTTGCTAAGTTTGAAACTTGTTCACCCGATTCAACTGCTGAGCCCTAGCTTTTGGTATCAATCGATAGGGAAAATTCGTACCTTTCAAATGATACCTTC…
hypDuj5-3256#DNA/Zator	CTAGGGAAGTGGCGGAGATTTCCCCTCGCTTTTAGGGTGGGGTTTTTTTTACTGATACTTGTTAATATATCATGATTTTTCATAGGGGTCTCGTCGGTGCAAATACATTTGCAGGTTCAGAAAAAAATGGGGAAGAAAAAAAGAATCTCTGCCAGTTTGTGCTACATGCCGGCGCTTGATTGATCGATCATTTGACAACTTTCTCGAAATTTTATTTTTTCAAAAACTTTTCAGTATTTTACTGAACGTGAACACATTCTTAAAATTTACTAGAAACCTCCAGCAAGATAAGAAAAATATATAAGATTTTTTTCGTCTAACCGGAACACCTTGAGAAAATATAAAAGGAACAGCGTAGTGGCCCCCTGCACGCTGTGCGATAATGCAAAGTTTTAAAAT…
hypDuj5-3920#DNA/TcMar	CAGCTGTGCCGCGGTTACTTTGAGGGTCGCTCTTTGGGTTCTGGTAGGCCATGGGGGTAAAACGCATCAAATGAGTTTTGATTGATAGTGGTCACAATACTGCACATGTTAAWGCATTGTTGTCGTTTCTATTAATTTCGTCCTCTTCCCAAAGGGAACTTCGGCATCTTTCCAACGCTTTCCACTGTAGTTTATCCACGATATTAAGAGTTTTTTATCAAGTCTGTTGATCTGGTCCAGAGATTTTTGTACATATATTTTTGTGTCAACATTTTAAAAGAGTTTCTTGCCGACCTGATTGTTTGATTCTGTGGTGCCGTAGAGTTTTTGACAGTCCAATAAATCAATCAGCAGCTAAGCCAATCAAACGCGTAATTGTCCCATATGGCCTACCAGAAC…
hypDuj5-4341#DNA/Maverick	AWAYTGAAATTTATTTTAATGATATTTATTCCAAGTTCTGACACACAGTAATTCAACGTATTATTTAAACCTCTTTTATATTCTTCTTCTTTAATTTTWGCTTCCAGATAGCTTCCTAGACCCTTTAATACCATTTTYCAAAWTTTCAAGAAATTTGTTCACTCGTGTCTTTACGTRATCAACTTCACACTGAGGTAGTTTTATAACTCCTGGAAGATCAATCTTAACTTCGGATTTATTTTTTTTTTCAAAATAATCCCGTGTTCGTTGTGTTATCGTGTCGATGATTTCGTCTTTTTTCTYTWTTATTTGACAGCAATATTCTATATCTGAATTTCTATTTTCTCTCTYTTTTTGTAATAATCTAGCGGATACCAGGTCTGCTGGAAACAGGGGTGA…
hypDuj5-6062#DNA/PIF-Harbinger	CCCTAGTACTGGTGGAGATTTATTTTACCCTCTATTTTGGCCGTAGGACAAAGTTGCGACTTTTTAATRTAGCGAAGGGCACAAATTAAATAATTTGGTGTCATAATTTGTCCCCCGGATCTTATTTAAATCAAAAAGGTCGTGCATTGCACTTTGCACAATGCACATGCGCGTGACGTCAACGGTTTTCCAAATATGTAAAAAAAAATTGGTGTCGTTTATCTGCTATTCTCATGTTTTGTTACGGAGGAAGACACCACAATCGAAACAGGTAATTACTTGTACGAAAATAAATTGTTTTGGTCATGAATGTGTTTTTCATTTTGACTCCCGTTTTTGAATTTTTGAATTTGAATTTTTCTTTTCAGGTGGCAAGAAGGAAGTTTAGCTCTCTCAATA…
hypDuj5-884#DNA/TcMar	CCCGATGCGAAAGTGAATTTTTGCAACTAAGCTGGCTAACTCAGTTTACCCCAAAACTAAGGCAATCCTAATCATTTTTGCTCAGTTTCGACTATTCGTCAGTAGAAACTAAGCAAAAAAGCCAACCCTAGCYCTAACTATCMTAGTTTGCCTTACGTACCGGTAGGCTCGTTGTCAACAATCCTAAACTAGCCTATGTGCGACTGATTTTCCTACCTCATGCCTTATTTCAGCTTGTTATGGATGAGCCTAGTCCGAATAGGCCTAAACTGAGGTACTCGTAACCCCTTTGTCGAAAGCTCATCTTCGACTAAGGAACATTTAGGGAAACGCACGTGCTCCAAGCCAAGCAAGAAACACTTTGAAATTTTTCAACGGCTTGAAAACCATTTCGGGATC…
hypDuj5-11#DNA/Zator	GGGAGCGTTCAACAATGACGTCAGCGCCATGTAGGGTAGGGGGGGTTGTACTTTGATGACGAGCTCTGACGCTAAGGGGGTGGGGATCCAGCCGTGGCTGACGTCAGCATATATCGTTTCGATTTTTCGCCAATTCCCAGCCTCTGCTGGAGTTTTTATTCTTTTTGAGCTTTTTGTCTGATCTGAATGACTTTTTGCGCTCAGATTACGAAGACGCCGATGATACGGACATGCTTTCTTAATACTTGCTTTCGATCTGGTTTCAGTAAAAGATGTGGTTGCAATACTGGATAAGTTTTAGCAGATGTAAGGGGGTCGGCTCGAGCTGACGTCAGTGCTTGAAGAACAAGGGGGGTCTAGGAATTTCTGACGAGCTCTGACGGAAGGGAGGGGGAGTAA…
hypDuj4-2984#DNA/PIF-Harbinger	CCCTAGTAAGCACGGGGATAAATTAAGCCAAGTATCTAGCCAGTTTCCTAAAATTCTGGCTTTATTAAACAGATAGACTGGCTTTATTTTATCTAAATGGCTGAAAAAAATGCCGGGTTGGCTTAATTCTCGGCAAAATAAGTCTTGTGATATGTCTAGGTGGCTGATTGACTTGCAGAAAAKCCGATAAGACATAGAAAAGCTAGGTGTCATTCGCAATGTTAAAAACTAATATTTACCGTCGAAATGTTCCCGTATTTTCTGAGTCACTTACTAAGACCACTCTTTTTATCAGTCTAAATTTATGTGAAGCGATATGTGTGAGCTTTCAAAATTTATACGCCTTATTCATTCTTATTCGAAAGGCGAGCAGACTGTAAGTTTTTAGAAATAAATGAC…
hypDuj4-3086#DNA	GGCACGTTATAAAACATGCACTGCACTGGCGCACTGCACTGGCGCACTGCACTGGCGCAATCACTGGCGCACTGCACTGGCGCACTGCACTGGCGCACTGCACTGGCGCACTGCACTGGCGCACTGCACTGGCGCACTGCACTGGCGCACTGCACTGGCGCACTGCACTGGCGCACTGCACTGGCGCACTGCACTGGCGCACTGCACTGGCGCACTGCACTGGCGCACTGCACTGGCGCACTGCACTGGATCACAATCGGCCCTTCCGGTCAAATTCCCGCCAATTTTTTTATAAAAAGACATAAAATTGAGTTAGATAAARGATAACATAGGAACAACGYTCGACTTGGAACAACTCCGACGAAATAATGGAATGGAGAGTGCTCATCCATTCCCACT…
hypDuj5-110#DNA/Zator	CTTGGGGCATTATTCAAGTGCCGAATTCAGAATCACTTCGAAATATTTTTTTATTTAGACCTACTGTAGTGATGAATATAAAAATTTATTTCGCCGGTAAAGTCGGGCAAAGTTTTTTTTGGTGATATTTTAAAGTTGGAAAAACACTGGAAGATTCCATTTTCCTTCATTTTCACTGTAAAAATGGTGGTTTTTAGAACTAACTTAAAAACAATTATTTTGACACTGTTCCATTCCAAATTCAATTTCGAGTCGATTGGCATCACCCAAATAATTTTCGGAGATCAGGGGGCGGAGCTCTGGGTATCTTTCAAAAAGGACCGATAATTCCAGCGAAGCTTTCCAGTTTTGGTCTATAGCTCCGCCCACTGACCTCAGAAATTTTTTTGGCTGATGCCA…
hypDuj5-116#DNA	AATACGGAGGTTGCGCTCGTCGTGAAATTGGAACGAAAACGAAAACGAAAACGAAAACGTTTGTAGAAACGAAGAAYTGTTCGTAAATACGACGTTTGATACGAAACGAACCGCGTCGTTTCGTTTGGAACGACGTTTACCCGCGATAGCTAGGACTGGGGCAACGCAGCGGGGCTGCCTGTTGAAAATTAGCATCAGGCCAGTAATCTCGCCCCCGCCGAACTTTTGGCCCGGATGCAGTGTCTGAGCCGTTTTCCTTGATTGTTGCCTAATTCATAATCCTGCATGTGTGGTGGTACTCGACTTTTTTCGTCATCCTTTTTGTTTGGTGTTTTGTTATTTATCTTTTCCGAATTATATCAACAAACACCAATCTAGATTTTGAAAATTGTTTGATCT…
hypDuj5-121#DNA/TcMar	CAGCTGTGGCACGATTTCTTGACGAAGAACAAGGGCCGTTAAGTGGAACGCAACATACACCGTAAATAGGAACGGACAAACTGCACGGCCCAAAAAATCAATCAATTGCAAATATACTCTCTTTACTGTGTGTGGTCTCAGTTGATTGATGTCTTGCTTATTTCTTCAAACGAACGCGAAAATTTTCAGCCGTTGTAAAGATTGATTCATCGATTGATTCCAAAAATGCCATCTTCAAAGCCTCCCACCCCTGTCCCAATTTTACATAAAATTGTACTTTCCCTGTTTTAGAAAAGTTCTATATTTTCGTTGTTCAAATTTAAGAGAAAATCTATAATTTTTCCCGGTTTGTCTGTTCCGATTAAAGTAGCTTATTTCGTAAAGCGTGCGTTCCACTTA…
hypDuj5-137#LTR	TGTCACGACTCTTTTAGTGTGGTTCCGCATATTCACTTACTCCCTCTCCTGGTCTAGTGTAGTTGTATTAGTTATGGAGTCATACTGTACATACGCCGTTTGGTTAACGACTTTCTTTCGTACCGCCCTTTTCTTGTATGTACAGTATATCGTCTTCACTGAATCATCAACGATGTTTCTATTTCTGTGGGTATATAATCTCATGTTTGTGTATGTAATCCTCGCAGTTCACTAGTTCCTTGTATTTGAATAATATATTCCAACCCTTCCTTGGCACGGGTCGATGCGATTCAGAGTCCGCTACACCACGTATTTAGTTAGGAGGCCGTACTGCGTCCGGGTGCCCGCGAACTCCCGTGACA
hypDuj5-152#DNA/TcMar	GAGAGTTTTCGCAAACGGTATATCTCACGGTATAGCCGTACAGTATAGAAAAATGWACCKGRGTCMRRKWGAKTTTTCTATACTGTACCGCTATACCGTGAGATATACCGTTTGCGAAAACTCTC
hypDuj5-18#DNA/Zator	CAAGGGAATTCCACCACTCTCGAAGGTGAAATCTTGCACATCCGTTAATTTTGTAGTGTGCGTCCACATTATGTGATGCCATTTCCATCGAGAAAAAAAATAAAAACGTGTGGAAACAATTTTCTAAAAATAAAAATGTACTACGTGGTGGTACATAGATGGCGCTGTTAATGTTACCGTATGCCGTGTCAGTTGATTGATTTATTCGGCTACAGTCGTTATTGGTTCGTTTCTGTCGTTGACAAGGACTATACAGTTAGTAGTAACACCGACACATGTAGCAATCAATGTAGCAATGTAGCAATCAACTGACGCGGTATACGGTAACATTGGCAGCGCCATCTATGTACCACCACGTAGTACATTTTTATTTTTAGAAAATTGTTTCCACACGTTTTT…
hypDuj5-248#DNA	CAGGGCATGTTGATAGCAAGGGGGCATGCCGTCTGCGTAATCTACTCGCGTTTTGATCTTACGCCCTTTTGAGACAGCGCAGAGAGAACTGYTCAAGCAAAAGAGTGTGCATTTTGGCTAATATTTGTGATAGTTCTTGCGGTAATCATTTGCATAGAATATGATAAATATGTACCTGGAGGAAAAAAAAATCTAGTATTTTATGATTAAAGTTTGAAAATTATCAGATCTAATGCACACGGACGGTCGTACGARGCCAGTCGGCTAATTCGATGCATATTTAGAGATTAATTTCCCAGAAAAGTATAGATCTGATATTTTTCAAACTTTGATCATAAAATACTAGATTTTTTCTCGTCCAGGAATATATTTATCATATTCTATGCAAATGATTACCGC…
hypDuj5-254#DNA/TcMar	CCGGGTAGAAACTTACTTTTTGGAAAATATTTACAAATTGCCGAGGTCGTGCGCGTCAGTCGTTACAAAAATCTGATGACGCTAAAATGTAGCAAATTCAATTGGCTTCCAAACGACTGTACTCGAATTTTTTTATCGTGCAAGAGTATGAGTGAGAACTTCATTTATCGTAACCTTAGTCAAATTTGGAAATGTCCTCGCAGCACAATTTTTAACCCGCGGTTTGCGAGGCTTGGTAATTGTCTCCCTGTTCGCGTTTTTGGAAAACGTACAAAGCGCTTTTGGAAACAGCAGTTTTGAAGCATTTTGTGTGGGCTTTCATAAATAATGATCACKTTTGTAATTTTGCGACTTCACCCGTATCGAAACTTGAAGCGCCCAACAAGGCCTGACAAGCTC…
hypDuj5-3686#LTR	TGTCACCTGTCCGCTCCTGTATCAGGTGAACTAATCAACTCTGTACTATATGCTCCGGAAGATGGAATGATGCATGATTTATGGGGTTCGGAACAACTCTAGAGAATCCAGCAGCAAAGACTACAGAACGCTAATACAATCGGCCCAAGCCCAAATCGAGTGCTTATATAGGAACAAGTAGTGGGCGTGTCTTTAGCGAACGCGAAGCGTTCACTTGCCAAAGGAACATGGTTCCCACATGAATCACCGGATATGTCAAAGATCTGTTATGCAATCTATGAAATCACAGGCTATACAGTATGAGCTCATAGCTGAAGTCAARGTCGAACGTCACATCGCCTCGTGACCGTGACA
hypDuj5-3724#Unknown	GGTTACGTCCTAGTTTAGGGACAGTATTCAGATTTTAGAAATTTTAATCATTTCTGACTCAAAACATTATTCTGAATCGATTGGCATTAGCCGAATTCCGATCGGAGGTCAGGGGGCGGAGTTACAGCGCTCTGATTGGTCGTTTGCCCACAGCACTCAGATTGAAGTAAATTTTCCCGTTTCTGACCCAAAACAATATTCTGAATCGATTGACATCGGCCGAATTTTAACTCAAGGTCAGGGGGCGGAGCTACAGCATTTTGAATGGTCGTTTAGCCACAGTACCAGATTACAATAATTTTGAAAATTTCTGATCCAAACAGTATTTTATGGAAGCGCTGATACCGTTACCGTGTCAATCGATCAAGCATCGGTTAGCCAAAACGACTGTGAGCCTGA…
hypDuj5-5648#DNA/TcMar	CTGTAGAATCGGGATAACTTGCGCCACAAGCTCATGCTGGCAGTACAAACCAACCCGTCTGATTGATTGCAAAATTATTTGGGACCGCCGGTACAAATTTACGAGGGGGTCCAAAAACCGGCGCAAGTTATCCCGATTCTACAG
hypDujLTRh217_LTR+int_3inc#LTR	TGTTGGACACGCCCAACAAGTCCCCATATCCAATCATGATAGTTCTTTAACTCACGAGTATCATACTAGTTTGTAACTCTGTCCACTCTATTAACCCTATTCTGATGTATGTGCCATTTACCTTCATTTCTATAGTTAAAACTTTACTATATAATAATGTGTTTTATTATTTCTACAGTCAGTTCTACTTCTTCTTTCCTTCTTCCAGTTTATTTCTCTAACGGTCTTTACTATCAGTCTAATAAACTTGTTAACTATCCAACTGACGGTTGGTAGACCTAACAATTGGTTCCGAATAGCAGTGGCGACTAGATAAGGGAGTGCACGCCCTGTCTAGCTCGTGGAGTGACCTTTAGCAGCGATCGCACCAGTTTTTCGAAGTCTCCTGTTTCCTCACCG…
hypDujLTRLH239_int_5inc#LTR	GTAGTATCGATCTAGAGCGCTTTTCAGCGTGTGAAGAACCCGTGAAGTTAGAAACCCACACCCAGGTGGTTGGTTATATTCTCTACGAGTTCAAACCATCGGTTAAGAAGTTTCCTGGGTTTGCTTGTAAAATGTGGAAGTCGGCAGTCAAAGTGCAAACTTTCTGGACATTCGACACCGATACAGTATACTACGAATCCCCAATCATTGTCAGCCCGAGTGAGTGTTGGAGCTTAATCAGGACAGCGCAGTGTGGACCTAACCCTTTGATACATAAAGAGTCTAGCTGGAGGTTTGAACAAAAACCAACTGCTGAGTGGAGTTTTTGGCGGGCGGTAACTARAGAGGTCCTTAACTGTATTTACTCGAAGTCACCTTAGAACAGATGGCAAACGCTYC…
hypDujLTRLH239_LTR#LTR	TGTCGCGTCTGCTGATTCATCGACGCCCGGACCGCAAAGCAAGGCCTTCTTGCCTGTCATCGCCACTCCGCGTCTGGTCATCTCTTAATGTTATTAGCCTACACGTACTTTAGTACTGTTCTGTCTTGGAGTGAGTTCTAATCTATTTGTGGGCATTTCTGTACTCTGTCTTGGTGGATGTTTACGTTGATGTGGCCATTGGTCATTTAATACTTTATACACGTACTTGTGCATGTACGCTCTCGTAGCGCTTATATAAGCTCGCGAGTTGCTGTTATGAAAGTATCAGTTTGCATCTCTTTAGTTTTCTCCTCTCCCGTCCTAGTAATACGACAAGCGGTCTCCGTCCGTTGTTCTGCTAGTATAATAGGGTCGACTTGAGAAGTCTGGTTAGCTACG…
hypDuj5-1348#DNA/Zator	CAAGGGAATTTTGCATCTCTGGAAGGCGAAATGTTCCACTTTTTTTAATTTTATTGTGTGTGTTTAACTTAGTTCTCAATATTACAATTGAAAAAAAAAATACAAATGCCTTCTAACATTTTTTAAAAATCAAAAACCAGTTTGCGGTGGTACATAGGGGGCGCTCTCAATGTTACCACATCTCGCGTGCATTGATTGAACTATTCGTTGACACGAGCGAATACACTGGCTTGTTTGCGGCCGTTACTAAATTACTGTAACCGAAACTATTTGAATATTTAATTTAGTAAGAAATGTGAAACACAAACATAGGCTGTGGGACAAGGGTTAGTATTTACTTTCACGAATAATGCTAATATGCGGTTGAAGTCTAGGAATAATTATTCCAAGGTAATACCA…
hypDuj5-1410#LTR	TGTCGCGGGCACGTTCTCATTGCGACTGCCGTTTGACCTAATCTGCTCTCATTGCTAATACTAATATGAGATCACTGGTGTGATCATGTGTTTAGTCACTGTTTTTCGGTCCCTTTGTTCCGGGCTCTAACCCTGGGAACGCACGTTCCGTTCTGTTCTTTGAGGAGCTCCGCTCCCCGTCGTACTTAAGGCCAAGCTTTCTCTCGTGTACACACGCAACTTTTAGTCTCTCTTCTTCACGGCTACTGAAGAGTCCCTTTTTCTTCCTGTCTTCCATTAAACTCYCCATTCAACATGCCTCGCGTGTAGCTTAATACTAGTATATTTTCGTAAGCCGCCGTATGGGCGACA
hypDuj5-1586#DNA/TcMar	CGAGATGAAATTTTTAATTCGGCGAACGAGCAAAATCGCTTTTAATTCGGCGAACTTTTTCCGCTCCTTGCTACATGAAAAGCTGCGATCTTTCACACAATCTAAAGCTTTGACAACGTCAAAGAAAATTTTGCCAACTAGATGGCATAAAAAGCAAGGCAATAATCCCGTTGTAGAGTTCTGACGATTGTTTGGAAAAACCAAGGAGAAACTTTGCAGTAAATTAGCCGGGATCGAGACGCTAGGGGAGCCACTCGCGTGTTGGTACACGAGTGAAAAAAACCACAACAAAGCCGTGTCGATGATGAAATACTTCTCTTGCACGCAAATAGCCATAACTTTTCTTCCTTTTTTGTCTGTAAGAGCTTAAGTGGTGCCAATCGAAAGGTAATCTAGTTT…
hypDuj5-1671#DNA/TcMar	CCCAGCGCTAAACTTTCTGACCAGACTACGTGAGAAAGCATGTTCTCATGAGATCTGGTTCAGAACTGGCCCAGAATACCCCAGATCGGGCAAGAAATGACGAGAATGCTCCTCACGAGATTTTTTCGGATTTTCTCGCCAGAACCATGTGAGAATTCGGTGAGAATCACACGAGACCCACGCGAGGAAAATCTCGCTAGATTTTGACCAGAATTACACGGAGTTTTCTGGCCAGAAATTCACCAGATATTTTTGTCGAGATTGTTCGCCCGAAGTTTCCCAAGAAATTGGGTGAATTTCAAGGAGACATTTTTCTACAAGAAAGCTCATTCTGATTTCCGTAAGTTTAATTTTTCCGAGCAACGCTAAAGTCAGTGTCGTGTGCAATTTTTCGAATCT…
hypDujLtrLH32#LTR	TGTTAGGTCTACCAACCGTCAGTTGGATAGTTAACAAGTTTATTAGACTGATAGTAAAGACCGTTAGAGAAATAAACTGGAAGAAAGGAAAGAAGAAGTAGAACTGACTGTAGAAATAATAAAACACATTATTATATAGTAAAGTTTTAACTATAGAAATGAAGGTAAATGGCACATACATCAGAATAGGGTTAATAGAGTGGACAGAGTTACAAACTAAGTATGATACTCGTGAGTTAAAGAACTATCATGATTGGATATGGGGACTTGTTGGGCGTGTCCAACA
hypDujLtrLH60#LTR	TGTCGCGTCTGCTGATTCATCAACGCCCGGACCGCAAAGCAAGGCCTTCTTGCCTGTCATCGCCACTCCGCGTCTGGTCATCTCTTAATGTTATTAGCCTACACGTACTTTAGTACTGTTCTGTMTTGGAGTGAGTTCTAATCTATTTGTGAGCATTTCTGTACTCTGTCTTATGTGGACAGCTGACATATTTATGAGCGCTTCTGTACTCTGTCTTGGTGGATGTTTACGTTGATGTGGCCATTGGTCATTTAATACTTTATACACGTACTTGTGCATGTACGCTCTCGTAGCGCTTATATAAGCTCGCGAGTTGCTGTTATGAAAGTATCAGTTTGCATCTCTTTAGTTTTCTCCTCTTCCGTCCTAGTAATACGACAAGCGGTCTCCGTCCGTTGT…
hypDujMarMiteLH31#DNA/TcMar	CAGTACGAGGTAAAGGCCGTTAACCAGGCCGCTTTTAGAAATCGTAACTTAACCAGGCCGGCAGGCCAACAGGTGGCGCATAAGTCGTTTTTGCGAAGTCAACCCAGGGAGATGGAACCGAAGTGGCGCCTCTACCGGACTACTTGCACACTTCTCCATTGAGATTCTTCTCTTCCTTTTTTTGGACTCAAATTCGAACCGTGAGGCTTAGGAACGAACTAAAATGGGTCAGAGAATTTTTCTGAATGTTTTCAAGCCATCTGTTATGGCATGGCAGCACTGCAGCGCCGGGAAATCAACGTTGAAAAAACCGGCCTGGTTAAGTTACGATTTCTAAAAGCGGCCTGGTTAACGGCCTTTACCTCGTACTG
hypDujMarMiteLH34#DNA/TcMar	CTGTATTTTCGCGTTAGACAGGGACAGCGTACGAGCTGTGGAACGTTTAATCGGCCACGCGGCGCTTGTGCTGTGTGTACGGTGCACACAGCCGTGCACACGTTCCACTCCACTACGACTGTCCCTGTCTAACGCGAAAATACAG
hypDujMarMiteLH48#DNA/TcMar	CAGCTGTGTTTGCAACAGCTTCCGGCTGTAAGTCGGACCACCCTCTTTTGGCGTAAACATAGACCACCCTATTGCATTGGTGAATTCCCACAAACCATGAGCGACAAAATTGATTGCTTGATTTTTCCAACGGCTCAATTGAATATTCTTTCTATTGATCGATTGATTGAAAACGGCACCTCCTCAACCTGTTACTCCACGGAAAGTCAGGGCAATTTTTTTGATGCACGGTGGAGGGAAGACCCATCGAGAAATCGGCGGTTATTTTGGCTAATGTGAGAATCGGTCCCGAAAAGTGATGGACCGGCACGACCAGAACGGCATTCCTCTGAAGGAGCCCTGACTTTCCGTGGAGTAACAGGTTGAGGAGATGCCGTTCTCAATCAATCGATCAATAGA…
hypDujMarMiteLH50#DNA/TcMar	CTGTACTGTCGCGATTCTAACGGCCAGCTTAGCCCCGCCTCCCCCCGTGCAAGACTCTGTGACGTCACGGATTCAATTCCAGCCCGGCCCGGACCCGGGGGTCGTAATTTACTGGTAGGGCCAAAAAACGGCCGTTAGAATCGCGACAGTACAG
hypDujMarMiteLH56#DNA/TcMar	CACACGTGGCAAAAACCTTGCGCTAACCGAATTAAGCACTTTAACTCGGGGTTGTGTACAACAGCCATGCGTCGAACGAGTGTAATGGCTTAACTCGGTTAGCGCAAGGTTTTTGCCACGTGTG
hypDujMarMiteLH61#DNA/TcMar	CCCAGCGCTAAACTTTCTGACCAGACTACGTGAGAAAGCATGTTCTCATGAGATCTGGTTCAGAACTGGCCCAGAATACCCCAGATCGGGCAAGAAATGACGAGAATGCTCCTCACGAGATTTTTTCGGATTTTCTCGCCAGAACCATGTGAGAATTCGGTGAGAATCACACGAGACCCACGCGAGGAGAATCTCGCTAGATTTTGACCAGAATTACACGGAGTTTTCTGGCCAGAAATTCACCAGATATTTTTGTCGAGATTGTTCGCCCGAAGTTTCCCAAGAAATTGGGTGAATTTCAAGGAGAMATTTTTCTACAAGAAAGCTCATTCTGATTTCCGTAAGTTTAATTTTTCCGAGCAACGCTAAAGTCAGTGTCGTGTGCAATTTTTCGAATCT…
hypDuj5-1933#DNA/MULE-MuDR	GGCTTAGGCTACAAGTCCCCCTCCCCTTTCCCCCTTTTTGGCTATATTTGGTTTTACGAGTGCTGACCAATGTCCCTTTGAGTGATTATAACAAACTTGATAATTTTGGAAAGCCCATCTGTTCCTCAATCTCCAGGTATAAAACCCCGACGTTTGGACATCGGTCAAGTAAATGCTGTGACCAAAACTCAAGGGGTGAAGAAAAAAGGGGGCGTTTTGTTTTTTCGCTTAACACTCGTGCAGGCAGGGTCCAATATTTAGGGTTTCAATTTTTTGTGAGAAGGAAACTTAAARGATTCTAAAAAAATCAATCTTCAATTTATCAAGTTAGGGAACAACGGTCAACATCGAAAAAAACGAAAGTGGGAGGGGACAAGAAGGGGGAAGGGGAGGGGGACT…
hypDuj5-2436#DNA/TcMar	CAGAGGCCGATCCATTTGTTTGTGGCCGGCCTCGTTTTTAATTCTGTGTGCGCGCGCCTCACATTGCACAATCCATCTCAGTGATTGAACAGCTGATCAGACCAGTTTGCCGTGCTTCAAAAGTTTAGTGATTGCAGTGCGTGTTAAAAATGCCTCGTAAATTATCTTTGGAAGTGCGTCACTCCATTTTGACCTTGCACACCCTTAAATATTCGGCCACCGAAATTGTGAATGCACTATCCCTACGGAATATCGCTGTTTCCAAATCGGGAGTCAACAAAGTCATCAGAGAAAATGCAGCGGAAGAAGCCGGCCGACCCAAACCACCATCAAAAGCGACGAACTCTGGCAAGGCAAAAGTGAGGACTGCAGCCCTCGTCAAAAAAGTCAAGAAGGCCA…
hypDuj5-3310#DNA/TcMar	CAGTCAGTCCCAAGTTGTCCTCCGGTTCGTGCATTTCACGGCTTAAAAAATAACTCAAACTCCTCCCCTAAATGCACACTTCTGGTCAAGCAAACCACGCCTACCGACCAATCACGAACTCCCAACACCGCAGTAATTACTGAACTCAAAAAGACTGTCAAAGATTAACAAATTTAAAAAAACAAGGGAATCCCGAGGGATTTGCTTTCCAAACGCCATGATCATTCAACAATCAATAAGTTAGAAAAATGAAATTTCGTCCAGAGGGCAGTGACACTTGTGGCAAACAGATGTTCAATCACTTGAAATCAGTGTAACAACAATTCCCTCAAGCTTTCAGGTAACGGCTGCGTGTACTTTTAACAGGGAATTGTCCGAATGAAATACTGATCCTTATCT…
hypDuj5-3413#DNA/TcMar	CACACATGGCCACAATTTTGGGTGGCAGAGTTCGAGCCATCAGGGTGGTCTGAGTTTGAGCCACTCTTGGCTAGAGCTTGCCACTGCTTTCTCCTGAATCTTTGATTTAATGCCCGGCCCAGCGGAAAAATTAGATTGAGCAAGCTGCTCTAAATTCCGCCAAAATAAACAAGTTCAATCAATCGATCAATCGAGTAAAGGCTGCATGGTCAGCTGTGGTCAAGAGCGCGTGCGCGCGGTGACTTAATTCGGCTCGAACTCGGACCACCCTTTTTGGCTTAAAGTCTGCCACCCAAAATTGTGGCCATGTGTG
hypDuj5-4045#DNA/Zator	GGGGCCATTCACATATTACGTAATCAAAAAATGGCCTTTTTCGACCACCCACCTACCCAGATAATCAAAATTATACTGGAGGGCGGGGCCTATTTTACTGGTGAGTAATCAAGGGTCCAGACCACCCACCTACCCTCCTTTGATTACGTAATATGTGAATGGCCCC
hypDuj5-4238#DNA/TcMar	TGAGGCGAAGTCTGTATTTCGGCTCACCCTCCACTTGGTCGATAAATCGGCTCACTCATGGGTTTCTCTTTGATGGCAGGTGCTTGATTGTTTGATTTTCAGAAGTGCTATAGTATACTAKAMTATAGCACTTCTGAAAATCAAACAATCAAGCACCTGCCATCAAAGAGAAACCCATGAGTGAGCCGATTTATCGACCAAGTGGAGGGTGAGCCGAAATACAGACTTCGCCTCA
hypDuj5-4903#DNA/TcMar	GGGTGTGTGCGCAAACGGTTTCGGGCTGTAGTCCGACCCTATACTGGGCAAAGTGATACGGAACCGAAACTTCGAAGGACGGAGTGCAAAATTTAAAAAGGAACGCGAGGGAGGTGTGGCCTAAAGTGTGTCGGCGGCGATTGGTCGACGCGCGCCTGACWACACGCCGGCAACGCGCTTGTACCGCGCAGRTTAAAGAGTGATMCGCCTTTTTCGGAAAACGGCGGACTGATCTGGCTTCTACGCGRTACGGGCGCGCAGCCGGCGTGTTGTCAGGCGCGCGTCGRCCAATCCCCGCCGACACACTTTAGGCCACACCTCCCTCGCGTTCCTTTTTAAATTTTGCACTCCGTCCTTCGAAGTTTCGGTTCCGTATCACTTTGCCCAGTATAGGGTCGG…
hypDuj5-50#DNA/Zator	CTTGGGAAGATTTTCAAAGGTCAAATTCAGAATCGCCCCTCACTATTTTTTTGAGATAGTCCCATATTTATGATGAACAAAAAAATTTATTTCGCCGGTGTGGTACCAGAGAATTTTTTTTGGCGGAATTTCAAAGTTTCAAATTACTAGTACAGTGCAAAAGTTCCACTGCAAATCGATTGATTGATTGATTGATTGGTCTAGCACTCGTTCAGTGCAACTGATTGATTGATTGCGCAGGTTTTACGCACCGCGTGTGATTGATTGACTGATTGATTGATTGGTCAGCGTTATAATTCGACGAATCGATTGCTTGATTGAATCAATTTTGGCGCAATATCATTTGATTGACTGCTTCATTTACCTTTTTAACGATCAGTGCTTTAAATTCCATTTTTA…
hypDuj5-755#DNA/Zator	GGGAACATCCGTTAATGACGTCAGTATTGGTTAGGGGGGTGGGGGTGCGAAAAATACCTGACGAACTCTGACTGGACGGGATGGGGGGTAGGCCGGCGTCCTGACGTCAGCTTTGGGGAACCCAATARGCTTAGAAATGATCAATTTTGGAATTTTTTTTAGCATTACACATCCCTTGAAAATGCCGGCAAGCTCTGTGAAGATAAGGATTTCAAATAGTTTAGTGAAATTTGATTGGAGAGCTATGTGCGTGCTGTTCAGCAAACATTTTCACAGAAACCGAGCACGCCGTATCAGCTGTTCATCGATGCATTCGTTAGTTCTTGCCCCGAAATTCCCAAACGAGAGAGCTACCGGCGCGCGAACGAGAACTGGTGGAGGACAGGCCCGATTTGGAGT…
hypDuj5-86#DNA/hAT	TAAAGATCGACATCGCGTGACTTTTCCTACGCGGACGCGGAAAAACTGTTTCAAATTTTACGCGGCGCGGAATCGCGCGGAAKTTAGGAAGTTTAAGTCTACGCGGAACGACGCGGAAAACACAGTTTTAGAAAGCGACGCGGTGCGACGCGGAAATAAACTGCAACGTGACGCGGAAATAAACTGAAGTGGAAAATTTATCACTTTTTTAGCTTCTGAAACAGATCGGTATAAGAGATTCAAAATCAAYGATCAACATCTCTTTCGGGAACCACCACTGATCACTAGCTAATCAAMTAATCAACCGAACACTGACTGATTCAGGAATTAAGCGCTGTTTCTTGGAATACGCGGCGCGGAACGGAGCGGTTCAGCTCTGACCGGATGCGACGCGGAAAC…
hypDuj5-53#DNA/TcMar	CCGTATGCTCGCGATCTCAAGGGACACTTTTCTGCCCTACCCGTAAATTTTAACCAACCCGGGCCGTGCCTATTCAGTGCCGTTCACCAAATTACCACTGTAGGGAGAAATATACGGAAAAGCACGACTGTACAATCAATCAATCGAGCACAACGAGTAAGCTGTACGAAATGAGCCAATCAGAGAAGAGTGAATCAGATTGAACGTTCAATCGAGTGCAGGGCCATACCGAGGGAGGCGGGGCTTAGCTGTCCCTTGAGATCGCGAGCATACGG
hypDuj522#DNA	CTAACAAGGAAAGCCCGTGCATTGATGCGCTCAGAAGTGTTCCTTTTTGATGAAAATCGATAGATGAGATATTGCTCTATTTGTTGATACCGAATCTGAATGCGGAAACTCTGAATTGACCGAGCAAAATGTCGACATTTTTAACTCCTCCCCGAAATGAATTCTCAATAAGATCCTGCCAATTGATTGATCGATACGGTGCTTGAATAATTGTCTTAGCCAATCAATGACCAAATTCAGTGGTGTGACCATTGATTAAACTCTCACAAACAAGCCATATCAATCACGGTGGTCATTGGTTGCCGTATTGGTGGGGCAGGCTGTCGTGGTGCAACCAACCGCAATTATTTTGAGGCAGAAAGTTGGACAACTCAGCGTTTATCTGTCCAGGAATGTGTC…
hypDuj2-409#DNA	CGGTGCGCAGACGTTGTGTCCCTCGACATTGTGTCCCCCGACATTGTGTCCGCCGAATTGTGTCCGTTGGACGTCGTGTCCGCACGACATTGTGTCCCTCGGACATTGTGTCCTGTCCGTCAGACATTGTGTCCTCCGAGACGTTGTGTCCTTAGGACATTGTGTCCGTCAGACATTATGTCCCGTCCGCCAGACATTGTGTCTTTCCAGACATTATGTCCTTAACGGACTTATTTGCGCCCATGATAAAACTGAACATGAAAAATATTGCTAAAAATAAAAATGAGCTCCACCTCGAAGGGGTATTGGCAAAAGAATCATCGAGCAGTAAATGCCAAAACCTACTCGAGCGAATAGTACCCAAGAATCCCTCATACAAAAGGTTAAAAGAAAAACGGA…
hypDuj2-375#Unknown	TTAAGGCCGAGCGCAGCGAGGCCGTGTTCTAAGTTGAACCCCTTTTTAACCGAGGTTAATGTTTGTGTGTAATCTTGAGCACGAGCGATCGATTCCTKGTGACGTAAGTGGGCGTAAGCGGCCAGTGCTGTCGACCAATCGCAGCACAGCACCTGCTGCGCGCGTGTAGTGGCCAGGTACAGAGGCGTAACGGAGGGGGATGCACTGGGCAACTGCACCCCCCTAAATAATAGGTCGCTATACGAATTCCCCTAGCAGAAAACGAAATTCGTAATTCGAAATTTGAAATTACGAAATTCCCCTATTACATATTTGTAAGTACGTCTACCTAACTTTTTTTGTACGATCTGCATAAGATAGGTACATTGGGTACGTTTGACACGCTGCCCTCGGAGGCTC…
hypDuj5-27#DNA/Zator	GGGGCCTTTCACATATTACGTAATCAAGGGAGGGTGGGTGGGTGGTACCCGAAAAGCTTACGTTTGATTACGATTTTTTGGGTGGTGCGACCTATGATTACGTAGTGATTACGAAGAGGGGGGGGGTGGTCACGAAACCCGAAAATTCTTCGAATTTCGTTTAAATTTCGCTCTTTATCAAGTACCTCGGGCAAGGGCAAATATTATTCGCCTGGTRTTAGTCACGCCCAATCGTTTAAATGAGGGTTCTGTCATGGGGCTTAAATTACCAGCCCCCTCCATATCGACGTCCGCTGCTCCGCACGAATTCGTTGAGCAGCGTTCTCTGGGTTCGTCGCAAACTTCTGTCATCGCATCGCTGTCCGGCGGAATTTTTTTTGTATATGGGGGGGGGGGTGG…
hypDuj4-61#Unknown	CCCTAATAACCAATACCATATGAAAATATTTACTTGTACAATTTAGGCACAATCTTACGTTCCAATCCTGAAGCTCCTATTGTTTATCCAATCCAAAGATTGTTCCAAAATTGTACCAAAATTGTACCCAAAACCTTAAAACCAGTTCAAAACCGGTTTTGACAGGTTCTGACACCGGAATCAGACATTTTTTGTCATATTCTAATAAAAAACACTATTTCCTTCGGAAAGGAATACTTTTGGGACAAAAAAAGTTCAGACTGGGGTA
hypDuj3-177#Unknown	TCTTTAGTTTTCAKTTTTGGCCGAAATTGATCGAAAAATTTGWTTATTCGACTTATTTCTCAAATAAATCTAATAACTAACCCGCTTAGTTCAGTTATTTCATTATTCAACGAATCAATTTAAAAACGAACCAATGGGTCGATACTCTTAGAAATATAATCAAATGTTTGCCGAATAATTTCAATTCGGTTTCGATTAAAATTTATGGACCGACAAAACAACCAAACAAAGATAAAGAAATCTGCGACGGAAGTTTGTCCAACAAATCGGGAAGAAACTGCGAAAGATGTTATGAAGTGCAGGATGAATTGCCGTCAGGGCAGACACATTTCTTGTTATTTTCCGGGAGAGGCAGACAGATGAAAGGACATCCTCCGTTGGAAACAGCGCATGCATTGC…
hypDuj3-361#Satellite	TGACCGTCGACCTTCCGGACTGACCGTCGACCTTCCGGACTGACCGTCGACCTTCCGGACTGACCGTCAGCCTTCCGGACTGACCGTCGACCTTCCGGAC
hypDuj4-355#LINE	CGGATTCATACATCGGAGGGTCCTTAATTACAGCTGGCCACGCCGCGACAAAGGCGGAAGAGAAGAAGAACACCAGGTATCAGAATATCATGGATCGCGTGCTGTTTGGACCATTAGCTTTTGAAACGTTCGGACCATGGGGACCAGAGACGAAGACACTAATTGCTGAAATTGCCGAGAAGATGAAGGAACAGACCGGCGAAAAAAGATCTTTAGAGTATTTACGTCAACGAATCAGCATTGAAATTCAACGTGGGAATGCAACGTGTGTCTTCGGTACTCATCCCTTTTCACGCGGTCTGGATGAGGTTTTTAGCGTTTTAAAAGTCAAACATTAATTTCGCCGTTGTCGCTTTTGCTATTTTCACGCTTTGAGCGGCATTTTTGTGCACGAGCGCC…
hypDuj4-372#RC/Helitron	TTCAAAACCTCAAACGCTTGAATGATTGTGTTAAGAATACTCTTGCTGCAGTGGATGAATARTCACGGCTTKCTAAAAGYTTGCAGTARAAAATTTTTCACYATGCGATTTTCACARATGCAACTGAYTACTTCAWTGTCTGTGTTTAGGTTAACTCTTTATGAGCCTTCCATTTGCGGTTTGCCWGTTYTACTGGCKGACTCCGTCGTGCTSCACCTTGAATTATGGCTTCCAYATTCCGACAGTCTCCAGGCAAATGTAATGTCGACAATCCCTCCTWAACATCTGCTCCTCACGTTTGTCTATRCGCAACTAAAAACTTATYACGCAGATAACGTGTCCCATGTCGTCGGCGGAAAAATGAYCACCCGAGTYTCAGCACCCCTGGARGTTATTTTG…
hypDuj3-85#DNA/TcMar	GCGACAGTGCGGCCGTCAATAAAATGTGTAAAAAAGTCTGTCAAAAAAGGGTATCAAAAAAGGTATCAGCGAGCAAGCGAAATGTTGAGCCGTGCGCGTCAAAACCAAGGCCTGTGATTGGTCTATTCGCATTTTTCGATTGTTGACAGCCCGGCTGCCTTACCGCTCAGCCAAATGCGATCAGCGAATTTCCGAAATTCACTGATCGATTTTCCTTGACAGCTCCGGCTGATCACTTGTTCAAACTCGTTCATCAAAACTTTTTTGATACATTTTGTTGATTGATGGCAAACGTTGACGACCGCACTCTCGC
hypDuj3-2731#LTR/Gypsy	TGTCGCGCCTAGCTATATSATTGAGTAACCATTATCATTAGTGGTCCATTATGTCTTAATCGTCGTCTTCCATTAGCTACTTTCTTTGTTWTTYCATTTACCTTTGGCCACCTTGTTTCTCTCTTGTCTCTTGTCTTCTGTACTATACAATCTGWTGGTGTAGTGTATGTGTGGACAGTACAAACAGTAATAAWATTCTTTCCATTTGTGCTCGCTACATTTGGAGGCCGTACCGAGAGTCTTACTCTTTTTCGGTCTCGGATATTTTTTTTCCGGCGTAAGTAGTTCACGTCCGTGGGTTTTTAAGAGTTYCCTCTGACCAAGTCGGGTCAGTAGTGTGGAAAGGTCTGCCATCAGGAAGAGGTTGTCTGGTGTGGTCGCTCCCGCTGGAAGCCCCGG…
hypDuj4-409#DNA/MULE-MuDR	GGTGCGCAGACGTTGTGTCCCTCGACATTGTGTCCCCCGACATTGTGTCCGCCGAATTGTGTCCGTTGGACGTCGTGTCCGCACGACATTGTGTCCCTCGGACATTGTGTCCTGTCCGTCAGACATTGTGTCCTCCGAGACGTTGTGTCCTTAGGACATTGTGTCCGTCAGACATTATGTCCCGTCCGCCAGACATTGTGTCTTTCCAGACATTATGTCCTTAACGGACTTATTTGCGCCCATGATAAAACTGAACATGAAAAATATTGCTAAAAATAAAAATGAGCTCCACCTCGAAGGGGTATTGGCAAAAGAATCATCGAGCAGTAAATGCCAAAACCTACTCGAGCGAATAGTACCCAAGAATCCCTCATACAAAAGGTTAAAAGAAAAACGGAA…
hypDuj2-375#Unknown	TTAAGGCCGAGCGCAGCGAGGCCGTGTTCTAAGTTGAACCCCTTTTTAACCGAGGTTAATGTTTGTGTGTAATCTTGAGCACGAGCGATCGATTCCTKGTGACGTAAGTGGGCGTAAGCGGCCAGTGCTGTCGACCAATCGCAGCACAGCACCTGCTGCGCGCGTGTAGTGGCCAGGTACAGAGGCGTAACGGAGGGGGATGCACTGGGCAACTGCACCCCCCTAAATAATAGGTCGCTATACGAATTCCCCTAGCAGAAAACGAAATTCGTAATTCGAAATTTGAAATTACGAAATTCCCCTATTACATATTTGTAAGTACGTCTACCTAACTTTTTTTGTACGATCTGCATAAGATAGGTACATTGGGTACGTTTGACACGCTGCCCTCGGAGGCTC…
hypDuj2-11.raw#buffer	AGACACCTACCGAAAACAGAAGGCGCAGACAGACTGACAGCAAANAGCAACAGAGACAGACGAATAAACGAATAGACGGACAGACAGACAGACAGACAGNCAGACGTAAAATAAACGGACAGGCAGACAGACGGACAGACAGGCAGACAGACAGGCAGACAGACAGACAGACAAACGGGCGGACAGACAGACAGACAGACAGACAGGCAGACAGANGGACAGACAGGCAGGCAGACAGACGGACGGACAGACAGGCAGACAGACAGACAGACAGACGATAAAGAGACAGACGGACAGACAGACAGACAGGCAGACAGACAGACAGGCAGGCAGACAGACGGACAGACGGACAGACAAACAGACGGAAGAACAGACAGGCAGACAGACAGACAGGCAGAC…
hypDuj2-12.raw#buffer	TTATTTTATTTTAAATTCCGACGTGTTATTTAAGCAANACAACTAGGAGAATTTCCCCAACTTAATCCGATGGTGTTTTACTTGAAGATGCCTACACTATCAGGGCTATCCGACAGGAAACGTTTTTAGATGACCTGGACGAGCCGGAAAGGATGGGACAATAGTGCTGGAGCTGTGTTGTTTGGTTGTGGGGAAGTGTGCGGATTGGATATCGTCATTATTTTAGTNTATTGATTGTGCTGAATTGTCCCGCAGTTGGCTGCGTATTTTATCTGTTCCGCTTTCGGTCGATTGATCGATCGAAGTAATGCGATAGTGACTTCGTGAGAACATTTATGACTTATGTGGGTGATTAGCTGACCAGTTTTGCTCGGTCTGAGAAAAACGTCACCTGAATGG…
hypDuj2-157.raw#Simple_repeat	TAATCAATCGATCAATCAATCAATCGCCGTTCGCTCANCTAATCGATCGCAATTTCAATCAATCAATCAATCAATCGAACGCTGATCAATCGATCAATCAATCGCCGTTCAATCAACCGATCAATTGCTATTTCAATCAATCAATCAATCAATCGAGCGCTGATCGATCAACCAAGCGATCGCCGTTTCAATCAATCAATCAATCGCCGATTCAATCAATCAATCGATCAAGCAGGCAATTGACGATTCAATCAATCAATCGATCGCCACTCAGTCANTCGATCGATCAATCGAGCGGATTTAGAAGGCGGCGGTTGTTTTGGATCTTC
hypDuj2-273.raw#Unknown	CAAAACTAAAACTAAACTTTTAGTAACTAATTTCTTGGCTTTAGTTTTTTTTACTAAAAAACACTAAACTAAAAGTTTTAGTTACTAAAAATTAAATGGGAAAAAACTAAAAANACTAAAATTAGTCAACTAATTTCGACTAAAAGCTGTAGTCACTAAAAGAAACTAAACTAAAAATCCTTAGTAACTAATTTTTAGTTGATTAAAAAAACTAATTAGTTGACTAATTTTAGTTTT
hypDuj3-42.raw#Simple_repeat	AGGAAAAGAGATAGTAACGATTTACACAGAATAAGGGATGTAACTTCAGCCAACAGGCCGACAGGCAGGCATTCGACACAGACAGACGAGGAGGCAAACAGAGACGCAGGCAGGCGGACAGACAGACATAAGNACACAGACGAGAGGCAGGCAGACAGGCAGACAGGCAGACAGACGGACAGGCAGACAGACAGACAGGTACGCAGACAGACAGACAGACAGGCAGGCAGGCAGACAGACATNAACCAGACAGACAGACAGNCANACGGACAGACAGACAANCAGATAGACAGGCAGGCAGACAAACAGGTACAGGCAGACTAGGTGACAGGCAGACAGACAGGCAGGCAGGCAGGCAGACAGACAGACATNCAGACAGACAGACAGACAGACANACAG…
hypDuj3-10.raw#Unknown	CTTGTTTAAATAACGTGTTTGAATTTAAATAAAATATAAATAAATTTAAATCCACCGGCAAAGTTTATTTAAATAAAAACTTATTTTATTTAAAAGAAAAGCCACATTTTCAGCATTTAAAATAAGATTTTAAATAAAATATCCTAATATTTAAAGTAAATTTAGTGATTAAATAAAAATATGCTTTTAAATATCGATTTCTATTTTTGTGACTTTAAATAAATAAAAATATATTTTATTTAAAATCAAAAGCCGCTTTTTGAGCCATTTAAAATATCTTTTAAATATATTTA
hypDuj3-26.raw#Simple_repeat	GGAGTGGCTATTTTACCCCCCCCCCCTTTTTGGGGCCCAATAGNACCCCGGCTATTTTACCCCTCCCAGGGGCCCAATAGAAGCCCGGCTATTTTACCCCTCCCTGTATACATCACCAGGGGCCCAAATCGCGCCCCTGCTATTTTACCCTTCCCATGTTGTCCGTCCGTCCGTCCGCCGTCCGTCCGTTCTCCGTCCGTCCGTTGTCCGTCCGTCCGTTGTCGGACGGATGGTCGAACAACGCAACGGCTGAACGGACAGCGGACGAACGTCAACGACGGACGGACGGACGACGGACGGACGGACGGACGAACGGACAGCATGGGAGGGGTAAAATAGCCGGGGCGCTATTGGGCCCCTAGTGACGTATNCAGGGAGGGGTAAAATAGCCGGGGTTCT…
hypDuj3-422.raw#Unknown	CAGTAATTCGAACCTTAATTGAAATCCTTTATGGTTCTCGAAACGGTACCACAGTACGTTACAATTTGGCGGTCTATCTTTTTGTCCATACCAAAATGAATCCATAATTGCATCCCAAAATNGGATGCAAAAACAGATACAATTCTGGACTGAGCCGCACTTGGTCGACCAATGGTCAGTCTTCCCAAATGCTCCCTCCTTGACCACAAAATGATTTGGCATCATTTGGCATGACCAACCGGCCTCNAGGGGTGAGAAAAAAATGGAAAAAATATCGTCCGGGAATTGAACCGTCGCCCTTCTCGCTGAGCTAATAGANATACAGTAATTGGAACAATGAAATTCACAATGAGGAAGATACTTCGACTACCAAAACGACTGACCAGTGATCAATCGGCA…
hypDuj3-46.raw#buffer	AAAAAAAAAAAAAGAACAGAAAGGGGAACGTCGTCTGAATCGAGCTGACAGATAGACAGGCAGACAGACAGACAGACAGACANGCAGACATNCAGACAGGCAGACAGACAGACAATCAAGCAGACAGGCAGGCAGACAGGCAGGCAGGCAGGCAGACAGACAGACAGACAGACAGACNGACAGACAGACAGGCAGGCAGACAGACAGACAGGAGANCGGCAGACAGACGAACAGGCAGACAAACCACAANCAATCACGGACANCCAAGAAAATTCCAGACTAGCAGATAGGCTGGCAGGCAGAC
hypDuj3-818.raw#Unknown	TTACTTGGGGAGTTATTCAAGTGCCGAATTCAGAATCACTCGGACATGTTTTTTTTATTAAGACCTATTTAAGTGATGAATATAAAAAATTATTTCACCGCCATAGACAGGCGAATTTATTTTTGGTGAAATTTCAAAGTTGGAAACGGTCCCACTGCATTTACCGCTGGGTGCAATCGATTGATTGCTTGATCTAAAGCCATCTGCTTTCCCTTTTGGTTGATTGTTGATTGACTGGCCTTGTTCGACTTTAGAACTTGATTGATTGATTGATTGTGACTGGAACGAAGAGCTCCTGTTGAATAAGNAGCAATCGCTTCATTGGNTGCGCCGCTGATTGATTGTTCGGNTAATAGACATTCATCTTGTGTCGTCTCNTTGGGTTGATTGCTTGATTAT…
hypDuj3-776.raw#Unknown	TAGGCTACAAGTCCCCCTCCCCTTCCCCCTTCTTGTCCCCTCCCACTTTCGTTTTTTTTCATGTTGACCGTTGTCCCCTAACTCGATAAANTGNGGATTGATTTTTTTAGAATCTTTTAAGTTTCCTTNTCACAAAAAATTGAAACCCTAAATATTGGACACTGCCCGCGCGAGTNCGGAGCGAAAAACCAAAACGCCCCCTTTTATCTTCACCCCTTNAGTTTTGGTCACACCATTTACTCGACCGATGTCCAAACCTCGGGGTTTTACACTAAGAGATTGAGGAACAGNTGGGCTTTCCAAAATTATCAAATTTGTTATAATCACTCAAAGGGACATTGGTCAGCACTCGTAAAAGCAACAGGGGACAAAAAGGGGAAGGGGAAGGGGGAGGGGGAC…
hypDuj3-1413.raw#Unknown	ATGCCCATTCCAGAGCGCCCCCTCATAGACTTAACCTGAGTGGTCGCATGGGTTTGGGTGTGGGCGGAGTTACTTCTTCAGCCCACGCCCATTCCAGCGCGCCCACTCGTAGACTTAACATGTGTGGGCGCATGGGTTTGGGTGTGGGCTGAAGAAGTAATTCCGCCCACGCCCATTCCAGCGCGCCCACTCATAGACTTAACATGTGTGGGCGCATGGGTTTGGGTGTGGGCTGAAGAAGTAACTCCGCCACAG
hypDuj3-208.raw#buffer	ACTGGCGGAAAAACANTTGAATCAAATCGNTCAATCAATCAATCAATCAGTCTATCAAGGAGGCACCAAAGCAGGTCGATCAATCAATCAATCAATCGACGCGGTACCAGCACGGGTAAATCAATCAATCAATCGATCAACGCGGTATCAGTGCAAACTAATCAATCAATCAATCAACGCGGTACCACTTCAGACTAATCAATCAATCAATCGACGAAATCACTTTTCGACCGTTGCGNTCAATACCAATCAATCGAGCTNGAATGTGTATTATGCGTNAATACACGNACTCACCATTTCAATTTTT
hypDuj3-223.raw#LTR/Gypsy	GAGCTGAATNCATGTCTGCGGGCTGGGCGTCCAGTTATGATAAGTCCACCCGTCGCTCCGCGGGTCCCCGAACTCTGAGTCGCTTGTTTTCTAAAATCGTACAGGTATCCATCGTTTTTCGTGATTGATTCGTAGTCGCACGGCTTCTTCTGATCACTGGCCGTCTGCTCCGCCAGATAAACGTCATTCCGCCCTTCGAGGCGTTCGTGTCCCACNTCTTTCTTTGTCCCCGNAAGCACCTGCGCCGGCGATACCAATGAGTTGTCTCCTCCTGTCTCCTGCTGGGAGCGNNTTTCGTGGGTTCNACGAAAACAGTTGATTTTCGTTCGNTACGGTGGTGGTTTAACCAGCTAACGCGTGCGGCTGCTTCGGGCTGTTCCGTGAAAGCAAAACCGCATT…
hypDuj3-261.raw#Unknown	AAAAATAAAACTAAAAATAAATAAAACTAAACTAAACCAACGCTTTTAGTAACTAATTTCTTGGNTTTAGTTTTTTTAGTCGANTAAAAACTAAACTAAAAGCTTTAGTAACTAANGATTTAACATGGAAAANCTAAAAAACTAAAATTANTCAACTAATTTCGACTAAAACTAGACTAANAGTTTTAGCGACTAAAAACGTAAANTAAAAATCCTTAGTAACTAANTTTAAGTTGACTAGAAAAACTAATTAGTCGACTAATTTTAGTTTTTGCCATCCCTACCTGTGATGATTCCTTGAGATACAGCTGTCCAAGTGTTTCTCCAGCTCCAGCTTTGTACGCTCTGATAAAATGAANAACAGCAAGATTAAAACATGGTTTTTTTGCGCAAAAGNCA…
hypDuj3-89.raw#Unknown	CCAGCGCCAAACTTTCTGNCCAGACTACGTGAGAAAGCATGTTCTCATGAGATCTGCTTCAGAACTGGCCCAGAATACCCCAGATCGGGCAAGAATTGGTGAGAAAGCTCCTCACGAGATTTGTTCGGACTTTCTGGCCAGAAGCAAGTGAGAATTCGGTGAGAATCACACGAGACTCATGCGAGAAAAATCTCGGCTGAATTTTGAGCAGAATTACAAGAGGATTTTCTAGTTAGAATTACACAAAACTTTCTGGCCAGAATTACACGAGAACTTCCTTGCCAGAAATGCACCAGATATTTCTGTTNTGAAATTGTAGCTGGCCATTCTGGTGAGATCTGGCAGAGATCTCGTCAGAGACTTTTAAGAGCTTTCTGGCGAGAACTGCCGGATTTCTCA…
hypDuj3-72.raw#Unknown	TAAGGAAGAGGGNAACACTTTTCTGATCGAAATTGAAAGGGATCTNTATGCCTACGACGTGGANCATAGCCCCAGATGACCACACAGTCAGAGAGAGGAGTGAATTGTCTATTCATTGTGTGCTCTGTAATGGCGAGTCATAAAACGGCCTGTAGACGTAACCGCGATCGACAAANTCTTTGAAAAGTATTAACTTTTTNAAGATTGAAAACTGANTCGTCACTTTTGAAGGCCTTACCAACNTTTGTCNTTCGACGATCGGAATCGGAGNTCGGGAACCGGAAACGCGAGGACTTAANAATGTTCTAAAATGAAACTGTTTTTGAAAGACTACTTCACTTTTCGAAACGTCTAATTANCGAAATTTGGAAAGCCCATGAGNCGCAGCANAGAGTTCAA…
hypDuj4-238.raw#buffer	AGAACAAAACAAACAGACAGACACGCAGGCAGACATATAGGCAGGCAGACACAATCAGACATCGACAGACAGACAGATTCAGGCATATACAGACACAGATACAGACAAACANGNAGACAGACAGACAGACCGACAGACAGACAGACAGACAGGCAGAGGATCAGACAGACAGTTCAGACAGATAGGCAGACAGACAGACAGGCAGACATAGCGACAGGCAGACAGACAGATTCAGACANACAGGCAGACAGACAGACAAAANCGACAGACAGTGCCATACACAGAGACAGACAGACAGACAATGCAGCCAGACNNNCAGACAGACAATTNCACTGTCAGACA
hypDuj4-539.raw#Unknown	TACAGCTGCGTTTGCAACAGCTTCCGGCGGTAAGTCGGACCACCCTCTTTTGGTGTAAACATAGACCACCCTATTGCATTGGTGAATTCCCACAGACCATGAGCGGCAAAATTGATTGCTTGATTTTTCCAACGGCTCAATTGAATATTCTTTCTATTGATCGATTGATTGAAAACGGCACCTCCTCAACCTGTTACTCCACGGAAAGTCAGGGCAATTTTTTTGATGCACGGTGGAGGGAAGACCCATCGAGAAATCGGCGGTTATTTTGGCTAATGTGAGAATCGGTCCCGAAAAGTGATGGACCGGCACGACCAGAACGGCATTCCTCTGAAGGAGCCCTGACTTTCCGTGGAGTAACAGGTTGAGGAGATGCCGTTCTCAATCAATCGATCAATA…
hypDuj4-254.raw#Simple_repeat	AACCAATCAATCAATCGANCAACATCAATGCGTGACAGCTGCCAGCAAATCAATCAATCAATCAATCGAACGACATCAATGCGTGTCAGTCGCCAGCAAATCAACCAATCAATCAATCAATCGAACGACATCAATGCGTGTCAGTTACTAGCAAATCAATCGATCAATCAATCGAANCAGGCACCAACCTAAACCCAATCAATCAATCAAGCACC
hypDuj4-408.raw#Unknown	GTATTCCCCCGATCTCAAGGGACACTTTTTTGCCCTACCAGTTAATTTGATCCACCCCGGATCTTATCTGTTCATCACCGTTCGCTATTGTTTACCTACAATCAATCAATCAACCGATTCAATGTGTGCGTCAAGAAATTCCGCTTAATCAATCAATCAATCGCTGCCAAGTTGCGCTTAAATTTCAACCAATCACGGNANAGTGAATCCGATTGAACGNTCAACCGAGTGACCGGAGGGGGCGGGGCTTAACTGNCCCTTGAGATCGGGAGCGTACG
hypDuj4-194.raw#Unknown	GCTCGTTTAGGGTCCTTACAGGTCGGAACCAGGACCCCTCATGGTAGGGCCAGGGGGTGGCAAAGGGCAAAATGTTTTTTTCAAAATTGAACCCAAAATTCGGCCTNTTGTCCCTGATCATTTTGAAACTTGTGGGGGTGTGGGGGTCTGATTTCCAAGGGCCCCCCGGGATTTCAAAACATTTTCAAAAACTTCAGTTTTTCGNTCAAATTTGAGGTTTGTTGAGGTCCTATACGCTTGATGAATGCAAATGGGAGGTTCAAAACATTCAAGAACGGTCCAAATTTGATGAAAAACTGANGTTTTTGAAAACGTTTTGAAATCCCGGGGGCCCTGGAAATCAGACCCCCACACCCCCACAAGTTTCAAAATGATCAGGAACAANAGGCCGAATTTTGG…
hypDuj4-252.raw#Unknown	ATTAGTAAACTAATTAGTTTTTTAGTCAACTAAAGTTANTGAAGTTGTAAAATTAAGAAAGGATTTAGTTTAGTTTCTTTTAGCTAACTAAAACTTTTAGTTTAGTTTTAGTCGAAATTAGTTAACTGATTTTTTCCCAGTTAAATTTTTAGTGACTAAAACTTTTAGTTTAGTTTTTTTAGTCAACTAAAAAAAACAAAGCCGAAAAATTAGTACTAAAATTTTAGTTTAGTTTTAGTTTAGTTTTTTTAGTTTAGTTTAGTTTTGCCATC
hypDuj4-85.raw#buffer	AAGTTCGGGTAAGGCNACGGTTCGGGTTGCCGTAACGTGATGCGAGAAGCGTGACGCGGACCGACAGACGGACAGATCGGCAGACAGACACAGACAGACAGACAGGCATACAGACACAGACAGACAGACAGGCAGACAGGCAGGCAGACAGACAGACAAGCAGACAGACAGACAAGGCAGACAGACAAGACAGACAGGCAGGCAGACAAACAGACAGACAGACAGACAGACACACGAGGCATNCAGACAAGACAGACAGACAGACAGGCAGATNACAGACAGACAGACANACGGACANACAGACAGACAGGCAGACANACAGACATATAGACAGGCACAGACAGACATACCGACAGACAGAAAGCGAACAGGCAGACAGCCGACAAT
hypDuj4-759.raw#Unknown	GGCGTAACGGGGGGGGGGCACTAGGGCGAGTGCCCCCCCCCTAATTAATTCGGGCCGCCGCCGGGGGGGGGGGGCGATTTTTTTTCATAAGAAAAACTGCCCCCCCCCCTCTCCGAAAANTCCGTTACGCCTCCGGGCGGGTGCCCCCCCCCCCCNAATTAATTCGGGCCGCCGCCGGGGGGGGGGGGGGGCGATTTTAATTTTTATTANAGAAAAACTGCCCCCCCCGAAGTCCGTAATCGGGTGCCCCCTAATTAATTCGGGCCGCCGCCGGGGGGGGGCTTTTAATTTTTATTCATAAGAAACCCCCCCCCCCCGAAAAGTCCGTTACGCCTCTG
hypDuj4-140.raw#Unknown	TTAAATAGTGATTTAAAATAGGCCAAATAGGCTTTATTTTAAATTAAATGATTTTTAATTTAATTTAAAATCAGACGCCTGGTCACGTGTTGATTTTTAATTTAATTTAAGATAAACTGTAAACATTTTAAATCAACGGTGATTTTAATTCAAATTTGATTTAAAATACCGAAAACAGCGTTTTTATTTTAAATTAAATCATTTTTAATTTAATTTAAAATCAGACTTTGGTCACGTGCTGATTTTTATTTAATTTAAATTCAAAATCTTGATTTA
hypDuj4-530.raw#Unknown	GTATGTATAAAANATGGTAGTTGTAGTTTGTAGTTAGTAGTTGTCTTTTAGTATTTAGTATTTTTCAGTTGTAGTTTTTATTTAGTAGTTACGTAGTTGTACTTTCTAATTGTAGTTTATAATTTGTATTTACTTAGTTGTGATTTTAGTTCTAGCGGTTCATAAAAATAGTTGTGAACTAATATCACACGGTGACCATGAATATACAGTTTCTTATTACAAGCTTAATGATTGTCATACAGTATGGTCGGGTCAGGGCGTTAAAAGTAATGATTGATATTATATGTAAACAGATAGTTTGATATTAGGGAATGCGGGCTCGGAAAACTAAAAAACAGCCGGTTAGGAACTTGACGAGAAGAAACACTCGCGGACAAGCTGAAAGCCTAAAACAGAGAA…
hypDuj4-1251.raw#DNA	CGTATACATGAGATNTGTTGTCTGCAGGAAATCCCTGCGTNGGTATNTGGAAATCAGTCAAANGGCGCCCCGACATTTCGTACCCCGACATTTCGTACTCGTATACCGACATGTCGTACCTCTGAATTCGTATCCGGGTACAATTCGTACCCAGACGTNTCGTACGCCGACATTTGGTACGCCGACTTTTGGTAACAGACTTTTGGTAACCGGACAAATTGCGCCGACAGACAAATCGTTTCANGGGACGTATCGTACACCGACAACTCGTATGCCGACNTNTCGTACCTCNGAATTCGTATGCGGGTACATTCGTANCCGGACATNTGGTACNCCGACATTTGTACTCCGGACAAATCGTATGCCGACANATCGTACCCCGACAATNCGCATCCGGGT…
hypDuj4-797.raw#RC/Helitron	TCCGTCCGTCCGTCCGTCCGTCCGTCCGTCCGTCCGTCTANCCGCCCGTTCGTCATAATGGCCGTCGTCCGTCCGACCCGCGTTCTTCCGCCACCGTCCGCCCGTCCGTCCGTCCGTCCGTCCGTCCGTTCGTCCGTCCGTCCGTCCGTCCGTCCGTCCGTCCGTCGNCCGTCCGGTCGTCCGTCCGTCCGTTCGTCCGTCCGTCCGTCCGTCCGTCCGTCCGTCCGTCCGTCAATCGCCGTTCGTCCGTCCGTCCGTCCGTCCGTCCGNCCGTCCGTCCGTCCGTCCGTCGCGTCGGTCCGTCNNTCCGTCCGTCCGTCCGTCCGTCCGTCCGTCCGTTCGCCCGTCCGTCCGTCCGTCCGTCCGTTCGTCCGTCCGTCCGTCCGTCCATCCGTCCGT…
hypDuj4-36.raw#Simple_repeat	AGAGACACNCAGTCAGACAGACAAAAANACAATCAGGCAGACGGACAGACGACAGGCCGACAGACAGGCAGACAGACAGACACAAACGGACAGACAGACACAGTAGTAGCAGGCAGAAACGCCAGACAGACCACAGANTAGGCGGAGAGACAGACAGANCGACAGNCAGGCAGACAGACAGACGAAAACAGACAGACAGACAAGCAACAGNCAGGCAGACAGACAGACAGACAGNCAGACAGACAAGCAACAGACAGGCAGACAGACAGATAAACAGACAGACAGACAGACAGGCAACAGNCAGGCAGACAGACAGACAGGCAGACAGACAANCAGACAGACACAGACTGACAANAAGACAGAAAAAAAGGAGACCTACTTATTTTTTTTTTTTT
hypDuj4-600.raw#Unknown	TTTNGAACNTCCAAAGCGTTCAAATATGTGACCAACTGGGCGGATGTGTCATATGCGACGTGATATATATCCATATCACTTCAGGTGCCGTAAAGTCAGTGGCGGATTGAGGTCGGCCCGGAGGGGATGGCAAGCCTGCTGGAGGGGTGCAAAAAAATGTTTGCCCCCCCCCCCCTCCCGCCGGCCGCGGGAGGAGGGGCAAGCTTTAACATGTAAAAAGCCTAAAATTGTTTNCCCCCTCTCGCTCCGCGGGGGGGGGGGCAACGGCCCGGTCGGNCCAACGGTCAATCCGCCA
hypDuj4-2468.raw#DNA/hAT-Ac	AGAGCTGTGCCGCTAAAGGCTCCAGACTCCCGCTACGCTAACGCTACGCTAACCATGTCGACCGCTACGCTAACGCTAATCGTCGAAAAATCCGCACCGCTAAAACCGCTAAACCCGCTAATGGTAAATTTTATTAGTCTATAAATCCATTTCAGATGCCTTTCGCTTAACGCGGCGCTGGTAATCTAGCAGATCACTATTGACGTTCCCGAAAAACAGATTTTCAAAGTTACGGTCATTAGAAGCCTGACGCTTTGGTCCAAGACGAATGCCGGCTGTGTTGAACACTCGCTCCACCCCTGCTGTGGTGGCCGTTGCACAAAAGACTTGTGTGGCGATCGCCGTCAAACGCGGGAACTTCTTTCGCTTTTCCGATTCGCCATAGAAGTCCAGCGATTG…
hypDuj4-424.raw#LINE/L1	TAGAGAGGTTTCGCAAACCGACATATCTCAATCTAACATAACATAAGAACATACGTTATGTATGTTCCCTATGTATAAGAAATTTCTCTTTTCGCAAACTGACTTAACCAAACAACATAACATACATCTCCCACACCAATTAAAACTACTTTNTTCATCGTCTTCTTAGTCTTTTTAGCTTATTCTGACAATTTTGTTTCTTCGGAGAACATTTCCGATGACGGTTATGGTGCAGCGTGTACGGTGAGGGCGCCAAAACGCCGGATAGAGATAACGCATTGGGTTCAGCGTTGATTGATTGATTTTTCCGGACCAAAAGGACTTGACAACTTTGCCGATTCCATGATGTTTTCCATCTTATTTGATTCCCCACGGCTAAAATATAAACAATTCTTCATA…
hypDuj4-437.raw#DNA/TcMar-Tc1	TACAGAAGCNTGANCCAGCCAAGTTGGAACAGCNCGGTAAAACTNAGCTCGCGCAGACGCCGTGTGCGTTGCGACACCCATCCAATGAAGCCGGCGTGCAGGTGTGATATCACACACAGTAAACAATCAGCTGATTTTCATTCGAATCAAAATGCCTGCTCAAATTAGTTCTGAAACGAGGGGAGCCATTTTGATGGGATNTCAAAACGGCGATTCGTCCCGNAAAATAGCGGTTCAAACTTTCCGCGATTGGGCTGACNGCCGGNAATGTCTACTGTGAGCCGNGTTATCAAGGAATTTAAGNTGGAGCAGCAAGGAGCCGTCAAGCCTGCGAAAAAGCTGGGAANCCAGANNCTGCCNTCTGCGCGCTCCGCTGAAACCGTCGNAAAAGTGGAAAAA…
hypDuj4-157.raw#RC/Helitron	AAAAAAAAAAAAAAAAAAAAAAAAAAAAGAGAGAGCCCGAATACCGGACAGCACATATCTTGTTCGACGTGTCTGTCTGTCTGTCTGTCTGGATGTCTGTCTGTCTGTCTGTCTGTCTGCCTGTCTGTCTGCCTGCCTGTCTGCCTNTTTGTCTGTCTGTCTGTCTGTCCGTTTGTCTGCCTGTCTGTCTGTCTGTCTGTCTTGTCTGTCTGCTTGTCTGTCTGCTTCACTGTCTGTCTGTGTCTGTCTGTCTGTCTATTTGTCTGTTCTCTGCTTGTCTGTCTGTCTGCCTATGTCTTTCTGCCATGTCTGTTTTTGTGTCGTTGTCTAAATGTCTGCCT
hypDuj4-864.raw#Simple_repeat	TGCCTAAAATGGTGGATAATTTGAACGGTTCTCCGCAGTTGTCGACCCTCCAGGGCGTGCTTCTACATGAGCTGCTAGGCATCGCATTGCAAACTGAACACGGTGCGAAACTAGAAATGTTTGTTAAACAGGCAGGCATTCAGACAAGCAGACAGGAAGACGGACAGACAGACAAGGNANACACACGCCGACAGACAGACAGTCTGTCTGTCTGATGTCTGTCTGCCACAGCCGCAGNGTCCTATAAAGTTTTAGCNGTACTGGGCAACAGGCGGTCTAAATATACGAGCACTAGCAGGCGCCACTGGCGCTGATGTCTGNCTGCTGTAGGCACAGCCGCGCATCGGCACTGCGTTTCGACTGTTTTTTAGCCATTCAAACATTTTTTTAACAAATATG…
hypDuj4-40.raw#Simple_repeat	ATGCAGGCATTCAGACATAAACTCAGNCCGGCAGACATTCAGAGACGGACAGNACTCGCACGGCGACAGGCGTCCAGAAGTTCAACGGGCAGACATTCAGACATTCAGGCAACCAGGCATGCAGACGGACATTGCAGACATTCAGACATTCCAACACTGGCAGACATTCAGACATCTCTCTGAGCAGACAAACGTACATGCGCAGACATTCAGACATTCCAANACTGGCAGACATTCAGGCATNCATTCGGACAGACAGACGCGCAGGCATTCAGACATTCAGGCAGACCGACGCGCAAGCACTCAGACATCGGAACATCTGCAGACATTCAGACATGTCAACGACGCCGGCCAGACAGGCATNTCGACATTCAGGCGACAAAACGTTCAGGCACTCAG…
hypDuj4-501.raw#DNA/TcMar-Tc1	TTACAGGGTTCGTCGTTAACATTNACTCAACTTTGAANCGTNACNGTGNNAACTGTGCGCGACCGATTGCGTCCCTGTNAGTTTTTNCCGATCGGAAATTGAGTGCAGAAAACGAAAACAATCGACCGTTGTGAAATTTTNTCGAAATGTATCCTCCAATCGCTTCGGACCTNAAAGGTCGCATTTTGGCNCTTGGTGCCCTAAACTGGTCGTCCCGTGTTATTTTGGANGAGCTGAAAAAGGAGAGCTTTAGNGTTTCCCAAAGGACTATCTCCGCGTCCTNAAAAACGACAACAATGGCGCNGAGAATCAAGCAATCAGCGGATATNGGAGAAACGTCGACGCCGACCCGTCGTATTGACTCCTCGAAAGGTCCGGAAAGTGCAGAATNTGCTCGCT…
hypDuj4-4852.raw#Unknown	AGACGCGTCTNGACCTTCCGGTACGGGGGGGGGCAAGATTTTAGTAAAAATCCAAAGGGGGGAGCATTGGTATGATTTTGCTATTTTTACTCTAAAAAACGTCAGGGGGTACCATTGGGTCACTTTTTCGATTTCGGACGGGGGGGGGGGGCAATTGCCCACTTGCCACCCCCTAGTACGCGCCACT
hypDuj4-604.raw#Unknown	ACGAGGGGCAAACTGAAAGTAATGTCACCCCATTTTTTCTGAAGAGTCTGTCANGCATTNAAANCAACTAGNCCCTGNTTCTANTAGCTCAACCTCAGNTGAGTTACGGAAAAATTAATGAATCAAANAAGTCANTTCGCAAAGAATAAAAAAATCGGTTCGNNGTTAGGCGCACAGCGGAAGTATCCGACCGCCATCTTTTTCCCTCCTAATCATTTGATTTCGAACTGGCATCAAATCTGAAACAGCCGAAATAATCAAGGATCCGCACCTCTTCGAAAAGTAAAAAAAATAAAATTTCGAAGATCGCAGCTGCCGCACAGATCAAAGCTGAACTCCGTGAGGCACAGGGAAGCTTTTTCGTCCATTAAATTTACGGGCCGAAACTGAACTCCCTCT…
hypDuj4-441.raw#Unknown	TACACACATGGCCACAATTTTGGGTGGCAGACTTTAAGCCAAAAAGGGTGGTCCGAGTTCGAGCCGAATTAAGTCACCGCGCGCACGCGCTCTTGACCACAGCTGACCATGCAGCCTTCACTCGATTGATCGATTGATTGAACTTGTTTATTTTGGCGGAATTTAGAGCAGCTTGCTCAATCTAATTTTTCCGCTGGGCCGGGCATTAAATCAAAGATTCAGGAGAAAGCAGTGGCAAGCTCTAGCCAAGAGTGGCTCAAACTCAGACCACCCTGATGGCTCGAACTCTGCCACCCAAAATTGTGGCCATGTGGCTCAAACTCNGACCACCCGAATGTGGCTCCACTCTGCTCTCATCCGACGGGGAAGCGCAGTGGTCAAGCTCTNGCCAAGAGTGGC…
hypDuj4-78.raw#Unknown	TGTTGTTTAAATCAAACTTTTNAATTTAAATTAAATTAAAAATTAATTTTAATTTGGCAAAGCTGATTTTAAATCAGAATTAAAATCATTGTCNCCAAAATGCATTTAAATTAAATTAAATAATTTGAAATGCCNTGGTTGGTTAATTTAAATCATTTAAATTAATTCCTATATTTTCANTTTATGAAAACATCGTATAAAAATTGCTAAATCGTGCAAAATTNTTCTTCGCGTCATGTTTCNCTGACTTTTTCGTGATATTTTAACCGTAAAAATTCACGAAATTCGCGAAATANAATGAAACAGTNTCGAGGCAATCAATCAATCGACATTGCGTAGCAAAACGTTAATAAATTTAAACTGAAACATTAATNTTAATGTCTATTCCGGCGACAATTT…
hypDuj4-226.raw#Simple_repeat	AAAAAAAAAAAAAAAAAAAAAAAAAAAAAAAAAAAAAAAAAAAAAAAAAAAAAAAAAAAAAAAAAAAAAAAAAAAAAATCCAAACCGACAGGCAGACGGACGACAGACAGACAGACATACAAAGCAGACAGACATNCAGACAGACANACNGGCGAAAAACAGAAAGACANATCGACNGGCGACAGACAGGCAGGCAGACAGACGGACCGACAGACAGACAGACAGGCAGACAGACAGACAGACAATTCAGGCAGGCAAGCAGCAAGCAGACTGGCAGATTGTGTTTTTCGTGACCCGATTTTATCGCTGCTTCAGGTAT
hypDuj4-346.raw#Unknown	ACTATTTCCGACGGAAGCGTAACACGAGGGACAGGGGAGTAAGGTCTTTATTCCTTATTGGCATCGTTGATACCGAAGGTGAACCCCGGCCGAGGAACGGCCACAAATCCAATGTAAAAAAAATTTGGACAGTTTCNCAAAGCAGGGAAGTAAGAACGTCGACGNGAAAGAAGGAAACTGTAAAGACTAAATGGTGCGCAGCGCTATTTATAGTCGCGCCGGACCGCGCGCAGACGACGCGAAAGATTCGGCGAACACACGACAATTAAAGGGCGTGGTCCGGCGAGACCGAATACGGAGAAGTCTTCAATAGTTATAAGCAGATTTAGGGGGCTA
hypDuj4-519.raw#Unknown	AAGGGTACCACTATTGTCCCACCCTTTTCCCACCCTTTCACTATAGTCCCACCCTTTTCCCACCCTTTTCGTTTTTTAATTTGAATAAAGTTGAATAATGGAACGGATGGCTGTTCTTGATTTATTACAGATAAAATCGAACACCACGAGACTAAATAAGGATTGTTTTAGCGGTTACAAGATTATGGCAGAAAGTCGTTTCCCAATCAGCATATGAAGCATACCGGTTCTTGAGATCTTTCGCTGCCGATATCTTTGGTTGGTAAAGCTGCTCCGCTTCTTGGGAGCCTGTCTGTTCCGAGTCGGAAATAGCTTCATTGTCATCTGAGCGGTCCCCGTCATCTGCGACGGAGCTGCCACTCTCACTCATTTTGTCTCGATACTACAGTCAGAGTACTA…
hypDuj4-427.raw#Unknown	TAGAGAGCAGGCGCAACTTCAGAAGTCGGAGGTGGGAAGTGGCAAGTCGGACTGAACCGGTTGAACAGCAAGTCCCACTTCCGACCTGCTAATATCCACCAAGTGGCGCTAAGGCGCCTAAATCGCACCTAGTGGGAATTACTTTTACTTCAAACTACTTCGGTTTTTTTTTATTTAAGAACGACTTTATACTTTGCCTCCCATAGTGATTATGTTTAGGAAAATCTATTTATATGCTTAAAAAATGAATCTCCGTGCGAAAAAGAAAAGTCGGCCCCAAAACTGAAAGGTTTTTCTAAGAAATTNCAGCGTTAGNCCACGATTCCGGTATTTGCAAGTCTTTTGTATCATTTTACACATTCCACCTCAATATTTGCGGGAAGCAGGATTTCATAATTT…
hypDuj4-454.raw#Unknown	GGCCTACATGAAAACTACGAAAAAAACACACGAAAAAACCAAAANGGGAAAACTACGAAAATCCAATTTAACGAAAAGTGAAAACACGGAAAACTAAAACTTCAGAATACGGAAAAAATACACGTTTTAACTCGTTTTATGTTTTTTTTTATAAATATGCTTGAACTCCAACGAAATGTAAAATAAGTACTAANAGACTCNTCGCGGCAAACAAAGCGGCTTACGCGCGAAAACGATTTAATCAATTAAGGATATTACATTTTGGGTGTTAAAAGTACGAGTATCGNCCTTTTCGCAAAGGAAAATGTGGCATTGCGCATTTGGGAAATGTGCACCCTTTCCTTCTCTGAAGATGCGCGCCACACGTAAACTGNTCCCTAACAGCGTGTCTTTCCCGGA…
hypDuj4-161.raw#RC/Helitron	TTATCGGCACGCNGACGTGTTCGTCTGCCTGCCTGTCTATTTGTCTGTCTGTCTGTCTGTCTGTCNATCGGTCTGTCTCCGTCTGCACGTCTGTCTGTCTGTCTGCTTGTCTGTATTCATCTTTGTCTGTCTGTTTGTCTGTCTGCCTGTCTGTCCGTCTGTCTGCCTGTCCGCCGGTCCGCCTGCCTCCTGCTTGTGTCCGTGTCGTTCTCGCTGCCTGCCTGTCTGTGTCCGTCAATCGG
hypDuj4-212.raw#buffer	AAAAAAAAAAAAAAAAAAAAAAAAAAAAAAAAATCTGCTGTCTTGNAATGCTCCTGGAATNACNTATCNNNCGAAAGAGTCATTCGTTCGNGGTACACAAAAGACGGACGGGCAGATATAGCTAGACAGACAGACNGACAGACATCGAAGTAGGCAGCAGACACAGACGGACTGACAGACGCAGACAGACAGACGTACAGACACACGATAGNCTGACAGACAGAAACAGACGGGCAGGCAGACAGACAGACGGAAAGACACAGATAGACAGGCAGACAGGCAGACAGACAGACAGACAAACAAACAGACAGACAGAGACAGGCAAACAGACACGGACAGACAGGACAGGCAGGCAGGCAGACAGACAGACAGACGGACAGACAGACAGACAGGCANACA…
hypDuj4-354.raw#Unknown	ATGCCCTCCACCGGAAAAAACACCGACCGCGCGTGGTAGTTTGCTACAACTTTTTCCGAGGCGCCGGGTTTTTGCGGGGGCGGCGCGTCGGAACCCGATAAGGCCCCCCAACGGTAAAATTGAGCGGTTCCTGAACGTCGGTTTGTGTGGGTTGTCGGTGCACCTGCACGCGGCCCGACAATCATCTGAAAGGTCGCGCTGTCCACCGGGCCCACCAAACTACTAAACGCGGCTCGCGTTGCCTGGTATAATACGTCAAATGCGTCGTCGCTCATAGTGAATCCGGGCGGTAAAAGACGCTGAACTTTGCGTCGGAATCTCGCCTCTTTTCCCTCCGAGATTAACGTTCCCGGGAACAGAATCGTGGAGTTCCATGAAGGATTCACCGCGGCGTTGTTC…
hypDuj4-268.raw#Unknown	TACCATGTAGGCGTCGCCGATNGTTTCGACTTTGTAGACGTCGTACTTCTCGANNACGCCGTCGAANANGGTGTACAGNTCGTTCAGCAGNGCGACGACGTCCATCGGAGTGCCGGCCGCGGAGATNGTCGCGAANCCGACGATGTCGCTGAAATAGATGGTCACGCTGTCGTAGGCTTCCGGGTCGACGTGTTCNCCTCTGGTCAANGCCGCCGCCACGGACC
hypDuj4-361.raw#DNA/Zator	CGTTCAACAATGACGTCAGCGCCATGTAGGGTGGGGGGGGGTTGTACTTTGATGACGAGCTCTGACGCTAAGGGGGTGGGGGTCCAGCCGTGGCTGACGTCAGCATATATCGTTTCGATTTTTCGCCAATTCCCAGCCTCTGCTGGAGTTTTTATCCTTTTTGAGCTTTTTGTGGTATTCTCCATCAATTCAACGGAAAAAATCTCGACGGAAACGATGGCGCTTAAACAGGTAGGATAGAAGTGCAATGTTGAGTTTGTGGCAAAGTTGTCGAACGCGACTTGCCAATAATTATTTTCCGCAGACAAAAAAGGAACCTTCTCTCTACGATGAGTTTATCAAATCGTATCGAGACTCTCGCCCGGATTTGGTCAAGAAAG
hypDuj4-1208.raw#Unknown	AGCCAANAAAAGGATTCATTGGCGCGGTCTGAAAAGCGCTGTGAAGTTGTGTGAAGTTGCGATGTGAAGTTTGTGAAGTTCGTGAAACTAAATGATTTCGAANTAAGTTTTACCCAAAAACCTCATCTTATATTTATAATAATACAAATCTAAAACACAAATAATCTGTAAAAATTGCAGCGTTATGGGCGTGCACTTGTACTTCGTACTTGNCAANTTTGACGTACTTGTAAATAGNAGTTTTANTTTTTTGAAACGTTGTTTTGGAACGTAGATTTATTTTTTACTAAAAAAGAAATGTACCCCTCCATACAAAACAAACAGGAGTTAATTTTCAATTGATCCTCATAGCACTTTCTTACAAACTCGTATTAAATCATAATGATATATACGATCATG…
hypDuj4-1260.raw#LINE/CR1	ACGGCTGAAGCAGTCATTAGTGCTGGCTTACAAGCTNATCTTCAACAAGATACCTCTCGGTGAGTTACTCTTCGAACCATTCGTTCCCATTACTGCCGCCTCTGCTGTTGCAGGTGATACCCGACGGATCGGAAAAATCCTGGACCACCCCAAAGCAGTTCAANTGCACTGCCGGACTCTGGACGAGAATGGAACACCCTTGGCCGTCTCCCATCGATCTTTCGCCCACCTCGTAAACCGGATATGGAACCACCTACCTCTGGAACCGGAAGCTTTTTTAACTGTGGACTCTTTTAAGAGTAGCTTGGANTGTATAGATTGGAGCCAACTGTCCTGCGCGATGCGACGTTAAGCAATTAAACCAACCAACTTT
hypDuj4-760.raw#Unknown	AAAAAAAAAAAAAAAAAAAAAAAAAAAAAAAAAAAAAAAAAAAAAAAAAAAAAAAAAAAAAAAAAAAAAAAAAAAAAAAAAAAAAAAAAAAAAAAAAAAAAAAAAAAAAAAAAAAAAAAAAAAAAAAAAAAAAAAAAAAAAAAAAAAAAAAAAAAAAAAAAAAAAAAAAAAAAAAAAAAAAAAAAAAAAAAAAAAAAAAAAAAAAAAAAAAAAAAAAAAAAAAAAAAAAAAAAAAAAAAAAAAAAAAAAAAAAAAAAAAAAAAAAAAAAAAAAAAAAAAAAAAAAAAAAAAAAAAACGNCAGTGGCGGATTGAGGTCGGCCCGGAGGGGATGGCAAGCTTGCTGGAGGGGGTGGCAAAAAAATTTCCTATCCCCTCGGTCCGGCGGGGGCAACGCTTAA…
hypDuj4-172.raw#buffer	AAAAAAAAAAAAAAATACCCGCGAACAGACAGACAGGTAGGCAGACGCAAGCAGGCAGACCGACGCGAAACAAGCATTGACGGACNCGAAGACAGACACGCAGGCAGGCAGACAAGCAATTAGACATCAGACAGGCAGACAGTCAGACANACAGGCAGGCAGGCAGACAGGCAGACGGACAGGCAGGCAGACAGACAGACGAACAGNCAGACAGACAGACATACTATGGCGCCGTGCAGGTTCATCGATTGCTGGTATTGNTTGAATCGTTTAGGAGCGAATGTCAACGCTCAAA
hypDuj4-1019.raw#LINE/R2	ACGGCAACCCTCTCGTTTTGGCCGTCCGAGATCTNNGTGCCGAAATTGACGCCGTAGATCGGCGAGCTCGCAATNCCGCCGANTAAANCACCACCGCTCGCCGACGAACGCGAAGCCTGCTACGAATCCCGTGGCCGAGCTGCGGGAAGNGAAGCGCAGACAGGAGTTTGACCAATGGTCAGCAATGCGTCAACGCGGCCAGGGNGTAGAGCTTTATCAGCAATGCCCGGCNGCCAACNCGTGGATCTACAACCGCCACGGCCTATCGAGCTCCGAATGGATCACCGGTCTGAAGATGCTGACGAACAGCGCCGCAGTTAGGAGCACTCCACGGCAGGAGCGGGGACGGACACCTGTGCAGATCTCCGGGCTGCACAGAGATTGAANCCCTTTCNCACG…
hypDuj4-1281.raw#LINE/CRE-II	AACTTTTTTCTCCGGTTCATTTAATAACCGTTNTGTCAGAGCGCNTACGCACAATAGTGCCGCTAAAGGCGTAAAAAAGCAACAAAAAGCCAAGCTAGCNCTTGACTTTTAAAACGNNAAATATCTCATCCAGCCCACGTGCANGAGGATGAGTGCCGAANACACAAGACGCATTTCCTCTCTGAATTTCAATACTAATNCGCTGTCTCAAATACTCTAAAGATCTTTTTTCGCCGGTCTGTTCCTTCACTCGCTCGGCAATNTCGGCGATNAGCGTTTTCGTCTCCGGTCCCCANGGTCCGAANGTTTCAAAAGCCAACGGNNCGAACAGCACCCGATCCACGATGTGCTGATACCTGNTGNTCTTNTTCTNTTCCGCTTCTGACGCGGCGTGGCCNG…
hypDuj4-218.raw#buffer	GTGCCGCANGATCTTCCATCGGCGAAAGATTGCGGATAAAGAGCGGAATGGCTNTGCAGGGATCGGCGTACAGGCCAGAGNAGGCGAGTCGAAAGACAAACAGACCATGCACAGTGATACGGGCAGGCAGACAGACAGAAACACAAGAGCAGATATCAGACACGCAGACAGACAGACACGCGGACAGACAGACAGGCANACAGACATACAGACANACAGACANGCACGCAGGCANACAGACANACAGACAGACAGACATACANAGAAGACGGNCAATTGACANCGGTCTTTCTGCATGTTCTCAGNCATTTTT
hypDuj4-1371.raw#Unknown	ACAATATTTTCCAGAACGCAAACTTATTTTTTNAATTTACTAGAAGACTTCTGCAAAATATAAACAATAGATTGACAATTTTCCGACCAAGAGGAACACCGTGAAAAATTAAATCCAAAAAGAGAGCAGTGGCGCCACCAACACGGTCCGAATTCTGATTATTGCTGCAGCGCTGTTTTGGCTTTATTTTTCCGGACTTGTTTACCAGTATTTTCTTTNCCACTCGCAACAATGTTTCAAATTAAATTTCGATTTATTTTTAAGTTTGGCTGAAGGCTTCTAGTAAATTTAAAAAATAAGTTTGCGTTCTGGAAAATATNGGT
hypDuj4-485.raw#LTR/Gypsy	AAGTTTTAAGCTGCCTGTGAGCCACAAANTTTGGAAAAGCTGTGCCTAACTATNGGCACATCGGTGCACACCCCCTTCGCCGGACCACAACACGCNTCTGNCTACGAGTGCCCTGANTCGTTTTTTTTTTTTTTTTTTTTTTTTTTTTTTTTTTTTTTTTTCCTCACAATCGGCGCCCTTACAATTAGAAGCTCATCTCGACCGCCAGGGTTCGGTGCATGCACCGATGGGCGCGGGCCGCTCAGGGGGTCACGCCCCCAAAAAAGTGTTTTACGGTTTCAGAAATTTGAGAATTGAATTCTGAGCAATAAATATTGCGGGGGGGGGATGTGCAGAAAAAATTATGGCTGACCGCTACCGGACGGAGAAGTAGTTTNTTGTGGNTTTCTTTCCCCAAAC…
hypDuj4-398.raw#LINE/RTE-X	CCGGCTATCCCTTNTCTGTTGCTGAAAATATGTTTGAGGCTACTGTCGCAAGTACTGNTTCCTTTTGTGCTGAAATTTCGGGTGAGAATATGAGGGCTGATCAGATCGAAGTACAATTCTTGANAAATGTTTTCGNCCTACGGCGTTCCACGCCAACCGATGCATTGCTCTGTCTAACTGGCCGTGTGTCGCAAAGCCACCGCCATTCTCTCTTGCAGGTGAAATTCATCATCCGAGCGCTACGACGGAAGTCTGGATTGATGTTCGCGGCGATGCAGCTCGCCATCGACAACGCCGAACTACGGAAGCGCTCCTGGTTCCGCTCGGCCGTGCAACCATGGGCCGATACCATGGAACAGGANTGGACCGAAGACGCAGCTTGGTGGACTGCTGTCCTGA…
hypDuj4-2061.raw#Unknown	AAGCTGATGAAAAGCTTAACTAACTCCCGACTAAAAGTATTCCGGTGTTGAGATCCCTTCCCCGTGACGAACGTCGCCACATAAGCTTTGTCTATGTTAGGTGCTGCGACAACGGATGTTTGGCAGTTCTCGTTTGGGCGGTCGCAAGTTNTCATGTCGGTGAAGAATGCGGCCCGTTCACCAACTGCCCGCTCTCGGTTTGCACAGCCATACATCTCGCTGTAGGGCAAGACCTCTGTCGCTTTCGCAATAGCCTGCCGGTCAGGATCAGCGCTTTTCTGTAGAGAGAATCAAAACATGATTTCAAACCTTAAAAATACCTCNGGGCAAAAGGCATACACACAGTCAACATTTCCCACGTAGCTGAACTCGCAAAAAGAGTATATCCGGAGTCTTTGA…
hypDuj4-685.raw#Unknown	TCCGTTAAAGCTCCGCTAAAGCTTTACCAAATGTGACCTTTACCAATGAGACNTCTCGCAGCGNTCCGCTCGCTCCGNTGTGGTCGTTAACACCGACATTCTTACTCGTCGTCTGCATCGTGGGATCCATCGCAAACNTCGGCGCNTCGTTGTTGTTTCTTAAACACCTCCGAGCAGGGCACCGTTTGACATCTACGTNATCAACCTTCTNGGANCAAATCTCGCGNGTCTGCTTCTCCAATATCCCTTGGCCGTCAAGTCAAGCCTCTTCAGTTCCGGATGGACCATGGGGAACCAAGCNTGCTCCTTCTACCTCTACTGCCTGAGCGTGTTCGACGCCGGNATCATCAACTCGCACGCAGTCATCGCCGTNAACCGAGCTTGGGCCATCGTCCGTCC…
hypDuj4-271.raw#Unknown	GACAAGGGGTCANTTACCTCTGTCAAATTCAGATCGCGCCCGAACTTTTTGTTCATGAATACTACCTNCCGCACTANGATTTNAGAAAATATGACTCGCGGCAGNGGGGTCCCTGTTCAGGGGGAAAAATTCGGGGAGAACCCAANTGCAGCACAACATCGCTCACGGTCACTTGATTGATTGATCAACGGGTTCGAATTTTGAGTTCTTCGTTGTAAACGCGAATAATTTTTCCTCCTCGCTCGACACCAGTTGAAATAATTTGATTCACATCAGCAGAATATTTTTTNATGTACGGGGCGGAGCTATGAATNATTCTCGAGCGGGTCGAGCCTGACCGGTAACAAAGGATTACCGAGCGTNTTAAATCGAGCGTGTTTCAGACTGATGCATAGTTCC…
hypDuj4-466.raw#DNA/TcMar-Tc4	CTTACATCTAAAAACACTACCGGTTCTTAGCTGCTAAAACGCAATTGATTAATTGATCATTGTCCTTCTGCANTCTCAAACGCACTTTGCCGTTTGATTGAAAAGTTAGAGATTTACATACTTCACGANTATTTTGGTCACGGAGACGGGCTAAAACATTAAATTTCTCGCTCANNAGCTTCCGTTTGCGTGTAGTTAGCGCTTTCTTTTTAATCGTTTCANGGGATTTTCTGTTTTCGTTCGACATGGACGTTGACGATGTGGAACTAATTTATCAAAACGGCCTGCCAGATGACGTGTCTGTAACCGACGAAGACCTATTGGCCCTTGACGACNGACTGCTAGACACAGATGACCAATCTGGCACCGAGCCATCTTCTCATGAGCTTTTTGAGCCCG…
hypDuj4-159.raw#Simple_repeat	ATGAGTCGGCATTTCGANTTAGCGGGACAGAGACAAACAGCGNNACTCAGGTAAAGGCAACGCATGTGGTAACAGTGAGCGTTCCGTCTGTCTGTCTCGTTGCGTCCGTCTGTCTGTCTGTGTGTGTCTGTCCGTCTGTTTGTCTGCGTCTCTGTACAGTACGCGTGTACGTATGCATATAGAGACAGACAGGCAGACACAGCAGACAGACACACGGACAAGCAGGCAGACAGACAGACAGACACAGACAGGCAAGCAAACAGACAACGCTAAGACAGGCGCATCAGAGCGAACAA
hypDuj4-1500.raw#LTR	AGCCATCGGNATCGATCTNGGCACCACCAACTGCTGCGTGGCAGTCTGCTACGNGNACGGANGGGTGGACGTCATNNCCAACGACCAGGGCNACCGCATCACGCCCAGCTACGTNGCCTTCGACGANGGCGNGCGCNTCGTCGGGGANGCNGCCAAGGAGTGCCCGTCGAACCCNAAGAACACCGTCTTCGAGGTNAAGCGCATCATCGGNCGGCGCTTCGACGACGCGGAGGTGGTCGGNAACACGGCGCGCTGGCCCTTCGACCGTCGCGACGAGGACGGGCCGCTCCAAGGCGGNGATTGCGACGGACCGGATGAGCGAGAAACCGTGTTNAAGCCCCGAGGAGATCAGCGCGGNGGTNCTGAAGNACNTGAAGAGGACCGCGGAAGNGTACCTGG…
hypDuj4-505.raw#Unknown	AGGCTACAAGTCCCCCTCCCCTTCCCCCTTCTTGTCCCCTCCCCTTTTCCGTTTTCCGATGTTGACCGTTGTTCCCTAACTCGATAAATTGNAGATCGATTTTTTTTAAAATCCTTTAGTTTCCTCGTCAAAAAAGATTCAAACCCTAAATATTGGACATTGCCCGAGCGAGTGCNGAGCGAAAAACCAAAACGCCCACCTTTNTCTTCACCCCGTGGTTATGGCCACACCATTTACTCGACCGATGTCCAAATNTCGGGGTTTTACACTNAAAGATTGAGGAACAATTGGGCTTTCCAAAATTATCAAGTTTGTTATGATNACTCAAAGGGACNTTGGTCAGCACTCGTAAAACCAAANAGGGNACAAAGGGGGAAGGGGAAAGGGGAGGGGGACTTG…
hypDuj4-538.raw#Unknown	GTAACCATTAGGAATCGGTTATGACGCTGCCCAATGATTCTGCATGTGGTTACTTGGTACCGGTAACATGCTGCNACCTAATCAAGCAATCAACCGCAGCGCNCAGAACAAAGTCAATAGCGCCGAGAATCTCATATCCCCGTCAAACTCGCCATGAAATGGCTTCTTCCCCATGAAGTTAAAAAGAGAAAAAAGCATTTGCTACATTCTTTGAACTANAAATTGTCCCCGGAATCGAGCAAAACACCAGCACATTGAATTGTTCAAAATGCATATAAATGCTCATNTCCACGAAAATGTAAACAGTTTCCAAAGTACTCCACAGGGAGTNGATTCCAGACGCGCATTCGATAGAGAAATAGATGGCGTTAATCAAATTTCTTTCGAATGCTTCCGAGA…
hypDuj4-715.raw#Unknown	GTACAAATTTAAGGNGACNATTCGTCTTTTATGTGTACGGAAAAAAAACTTTTCGTACACCAGATGTGTACTA
hypDuj4-4962.raw#Unknown	AAAAAAAAAAAAAAAAAAAAAAAAAAAAAAAAAAAAAAAAAAAAAAAAAAAAGCTACAGTCGTTACTGGTTGGTTTCTGTCGTNGACAAGGACTACACAAAAAAAAAAAAAAAAAAAAAAAAAAAAAAAAAAAAAAAAAAAAAAAAAAAAAAAAAAAAAAAAAAAAAAAAAAAAAAAAAAAAAAAAAAAAAAAAAAAAAAAAAAAAAAAAATACAGTGAAAGTCCTGAGATTCGAACGACGTCACAGTGTCGTTTCTACTTTACTGTCTCAAACTCCAAACTAGCAACGGCCGGCTCCGAGCAAACGGTTCGATAGAAATAAACTCACGTGACCGTTCGAATCTCAGGACTTTNACT
hypDuj4-2251.raw#Unknown	AAAAAAAAAAAAAAAAAAAAAAAATGTGATAAGCGCCTTTGGTGTAGCGTTAATCCCTTGTTCTAGTATTAGTANTCTGTTCTGGTGTCGGTTGCGAGTTGTNTGTAGCTCCGCCCGGATACAGTTTCCGATTCGTCACGCTGTGCGCGAGAGTGNGTCGGAAATGCGCGCAGCGAGCGAGTCAGTCGTCAGGCATTCATCAATATCGTAATAATNTCCGTCGGTTGTCTCGTTTTTCTCTCGTTTCTNCGGCTCAATCAAGTTGATTGAGCCCGGTNTCGTGTGTGNGTTCATCAGGGACCTTCAAGGTCGCCGTCCTAGTCTTCCCGNGGATCTCCGGATNTCGTCAAGGACTGCTNGAGGATCATCACCCCTGCAGAGGACCTTGCCCAGCGGACN…
hypDuj4-286.raw#Unknown	TAGGATGTTTCAGAGCGCGATTTATTTTCGGCTGGCTGATTGAAATCAAAAAGAAACCAGCCAATCCCAGCGATTCCGTCAGTTTATGCTCCGAGCGTGAAAATAACACAAATTTTCGAATAAACCAGCGGAATTTTTTTCNAAGGAAGCCACACATGATCAATCAATCAAGGATTCGGAAAACTTGTCACGGGGCCCTCGCGCTCGTAAGCTTCTTACATTTTAAACGTATCCACATTGACATAAACAGAATGGAAAAAAANATTAAAATCCTCAATAGAAACAGGTGCTAGAGGAAGAGAAACCGCAGNNAGTTTTTAGGCTANTCNCANCAACACCCAATCAAGCCAATCAACTGCGATAATCGCGTATAACATGCGCGAAAGCTTCTAGGACGAA…
hypDuj4-503.raw#Unknown	CGTACCGGAGTGAANGCGTACTGGCACGCCGTCGACGTNCTAANCCACAGGACNGANACGGGATTCGTGCGGACAGGTAGGCGAAAATCGAGGTTATGACGTACGCCGGNANCGCGCAGACANCGCTCCAGAGAAANGTNAGNAGCAGCATTTTGGCCATGTTCAGNCGNCGCTGGGCCGTNCTNCGCCGCGCNGCCGCGATTCCGCCGCGGTCGGNNGCCACATCCCTAGTNCGAAGTCGCGAGANCCCGAAGCACTTCCACAAAATCAACAGCGACCCAGCTCCCGAGACGGCGTAGGGAACGTAAGCNACCGCGGCCANNAGGAACGCGCCNAGATGCCGGTGGCCGTCAAGCTGCACNGACCNAANGCCGACAGCGTGATNCCCTGACCCCCGGC…
hypDuj4-522.raw#Unknown	TGNCTACATGTTAGTCTGTCTGTCTATCTGTATCTATCTTTTCGTCTAGTCTTGTCCTTCTCACCATTTGCGGGTACATTCATAGTTTTGTCTTTGATGCTCACNTTCAGACGTCCNTGACCAATCCGTGCCTGTGGCCTTCGACGCGGCGTCTTTCCTGGCTCAGATGGACTTTAGCGGTTATATATTTATCCCGGACTACTGTCCCTGCCAANTTGCTCAACCGAAGTTTGCGAAATATTTACGGCACTTTGTAGTATAGCACCCTTTTGTTAGTACCCGGGCCGGGGANCTCGTGCCAATGCGCGAAGTGCACGAGAAAAGCATTGTCGGCTGATAAGCTTTTAGGCACATTCGGCTNAATAATTTTTGAGTGCGTAANGTTTTCTGGAATTCCCG…
hypDuj4-45.raw#Unknown	TAAAACGGATTTGATTTAATTTCATTTACTTTAATATTGCTCAAGAGTGTCTTGTCCTCCAAGCGATATGTTTGTTTTTAGTCTCTNAATGTCGAGAATTATATGAGAAACTACCGGCACAAGCANATGAATTTTTAAGCAAAATNTTTAGTATTCTNAACGAGAAAATACACTGTAAGTACCTNGGAATCCTAGGATTTTGATATAAAATNTTGGCAATAACCAGCAACCGGATTTAAATTTACGTAGCTACTGTATATAGCATATGAACCGCCTCGCTTATCGTACTTAATGATACAGCGTATCTCTTCTTGCTCGAACGAAGGTGAGGTCCTGCAGAACGAACAATGGCTGCGTGCNTAGACCAAATCGAGTTTGGATTATGTGTAGCACTTCTAT…
hypDuj4-211.raw#Simple_repeat	ACAGACACTTATCTGAGTACGCGATTCAGACACAGACACGCAAGCANACAAATCCCAGACAGGCAAAGCAGACAGGAATAGACACAGACAGGCAGACATACCGGCAGACAGACAGGCAGACGAGAGACAGTAAGCAACAGACAGACAGACAGACGACAGACAGGCAGACATAGAAACAGACAGACGACAGGCAGACCGACAGACAGACAGACAGACAGACAGGCAGACAGATACAGACAGACAGACAGACAGGCAGGCAGACAGACAGACAAGACAGTACAGGANTGCAGATTAAANAGCGAAANCGAGGCGATTTTTTTTTTTTTTTTTTTTTTTTTTTTTTTTTTTTTTTTTTTTTTTTT
hypDuj4-41.raw#Simple_repeat	AAAAAAAAAAAAAAATTGTGAAGTGNAGTTCGGNCATTTTCGNACACAGACAAACACANATACAGACACGGACATACAGACAGACACAGACACAGGCACATACACAACTCGGATACGGGCAACACGGATTCACATACAAGGCGAAACACAGACTAGACAAAGACACAGACAGACACAGACACAGAATGCAGACGCAGACACAAACAGGCAGACACAGACACAGGCACAGACACAGACACAGACACAGACGCAGACAAAGACACAGACACAGACAGTGCAGGCACAGACGCCACGCAGACACAGACGCGACATACACAAAGACACAGACAAACATGACGCAGACACAGACACAGACACAGACACAGACGCAGACACAGACACAAACGCGGACGCAGACAC…
hypDuj4-227.raw#Unknown	CTNACAAGGGAANCGAACGGTAGTTGACACGCCGATCTGTCTGAATTTTTTTTTTCAAATAGTGGACTAAATTAATAGATTTTAGCAAAANATTTCATCTGCAAACGAGCTCTGGTTTGAGCGGGAGAAAATTCGGAAGTTCCCCGATGGCTCCGCGGGTTTCCCATTCAATTCAACCGTTGATTGTTTGATTTATGCTCTAGCAAAACTCAATTTAATTTTTTTACCACTCTAACCCACACAAAATGTCGTTTTTTGAAAACGTTCGATTCNAAGATTTTTAACACTCTTCCACTCCAAATTCGATTTGAAATCGATTGACATCAGCAGAATCTTTTTTGGATGACAGGGGGCGGAACTATGGGTCATTTCTGCAACGTCACTCGGAAGCCTGGATTG…
hypDuj4-1331.raw#buffer	AAAAAAAAAAAAAAAAAAAAAAAAAAAAAAAATCAANCAACCAATCGGACGAGCCAAGTCAACNNATGTATCTNGTGATGCACAAAAATTAGAACTATCCAATCAATCAATCAATCAATCGACTACTGCAAAATAGAACCTTTTGGAATAGGCAGACGAATCAATCAATCAATCAATCAATCGATTACTGCAATGTAGAACCTTTGGAATAGCCAGTCGAATCAATCAATCAATCAATCGAG
hypDuj4-276.raw#RC/Helitron	AAGTAAAGNAAAACCNACACGGNCCAGCCTAAGAGGANCGACGCGAAAAGCNGAANCANTTCGACTCATCCGAAGGTACCACGGTGTCTGGCGTCTGTCTGTCTGTCTGTGCNTGTCTGTCTGCCTGTCTTGTCTGCCTCTGTCTGTCTGTCTGTCCGNCTGTCTGTGCGTNTGTCTGTCCGACTGTCTGTCTGTCTGTCTGTCTGTCTATTTGTCNGCCTGTCTGTCTGTCTGTCTGTCTGCCTGCCT
hypDuj4-98.raw#Unknown	AGTNATGCCAGACTGGAATAATGGAACAATAGAACGTTATGTATGCAATAACGGTTCTGCGATGCAGTATTTTTGTAACGATCAACAGACCTACAGCAGTATAGTGCTAGGCTTGATAAATGGATGGCCACATAAAAAACAGAGCAAACTCGTCTTTCGCTCAAGACAACAGAAACCGAACACGNGCAATAAAACGAAGTCGAGAAGCACACTACAGTACAGTAAAAAAAAGTTTAGTCGTAGCANGATATTGCTAGACTTCTTCGTCATCGTCAGAGCTTGACTCGCTACTGCCGTCTCTAGAGAGGTAAGCGTTGCGGTGNGTAGCCAANCGGTCGAAATANAAAAGATGTCGCTTTAATGGAATNCGGTTCAGCACCGACCTGAACCGCCCAAAAA…
hypDuj4-1612.raw#Unknown	GAGCCCTGCAAACCGCACCGCAGCCCGCGCCGCGCCGCGGGCTGCGGCGCGGGCCGCGGTTTCCATCTTCGCGGTCGCGGTTTNACTTTTCNAACCCGCCGCGAACCGCACTTGCCGCTTTTTTTGGCAAATTTCTAAAAATTAAGCAATGAANTATGAAGTATCACCGTTATGATTTTGTGCTGGAGCAAGAGAGCCTGCTGATTTGTTTACCTTTCGAAAAGTGCCTGTGTGCGGCGCAGAGGCNTTAAAACGGAACANCANTTCAGCAAGCCTGATGTTCCGATTTAAAGTCACATTTGCGCATCGTTTTTGGCACTCAGCCACACATTTTCACGCAAGAGATCCGCACTGCAAAAACGTTTTAACGATTTTCTTTTTGAATAAAATTTTGAAATG…
hypDuj4-467.raw#Unknown	CGGGTAGGAACTTACTTTTTGGAAAATATTCTCATGCAGTTGGCCTCGCAACGGGCAATAATTAAAACTTTCTACTTTGACCAAAATGTCACAAATTTAGTAGGCTTTTAAAGCGCCGTTGCCGATTTTTGTTGCTCTCCACCGAGAAGAGGCTGATTCGAATTTTCAGAAAGTCACCAGAATAACGCGATGTCCCGCTCCATTGTTTTTCTGTGTAGAAAATTGCCCGCGGGCAGATTGTTATCGCATCGCTAGATCAAATTATGGAAGCGAGCAACAAACCTAAANGGCCATTTTTTAGAAAACATAGTGGGTTATTAGTTCTATTGAGAAANTTTTTCATTTTTATGGCTAGGTGCAGAAAAAAATNAGTTGCGCTTCAGAGCGGAAGTTTGGGAC…
hypDuj4-1226.raw#Unknown	GCCTGCTCGTACTTTGAAAATGCACTCTTTTTGGCCTAGTATTTGTCCATGTTAAGATACACAGAAGGCATAGTCCTAGTTCTTACCTGGAACCAATTTTGAAATTGGCGTCGATGTTACCGCAGCANCTGATTTCCATAAGCAGTTCCCATCCGGCTCATTTGCGAGGCATAATAAACCCCCATTTCGCACCCACAGCGAAGCACCAGCATACTTCGCGCCAGCCGTTCCAAGCCTCCACACTGTTTCACCCTTATCATTAAGCANGACCAAGTCACCGTTTTCNAGCAANCTGACCGATACGGGCGGCTGTACTAGTGAGCTGGTTCCGGTCGACCACACTGACTTTTCCGTTAGATCTGCACCAATAATGGACACGACGAGGTCCCCATTCGTCTG…
hypDuj4-4490.raw#Unknown	TATTCCGCCCGTCCGACCGCGNGTNCCGCGCGCTTCCTGCTCCAACGAACTGTACGACCTGATGGAGCGCTGCTGGGAGGAGATTCCCGTGGAGCGNCCGACCTTCCCCAAGATCAAAGACCGTCTGAAACGNGTCGTCGGCGANNCCGGCGATAACATCGTCGACGTCTTGNTCAGACGGATGGAGCAGTACGCGACGGATCTGGAGCTGAAGGTGGCCGAGAAAACGCAGCAGTTTATGGANGAGAAGAANCGNTCGGAGNAACTGCTCGGTCAACTCCTNCCAAAGTAAACAGATCAACAAATAATATCGGACTCCTAATTAAATTAT
hypDuj4-2662.raw#Unknown	GATAAACCGGTTGTTCCTTTGTTTATCATTCTGTTCTGGGGCTTGGAGTCACACTGCGTGTGACTCCGCCCCTTTGTTCCTTTTCGCNTTACGCCTGAAGCGCTTTCCGCTTCGTCATGCTTTTCTACGGCGGTTTGCCATGTGTGCTGTGTGCGATCTGTTCGCTNGAATCAGTCGGCTGTTTTCATAGTAAAGTTTGCAGTTGGTTGTGGCTTTGCTGTTTTTCCACGTCGTTTCCTTCGNCTGATCGAGTTCGATCAGGCCTTTCGNTTTCTCGAAGGTCGCTAGGACCTTCGCCGCCATCTTTTGCCCATCTATCCCACCGCATCTTTCCGGCATCTGGAATTGTTTTGGGAATCTCGAGGTCTTCGCGCGGGAGTCATCCCCCGCGCGGACTNT…
hypDuj4-1021.raw#Unknown	GAGATGAAAGAGTCTGAGAGGAGGAAAAGGACGAGAGATTGTACAGTCCTTTTGCAGGTATTGCAATCTCGTAAGATCAGGGCAAGTGTACTGAGGATAGTAGTCGCAAAGTTTGCCTGAGAAATGTCTTCTGANGGTAGATACTGTTAAAATCAGGCCTCTCCGCAGCTGCAGTAATTAATCCCTGAACGTCACGATAGTGACGGTTGGAAAGATGCTGCCGGCCAACCGGGAAACTTTGCAAATTTCCTTCGACGCTGAGGTACGCCCCTTCCACTCCAGTCTCGAAACACCCTCTCCGATATTTATCAATAATTGCGTTTTCTTGNCGTTCCCAGATTATGGCCGGCAGTAAGGCCACCGAGGCGTTTCACACGACAGTTGTGAACCTGATTTGTC…
hypDuj4-1135.raw#buffer	GGCATNGGCAGACGTCTGGTTATGACAGTTACGACACTTAAGACGTCTAGATACANACAGACACGGGCAGACACAGGCGCGGACATTCAGACACCGCTAGACACGCAGGCACAGGCAGACACAGACAGATAGGCAGACAGTCAGGCAGGCAAGCACGTACAGACAGTCATCGATACAGACAGACACAGACGGACATCGACAGACAGACACGACAGCGCGTTTACAGACACTATCGATACAGGCAGACACAGACAGACATGACAGGCAGTCAGGCAGACATGTACTGTACAGACATNCAGCGATGCACGCAGNCACGGGCAGATACAGACAGGCGGACATCGACAGACAGACACGCANGCAGACAGACACGACATAGGTAGACACGGACAGTCCGCAGGC…
hypDuj4-420.raw#Simple_repeat	CAGGCAGATGAACACAGACAGNCAGAGCAGACAGGCAGACGCAGGCAGGCAGANAAACAGGCAGACAGACAGACATATCAGACAGACAAACAGACAGACAGACAAACAGACAGACAGACAGAAAACCAGAGGACGTAGACAGGCAGACAGAGAGGCAGTCAGTCGGCGGACTTTATCATTTAGGAATAGGCAGTGGAGCTCTTCTTTTTTTTTTTTTTTTTTTTTTTTTTTTTT
hypDuj4-886.raw#Unknown	AACATGTACCTAGGATTGATGATNTATGGTTTCCTTTGGGGATGATAACGAAATCTATTTCATCAGTCGTTTAGTGCNTCGTTACGCGTGTTATTTCGATTTCCGTTCCAATACCTTGAGAGGCGCAATTTCAAGGTCGATCGCCGTATTGTTTTGAAAGACCGACTAGATGTGAGTTTCTTTACAAAGTATTATTCGTAAGGGAGATGTACATTTTGCATGGACATTTAATTCACGTCTCGCGAAACATGCTTCGACAATGCAGATATTAACCGTAGAGTCTCAAAACAGAGGTGATGCGTCCCCGACAGGTCGGACATTCTCCCTTCCCTTGGAATATCTGCTGAGCACACGGTTCGCAGAAGGTTTTATGCCCGCAGGGAACGAAGGCGGTATTGG…
hypDuj4-375.raw#Unknown	ATTAAGGCCGAGCGCAGCGAGGCCGTGTTCTAAGTTGACACCCCTTTTTAACCGGGGTTAATGTTTGTGTGTAATCTTGAGCACGAGCGATCGATTCCTGGTGGCGTAAGTGGGCGTAAGCGGCCAGTGCTGTCGACCAATCGCAGCACAGCACCTGCTGCGCGCGTGTAGTGGCCAGGTACAGAGGCGTAACGGAGGGGGATGCACTGGAGCAACTGCACCCCCCTAAATAATAGGTCGCTATACGAATTCCCCTAGCAGAACGAAATTCGTAATTCGAAATTACGAAATTCCCCTATTACATATTTGTAAGTACGTCTACCTAACTTTTTTTGTACGATCTGCATAAGATAGGTACATTGGGTACGTTTGACACGCTGCCCTCGGAGGCTCGGCCTT…
hypDuj4-1613.raw#Unknown	TTCCAGACATCATGTCCTTAACGGACTTACTTGCGCCCATGGTAAAATTAAACATGAAAAATAACGTGAAAACTGAAAACATGAAAAATGAAAACAATAAGNACGAAAAATGGCGACCTTAGAGCCTATTTTTGTCTCGGTAAAAGTGACGGACGATTCCTCCATGGCACGAGATTTCGATAGAGATTCAAAATCGAAATGCAGAAAGCTGCTAATAGTGTTACGTTTTCACCTATANATCCGTCAACCGGATGATNTCAAGGACGTNTTCCTTGCCTATATTCGGCAGAAGCCTATGCTGCGTCTGGGTATTNTCCGAGTCCGCATTCGGCAGTATCCCTGAGAAACACTCCNAAACCGGATCAGAGCGAATTNGCCTGAGGCCAGTATATCCACGAC…
hypDuj5-265.raw#buffer	AAGTGCTGCAGACAAACAGACAAACAGCATGCAGAGAGATCAGACGGACAAACGCGCAGGCAGACAGACCAGGCAATCGCACAGGCAGACANATACAAACTGAGTCAGACAGACAGGCAGGCAGACAGACAGACGGACANATAGGCAGACAGACAGGCAGGCAGGCAGACAGACAGAAAGACAGACAGACAGGCAGACAGACAGACAGACACACAGGCAGGAGTCAGATAGACAGCAAGACAGACAGACAGACANACAGACAAACAGGCAGACAGACAGACAGACAGATAAACAGGCAGGCAGACAGACGGACAGACAGACAGACAGACATAGATACAGACAAGACAGGCAGGCGCCGTGTCGTTACCTCTTGATCTCCTCTTAGGATTCGACTCAACG…
hypDuj5-687.raw#Unknown	AGTGTTGTTTAAATATATTTAAATTGTTATTTAAAATACCCAAAAACGGCGTTTTTTCTTTAAATAAAATATATTTTTAATTTTATTTAATATCAGAATTGTTTTTTATTTTATTTATAATTTTATTTAAAATACAAGTTTGCGTTTTATTTTATTTATATTTAAATTTTTTCCATCGTAAAACTGGCTATTTAAATAACATTTTNTATTTAAATAACCCGTACGTCTTCTGGCCAAAAAGTGATCAACGGCTCTGATAGGATGCCAAATCTATCTGAAAGTGATCGTAGACAAAGACCTATGCAGAAGACTATTCGACATCTTAAGAAAAGGGCACATTTTACGGTCCACGATCCTCATTTTGATATGAGTTGATTGTAGTATGTACTAGTCGTGCTT…
hypDuj5-437.raw#Unknown	GTACGAGGAGGNTGCGCCATTTCTGGTCGATTTCTAGCCACTTAGCAATTCCAGTATAGCGGGACCTTTCCTATACATTAAAATATACTTTTCTTCGGCACTATCCCATCCNAAATTCAATTCGACTTGATATTGGCACCANCCAATATGCTNCGGCGGGGGTCGGGGGGGGGGNAAGGGGGCCAGGGGGGGGGGNNNCGGAGGCCAGGGGGGCGGAGNTACGGNCAAATTCTGAAGCAATGCGAGCCAGTCCTTTCGAAAATATACACCTGGCTCCGCCCATAATTTCGAGAANTATTTGGCCGACGCCAATCGATTCCAAATTGAATTCGGGATGGGATAGTGTCCGGAAAAGTTTATTTTAATGTATAGGAAAGTCCCACTATACTGGAATTGCTA…
hypDuj5-388.raw#DNA/TcMar-Tc1	AGGGGGTGGTTTTCANACAATCGAACAATCAACCACCTGACCTGCAGCGGTTGCTTTGTTTCTGCTTTTTTCCATTTTCAAACATGCCTTTTCAGAGTGAATTCAAATTTCAAATGCACTTTCCGCTATCTCGATTTTTTTAAATACGGTAAATTATTTTAAAATCTTTGCGTGGATTTGATATTTTTACTGCCATGCCTCGAGGAAAGTCTCTTGATCCCGACATAGCCCGAGCTGTTTTTCGACTGAGGAGCAAATCTACTGAATGGAGAGAAATCGGCTGGATCTTCGGGAAAACTACACACTGGGCAAGGAATATTTGGAATTCATTTGACGCCGAAACTGGTGAGCGCAAGGTGGTAAAAAAGAGAGGAGGCCTCGGAAGACCGATTCGATTGA…
hypDuj5-1011.raw#Unknown	TGCGNTTTGNATCATTCCAACTTAATTCCAACTTCACGCCATTCGTAAATCACGCCCTATTTCACGGCGTGAAATTGGGCCTGACCCAATCACCTTTCTTCACAAGTTACGCCCCTTTTCGTGAGAGAAAAACGCGATCTTCGATCTTCACTCACGAGATCCAAGATCCGTCCATATTTCAATTAATGCGAGAGTGCGTGAAATAGAGCGTGAATTAAGGACGGCGTGAAGTTGGAATTAAGTTGGAATGATTCAAATCGCACGCC
hypDuj5-11595.raw#Unknown	CATAAGGACTCTAATAGCACATACAGACATAACTTTTTGGCTGCGCCCGCCAACATAAGGACTCGAATAGACATAAACATAACTTTTTGGCTACGCGCGCTACCGTAAGGACTCTAATAGACATACAGACATAACTTTTTGGCTACGCGCGCTACCGTTTTCC
hypDuj5-2731.raw#LTR/Gypsy	GGAGGCCGTACCGAGAGTCTTGCTCGTTTTTCGGTCTCGGATATTTTTTTTCCGGCGTGNGTAGTTTACGTCCGTGGGTTTTTAAGAGTTCCTCTGACCAAGTCGGGTCAGTAGTGTGGAAAGGTCTGCCACCAGGAAGAGGTTGTCTGGTGTGGTCGCTCCCGCTGGAAGCCCCGGAGGAGTCAAGCCGCTCTCCGTCTCCGCAGAGACACTTGCACGAACTGGAAAAGCGTCGGGAAATCGGTGGACGTTGGTCAAGGTTTCGACAGGTAGGCGCTTCGTGTGAAGGAGGTCTGGCGAAAATTTAATCGCAATTTANTCGCATTTATTCGCATTTACTCTCATTTACTCATATCTACCTAATTTAAACGCATTTAATCGTATTATATTCGTACAATA…
hypDuj5-1582.raw#buffer	AAGACAGACAGTCAGACAGACCTACGAACGACANACGGATAGTCAGGCAGGTCAGGTTGNTAGNCGGNCGGNTATTGGCNGGCAGAGCGTGAACATAAACAGACAAGCAGACAGACAGGCAGAGATACGGAGAGACGGNCAGGCAGACAGACAGACAGACAGACAGGCGATACAGACAGACACAGGCAATAGACAGGCAGACAAGTAGACAGACAGGCAGACANACGGANAGACGAGCAGGCAGGCAGGCAGGCAGACAGACAGACAGACATACAGACAGGCAGACATAGACAGACACAGGCAATAGATAGGCAGACAGGCAGACAGACAGGCAGAT
hypDuj5-323.raw#Unknown	AGGTTTCGTCCGGTCTTCCGGTGCGAAACGGCGACCGCCACGCCGCGGAGATCGCTTCCATGTCGCTTCAGCTGATCGANGGCATTCGGACGTTCGCCGTNCCNGACCGGCCCGACGCGGAACTGAAAGTTCGAATCGGNATNAATTCNGGTACTGTACACCTGTATATTTTATGNAACAGGACGTCAATAAAAGTTANAATNGAAGTACATTTTACGTTGTCACTCCAATGCATGTTGTAGGTCCNTGCGTGGCCGGNGTCGTCGGNCTGAAGATGCCNCGNTACTGCCTGTAAGTATGGCTAATCTTTCGGATGAGTTGAACGTTCCGGGGACCAATTGTAGTATTGTTCTATAAAGCGTCCGTCGATTTACTGTAGNTTCGGNGACACCGTCAACG…
hypDuj5-1135.raw#Unknown	AATTCCAGCATATCGGTATGATCTGAGACGNTGTTTNTAAAAACCGGTCGTTAGCGATTTTTCGACANAAAAAAGTATATTTTTTCTGAAAGCTAATAAAAAATTATGAAGATTGGCCGTTGCAACTTTTTTCGANAAAAAATCGCTAACGACTGGTTTGTTAAAACACCGTCTC
hypDuj5-916.raw#RC/Helitron	AAAAAAAAAAAAAAAAAAAAAAAAAAAAAAAAGAAAACGAAGATGTCTGNNCGTGTGCCTANCTGTCTGCCTCTGTCTGCCTGGCTCGTTTGTCTGGCCGTATCCTGCTAGTCTGCTGCCTGCTTAGGNTTGTCCGTCTGCCTTTCGGTTCGTCTACCTGTCTGTCTGCCTGAGCTGACTAAAGCGACCTGTCTGCCTGTCTGTCTTTCTATCTCCTTGTCTGTCTGTCTGTNTGTCTGTCTGTCTGCCTGCCCGTCTGTTTGTCTGTNCGTCTGTTTGTCTGNCCGTCTGCCTGTCTGCCTGCTTGTCTGTCTATGTCTGTCTGCCTGCCTATCTGCCTGCCTGCCTGTCTGATATGTGTTCAGTCTCCGGATGCGGACGTTACGCAGCGACTCGAGG…
hypDuj5-873.raw#Simple_repeat	ACTGAACGGACGGACGGACGGCCGTACGAACGGACGGTCGGACGACTAGACAGACGAACGGACGGACGGACGGACGGGCAAGGCGGACGGACAGCATGGCCAGCGACGGACGGCGCACCAGACGAACGGACGGACGGACGGGCAGACGGACGGACGAACGGACGGACGAACGGACGGACGGACGGACGGACCGACGGGCGGACGGACGGACGGACGGACGGACGAACGGACGGACGGACGGATAGACGGACGGACGGACGGGCGAACGGACGGACGGACGGACGGACGGACGGACGGACGGACGAACGGGCGGACGGACGGACGGACGGACGGATAAACGGACGGACGGACGGACGGACGGACGAACGGACGAGCGGACGGACGGACGGACGGACGGAC…
hypDuj5-4046.raw#Unknown	CCAGACCACCCACCTACCCTCCTTTGATTACGTAATATGTGAATGGCCC
hypDuj5-675.raw#Unknown	TCTTACGCCGAAATTTAATCCCCATGGCCCGACCCGAAACCCGAAACGATCAGCGGAGCCCGACAAACCCGAACCGAAATTTTTNATTTTGCCCGA
hypDuj5-132.raw#buffer	GAGAAGAGGATAAGAAGGAATGAAGAGGATGACGATGCTGGTGACGGTTGCGAANGAGGACGAGGAAGACGCTGGAAAGTAATATAAGATGATGAAGTGCTAGATGTGTTTCCGATTCTGACGAGGAGGAGGANGAGGAGGATATTCGGAAGACGANAGNAGAATGAGGAAGANAACGCTGTCGGAATGAAACGAGGAGTNTGATCGACTTCCGANGANGAGGAGTCCGAGGAGGAACGTTGTCGGGGAAGAGAGCGGCTGAAGAAGTCTNCTCGNTGTGATGAACGGANGAGGCGAAGACGAGTNNGACGGAAGACGACGAAGGCGAAGACGNCTCGGACGACGAGGAGTGGGACGATGACCGAAGAGGATGAAGAGAGGATGAGATGANGNATGNGA…
hypDuj5-1995.raw#DNA/MULE-MuDR	GGAGAAACTCGCTCCGGTTCGTGATTTTACGCCTACNGCCTTTTATCAGTAGGCGCAATTTCCGCCTACACACAAAGNGCGGTAGGCGTAAAACGACGAACCGGAAAGGGTTTCTCGGT
hypDuj5-6222.raw#Unknown	TCATAGTCCGTGTCAGACGCCAGACCAAAAAATGTCAGATCGTCCGCTCTGGCATGTTAGACGATTCTTGCCAGACCACGCCCCAAAATAACACCGATCTGGAGGGTCCTTCTGACATTGTTANAANGATGCTCANAGTCGTTCTGGCAAANGGGGCGNAGTTTACCAATTTCGAGTGGCTTTCTGGCGATCTGACACGGACTATGA
hypDuj5-7991.raw#Unknown	TGTGGTTGTTGTCAGTGAACGATGGTAGTTGGACTTTGAACCCTAGTGCGTAGTTTAACTTTCCCTACTGCGCAGTAAAAACCCTTCTTCTTCCCATTTTCCCGATAATGTTCTGAGTTTCTGAAAATGAATGCCCATTGGGCCACCTACGATGAATGTCATAAAGTTCTATCCAGAAATTGGGAAGGACTTTCGAGAAGATAACGGCAGTTATGCATTTGTGGTAGGTACTCACTTTAGGAATTAGAGTATCATGATAGGTATAGTACTGTCAGGTCATGGGGTACCGGGGGCCATGCTGGAGTTGGAGTTATGGAGTTACTGTATAGGAACAGTACTGTCAGGTCAAGGGGTACCGCGGGCTCTACTAAAGTGGAGTTATGGAGTTACTGTATACCA…
hypDuj5-969.raw#Unknown	CTAGTGTTGGCACGGTTCGGTTGCAACCGCGGTTTTANTAAGTTGCAACCGCGGTTCTAATAAGTTGCAACCGGTTGCAACATATTAAAACCGCGGTTGCAGTTCATTACTGTGGGCGGTTGATTGGTTGATTGAAAAAGTTACTACGCGGTTGCAACCGCGGTCGCAGTTCATTACTGTGGGTGGTTGATTGGTTGATTGAAAAAGTTACTACGCGGTTGCAACCGCGGTCGCAATGTATTAAAACCGCGGTTGCAACCGAACCGTGCCAACAC
hypDuj5-1886.raw#buffer	AAATGATCCCATGCTTAGTAAAAACTCACCGTTTAGACAGAGCATGAGTACAATCATCCTTGATGATANGATAAATCATTGATGGTACATCGATTGCCGATTAAGTCGTGCCTACCCGAGATTAAACNTAAGGAAATCCAGAAAATTACGCGCAAACAANATTCAGCCGAGAAAAGCGTAAATACATGCAGACGATTCGGGCGCTGCCCACTGCGAACGGCGAACTTAGCGATGTCGATCGCTCGCACTCGCCCCCAAGGAGNATAACAGAAAACGTTGCGCGTCGAGCGCNAACATCTCCCTCCTCAATTCNCTTGCAACTAATAAATGTGGAAACACGTATTAGATAACTCCCCNTTCTCGCACATTGCTCCAATAGTTAATCTGGTTCATCGCCAT…
hypDuj5-1743.raw#Simple_repeat	AAAAAAAAAAAAAAAAAAAAAACAAAACAAAAGCTTCAGGCCGCGACCGGAAGACACATACAGGTACGAAGGCAGGCAAACAGATNGACAGATAGACCGACAAACAGACAGACAGACAGACGACAGACCGACGGACAGACAGACAGACAGACAAACAGGCAGACAGATAGACAGGCAGACATAAATAGGCAGACAGACAGGCAAGCAGACAAACAGATAGACAGACAGGCAGACAGACCGACAGACAGACAGACAGACGGACAGCACAGCACATACGCAGACAGACAGTCATAAAAGAACCAATCNNTGAAAGGAGCTTTGAGTTACATA
hypDuj5-1724.raw#Unknown	GCCTGCAGTTCTTACACAAGCACCGATTGTGTCTTTATTTATGAACTTTTCTAAGGACACGTCCTGCAATTCAAATGAAACATTTTGTGTTTTCTTTACATCGCAGGGCTGGTAGCTGCTGTAACGGCCACGACAACGAAGCCAAAGCCGTGCATCAGCGAAACTTATATCGGTTCCTGCGATGATGATGACGNGGCATGCGCACAATCCTGTGCCGATGAAAATTTGATAAGCGGAAAATGCGAGCCGATCCCGAAAACATGGCNNGATTNAAGCATGTTTCTGTCAAGGATGTGCAGGTANAAATGCAGGCACATCATGGGATCAATGACCACAGGGTTTTCATTCGCGGTTTTTTACTTTTGAGANATGAAAAAATGTTCAGGCTTTTACACGCTC…
hypDuj5-1352.raw#RC/Helitron	ACGAGTTTTTTTCAAGCTACCAGGCGCTCGAAAAAACCGTTTTTNCGAGCGACCCGAAAATCGAATATGGCGAGCGACATGGANCAAGGNGACGGTTCNTTCGTCATANTTCGAATCCCCGTTCTCGNTCCGTCCCTTCGTTCACCGTCTGTCCGTCCGTNAAGAGTCCGTCCGTTTGTCCGCAATCCGTCCGTTCGTCCGTCCNTCCGTCCGCCGACCGTTNATCGTCCGCCTACAGTCNGTCGGTCCATCCGTCCCTCCGCAGTCCGNCAGTATTTGAAAGATCGTCGGTCCTTTCAACCTATCCGTCCTTCCGTTATTCAGNCCGTCTGAGTCNGTCCGTCTGTCCGTCCGCCCTTGNGTACTGCCGCCCGTCCCTTAGTCCGTCCGTTCGTCCGT…
hypDuj5-456.raw#Unknown	TTGGGGCGATTTTCAGAGGCGGATTTCAAAACGTCTCCAATTTTATTTTCTAAATTAGTTCAATATTAATGATGATTTNNAAAATTTATTTCATCGGCGGATNTCGAGAACTTTTTTTGGCGAAATTTCAAAGTTGGGAAAACACTGGAAGATTCCATTTTCCCTGATTTTGACTGTAAAAACTTCGATTTTGGGAAATGATTAAATTTAAAGATTTTTGACACTGCCATTCTCAAAATTCGATTTGAAATCGATTGGCATCAGCCGAATATTTTTCGGACGTCAGGGGGCGGAGCTACGGGTCATTCTCGAGCGCGACGAGTGATNTTCCAGAANTGGCCGTAGCTCCGCCCCCTGACATCCGAAAAATGGTTCTGCTGGTGCCAATCGATTTCAAAT…
hypDuj5-480.raw#Simple_repeat	CAAGTTCAATTTAGAACCGATTGGCACCTATCAAATATTTTTTATTCGGGGCTCGGGCTCCGGGACTATAGTTTATACAATAGCCTATGCCTGCAAACACATACNNACATTCGGCTCCGCCCCCTGCTTTCNAACACTTATCTAGCNGATACCAATCGATTCTGAATTGAACTTGAGAGGCGAANATGNTNAGGAAATNTTCTGCTTAATAAAGGAAAAGTCCCACTGGACTTGAACTGCGAAATGGCCGGAATATTGGACTAAAAATGGGTGTTCAGAAATGGGACACCAGCATCACGCGTCCATTATTTATTAATATATTAAATATAATACTAATTATTTATAGTAATAAAAGTAGGACTATAGTAGTAGAAGTATTGTAGGTATAGTAGTAGAATA…
hypDuj5-6206.raw#Unknown	CTAGTAAGCACGGGGATAAATTAAGCCAAGTATCTAGCCAGTTTCCTAAAATTCTGGCTTTATTAAACAGATAGACTGGCTTTATTTTATCTATATGGCTGAAAAAAATGCCGGGTTGGCTTAATTCTCGGCAAAAATAAGTCTTGTGATATGTCTAGGTGGCTGATTGACTTGCAGAAAAGCCGATAAGACATGAAAAAAGCCAGGTGTCATTCGCAATATTAAAAACTAATATTTACCGTCGAAATGTTCCCGTGTTTTCTGAGTCACTTACTAAG
hypDuj5-2878.raw#Unknown	CCGTTAAACCGTCCGACGGATGGCATAACGAAGGTTCTAACCGACGGGTGGTACAGCGAGAGAACGACCGAGAGGGTCGATGAATGGTCCCTTAAAGATCCGACGGAAGGTCCGACAAGTAGACCGACGGCCTGACGGATGCTGTGACATTCTCCGTCTCGTGTTGATTACGGTCATCTAACCGGCGCCTACTTTATTTCACAGTTTGGCCGTCGTACCTCCAGCCGGGTCCCCGAAGAACCTGCGAGGACGCCGTCATCTCCGGCCAGGACTGCCGCACCTGCACGACCTCCACCGGCAATGGCGCGTCCACCTGGAAGCAGCGGTGTCTCACACGCGAACCGGATTTTGAGGAGCCGGTCGCGGCAACCCCGCGGACCCTGCGAAAACATCGTTAAC…
hypDuj5-1072.raw#Unknown	CCGGGTTCGGCAATGATTTCTGGACTGCACCTCCGAGGCTGTAGCTCGGGCTGTTTGGATGCGATCTTAAAAATTCTTTTTTTACTNGAAAGACCAATCAATCGGCCACAGGNNNCAATTTAAAANTTTTGATTTGGTTCGTTTCCGAAAGTTATGCCAGATACCGTANGTCACGCAAATGTTTGAATCGNCCCGTTGAAGCCATTTTATACCATTTAATGCAGCGANNAATATGCCGCGAACTCCAAAAACGTAAATGCCNATTTNAAGGCCCCAAGTAGGATGACTCTAACAAAAAAAGAATNAACGTTTTTGGATAGCTAAAACCTANCGCGTTGTTGGGGAAAGATTTCGGCAAATTTCACTTTTTCGCAATCTCGCAAAGTGCGCATCCAGGTC…
hypDuj5-626.raw#Unknown	TCAATCAATTCTCCATTATCGCACAGAGGCAGGCGCAATAGAGCCATCTGATTTGTTTACGTATTGAAAATACGTACATGACGTATACGTATGTACGTAAATACGTACGTACGTACGATTTGTTTACGTATTGAAAATTTTATTAGGTTCTAAAATTGGCGGTGCGGTTTGCGGTTTGAGGGTGCCAGCCCGCGGGCTGC
hypDuj5-2260.raw#Unknown	CTGCGGGCACGGGTNTTCACGGGTATTTTCTGGGGGAACGGGTTTTTGACACGGATNTTCTAGGCTTTTCTTTAAGGAAAAGGAAATTTATCCTGAGCCGGTTTTTGAATGCGTATTTCTAAAGTCCGTCCCCATCACTAACCGAAAATTCAGATTAGTCATATACTGGTACTAGTATTTTACACCAAAATCATATTATTTCTGTTCGGGAATAAAATGCTTAAAGTGCATGCAACTGGGGCTTCCTGATGGTTAAAAGTTCGTGTTTATAGCCAAAACCCCGTAGCATCAAACCGTTCGTCCAGAAAAAATGTAGAAGCATCTTGCGGATGCGTTTGACCGTCAGTTCCTGATAACCTTTCCGAGGCTGCTAACGATACAAAAAATTCTTTCGTTACA…
hypDuj5-1267.raw#Unknown	ACCGTTGGGCGTCCCCATCGTTGGGGACAGGTGAGGGATTTCGCCTTTTTTAGGTCGACACAGGACACACGACACAGCATCGTACTGTATCTCAGCTTCCATATGCAGCCCTTTCATATTTCCACCCTCCTAAGGCAAGCATAAACACAGGAAGGAGCAGGAGACGGGAAGAGACAATGCATTCCCTGCCCCCTTGTCTCCCGGGTCCACCCTGCCCACCCTGTCCACCCTGTCTACACTGTCCGCCCTGTTCACTCTGTCTGAG
hypDuj5-2452.raw#buffer	ACGTCTGCATTTCTTATCGCANAACATNNAAACGACAAATGACNTTCTACTACCAATCAACCGATCAATCAGTCGACAAATCTACAATGNCATNCAGTCAATCAATCAATCAATCAATCGACGAACCTAATGCGCTNCGCCAATCAAACCAATCAAACCAGTCGACGAATCGCAGCGCCAATCAATCAATCAATCGATCAACCAATCGAGCAAAATAANCCGTCAGTCAATCAACCAATCAACCAGTCGACGAATCTATAACGCCAATCAGCCAATCAACCAATCAACCAATCGACGAATCCGCAATGCCATTCAATCAACCAATCAACCAATCGATAACCTNGAACTGTCAGTCAATCAAATCAATCAATCAATCGANCGNCGACGATTTCGTATGCC…
hypDuj5-2227.raw#Unknown	ATTTCTAGTGTTTTGCCGAACCAAAATTACATAGCTTGTTTTTTTAAACGCAGTTGCAAAACATTACAGTA
hypDuj5-420.raw#Unknown	AATTTCGTTTAAATTTCGCTCTTTATCAAGTACCTCGGGCAAGGGGCAAATATTATTCGCCTGGTGTTAGTCACGCCCAATCGTTTAAATGAGGGGTTCTGTCATGGGGCTTAAATTACCAGCCCCCTCCATATCGACGTCCGCTGCTCCGCACGAATTCGTTTGAGCAGCGTTCTCTGGGTTCGTCGCAAACTTCTGTCATGGCATCGCTGTCCGGC
hypDuj5-8740.raw#Unknown	AACGAGGAAACATAGGTGGGATGTCGCCTAGTTTAGACTTCTCGTCTCTTTGCAAGGCAAACTAACCAGGTCTACTACGTCTTAAGCGTGAAAACTCGTCCCCGTTTCTGGACAGTGGCCGGTAACATCGATTTGAGTTTTCTCTGTACGACATTTTGCAACTAAACCGGTCACCGCTGCAAACTGATGCATTGATTGATAGGTGATGTAATCAATACAACGCGAGCAATGTTACAATCAATCGCACACACCGCAGTCGTTATTTAACACTGACCAANGTCGCAGCGATTATTTTTCCTGTTTCTTATTCAGTAGCTCTACGAAACATTCGCTTGATTGCTTGATTACACTGCAGCCCTGTTGATTGATTGATTGGCGCTAAAAAAATGTTTTAGGAAG…
hypDuj5-465.raw#Unknown	AGCGCGTATCTTTTGATCAAGAATCGAAAAATTTAGTTGAGTTGAGCTTAATTAGATGAGTTTAATCGGATTTGTAG
hypDuj5-2376.raw#Unknown	ATGGCCAAAACCTTGAACTGATCGGCGTTACGCACCGAGCAGAACAACAGAGTAGGAGTAACTCCTACTNNCATATTTTGCTCGTACGGTTNACNTCGATCAGTTCAAGGTTTTGGCCAGAT
hypDuj5-1338.raw#RC/Helitron	GAATAGTCTCCAAAAATCGGTTTTTTGGAGACCGGTCGCNCGAAAAAACCGCTTTTTCGGAGACCGAAATTTCGAGTATGGCAAGNGGCATGTGGCAANAATGTGTATCCGCTCGTGTGCTCATGGTGCGGCCATCGTTCCGACCGGTGTTTGTCAGCAAGTCCCTGTGACCGTCCGTCCGCCCGTGCGTCGCTCCGCGTCTGTGAACTCCTCGTTCAACCGNTCACTTATCCGTCCCCGTGCTTCCATCCGTCGGTCGNTAATTTCCGGTTCGTGTCAGCNAATCCGTCCGTCCGTTCGTCCTTCCTCGTCCGTCCGTTCGTCCGTTCGTCCGTCCGTCCGTCCGTCCGTCCGTCGTCGTCCGCCTTTGGTCCGTTCGTCCGTCCGTTCGTCCGTCCG…
hypDuj5-2820.raw#Unknown	CTAGTAATGCACGGGACTTATTTGGTCCTCTATTTCTGCCGGGGGACTTAATTGGGAACTTATTTATGCTGTGACTGGACAAAAGAAAGTCTCACGAGTACTTAATTTGTCCTCCGTGTCAAAATGAGAATAAATAAGTTCCCAAATTAAGTCTCTTGAGTACTTATTTGTCCGCAAGGCCAAGAGGTGAATAAATTTATCTTTTGTAATTCAGACGAGCAAAACNACAAAATTTAAAAGCTAGGCAAAGAAACNTGGCTTTATTTTCGGCAAAGTACTGTACATCTACACGCGTACAACTGTAATATTACGCCATGTAATAAAGACGAGAAGACAAACAGAAAGCCGATATGAATATAAAATCGAAATAGACATAAAGAAATTCATACCAGACGTCAA…
hypDuj5-1056.raw#SINE?	TCCGTAGCTCAGTCGGTAGAGCGTGAGNCTCGTAATCTCAAGGTCGNGAGTTCGAGCCTCACCGGGAGCATTTTTGCTC
hypDuj5-2890.raw#Unknown	AAAAAAAAAAAAAAAAAAAAAAAAAAAAAAAAAAAAAAAAAAAAAAAAAAAAAAAAAAAAAAAAAAAAAAAAAAAAAGTTTGAGCCAATTTTGGCCTTCGCGTATCGTCTGCTTTTTCGCGCTTNATTGATCTGTTGATTGAGCTCAAAATTTATTTTCACTGTTTCCCTGCTTGATTTGGGGCATTTTCATTTGANATTNGGCCGTCAACCAAGACCAGGAAAGCCAAAAAACTCCGCGCAGTTTACAGATTGCAGGAAGAAGAGAACTTCACTTATGAGAGCATGATGCGGGAATTTTCTAGCCGTGAAGAATTTTTCCCACTCACGCGGTCTGCAAAAACTCCGAATCTCTCGAGAATCGAAGTTTTGGAGCTGATCAAGAACCTGCTCAAGCNCA…
hypDuj5-2724.raw#Simple_repeat	AAAAAAAAAAAAAAAAAAAAAAGAGGNCATGTTNAAAAACAAACAAAGACAAGCAGACAGGCAGACAGACACAGAAGCAGATAGACAGACAGACAGGCAAACACATGCACGGACAGACAGACAGNCAGACAGACAGACAGACAAGTAGGCAAGCAGATAGACAGACAAACAGACAGACAGACAGACAGACAAGTGCAGACAGGTTACAGACAGACAAACAGACAAANTGACAGACAGACGGACATGGCAGACAGCAGACACTCCAGNCAGACATCTTCAGATGAAAAACCAGCTCCAGAATCAAGAACATGCTCATTTTCA
hypDuj5-3461.raw#Unknown	AAATCCGGTCTATTCCTAGCCACCCCTTTTCCTGGCCTATTCCGAGCCACTGCAAGTACCAATCACTGCCCAATTCGCCAAACGATCGAAAGTACGTTTTCTTGACGNTATCCGATCCAAAATTTAATTTGGAATCGATTGGCGTGAGCAGAAATCAGNGGGCGGAGCTGGCGACCAGTGTCTCGTCTGGNANCAGGAAACTTACGGTTATGATTCAGAAGTGGCCCGTAACTCCGCCCCCTGACGTCAAAACTTTTTTCTGCTCGTGCCAATCGATTCCAAATTAANTTTTGGATCGAATAGCGTCAAAAAACGTACTTTCGATCGTTTGGCGAATTGGACGGCGATTGGCATTGCCAGTGGCTCGGAAAANGGGCGGCTAGGAATAAGCCGGATTCC…
hypDuj5-404.raw#Unknown	ACGCCCAACTCCCCCCGCGCAGAGACTGGACGGCGGCCAAGGAAACATTCGTCGTTCNGTATTCNTAGCGTGCATACNTATGAACCGCCGTCGTGGCTTACCCGTACATAAACTGTTNCTGCGCGGGAACNTTATTCCGTTTCGCATTTCTTGTCGTTCTCGTTTAGTACGCTNTGATTGTGGNTCGCGACCTTTTCAATTCTCGAGAACGAACTGTACTACAATTTTTTCTCTNTTTTTCTTTTTTTCCGCTATTTCCTCGTGGTATTTGGCCGCTTCGAACCGGAAACGCCTTCGGTATGTCCTGGACATGCCAATAAGGAATAAACCTTACTCCTCCTGCTTCCGGTTCTTTCGGCATTGTCGTACGCATTTATCTCAGGCATTTTTTTAGGACTG…
hypDuj5-1964.raw#Unknown	AATACACATGTGGCCGCAATTTTGTCCGGTCGTTTAAAACACAGGTCCGGCCCATNAGGCCTGGTAGGATGAGCGCCTACTCATGTTATTGGGGCCACCCGGAAAATCGGACCGGACAAAATTGCGGCCACAAGTGCAGCATTATTTGTGTTACAGTTCTGTTGTTCTTCGGACGAGCTGAACATGCTCGGTCTTTGCTCGTAAGTCACGTTTTAGCTTCCTCCACCGCACCATCATATTTTTTGCATAAAGAGCCTAGTAATAAAATTTTCAACACAGAAACAAACTCAGCACCAAAATGGCTTACAGTTCTAAAACTAGCCGCTCTCTTCGGTCGTTCGATAAATGCCTCGACTTCGAGAACTAGGCTGAGAAAAAATAGGATCATGCCTAAGCATA…
hypDuj5-1377.raw#Unknown	GGGAGGTTTTGTTTGCCACTTCAGTTTACAGCAGATAGGTTTACAGCAGTTAAAATGGTCACGTGACGTCGATAAGCGTAAAATGCGATCTGTATTTACGCTATTTTCAAAAGTTAACGTTTGTATTTCCCGGATAGATCCCACATTTTGGTTTTATGTTTTCCATCCCGCCAAACATTAACGTGGATTAGGAAATTCATTTCTCTTTCGATTGATCTATTGGAGGCGGGGATCCGTTGGCAAGGGAGTTGAACTGTAGCCATTTGCGTGGATGAGGTTGATTCTGGACCATTTTTCCCTGTATGTTTGTGTATTTTGAATCCCTCTTAAACTTAGGTCAAAATGTTCTTTTTCAGCCATCTTTTGCGTTTCTTCTACCAAAATTTATGGATATTTGTT…
hypDuj5-3491.raw#Unknown	GATGGGGCAAAGCGGCAATGCCNCTCAAACTTTTTGGATTTGATAGGGAGGCAGAGAGAAGGGGCGGGGCAAAAGAGGGCAAAAACGACGCTGGAGAGGGAAATTTGCCGCTCAAGGGTTTGAGACCTCCGCGCGCCCTT
hypDuj5-1095.raw#Unknown	ACACTGTACAGTGTAAAACAAGCGANTGCTACTGTACAGTAGGTCAAAATTGTCGTTTCGTCCACACGGTCTGCCACNTGTGGCCGTGGTAAGCCGTGTGAGACATTTACATGGCGAGACCTTGCTTTAATTCTCTCCACNACCGTGTGGGTTGTTTTCGTTCTTTTTTTTTCTAAAATCAAGTTTCGATGTCTTTCGTTAACGTAAAAAAATTGTGTTTCTGGAACGCCGNTAAGGGGGATAAAAGATAAAAANACGTTTTACATGTGAATGAATCAGCCAATCAACGGTTAAAGTTCACGGTAAAGCGGATATGCATTCCAGGAACTTTGGAATTTTTTTCTGCCAAACCCAGGGCTCAATTGCAAATGAAATATTTTTCTAAAATCTANATATTTA…
hypDuj5-438.raw#Unknown	AGTCCTAATTCCAGCCACTAGCATTGCTGGTACAGGGAGACTTCGTGTCTATCANAATCGAAATAAACTTTTCTCGACGCTGTTCCATCCAAAATTCAATTTGAAATCGATTGGCGTCAGCCAAATATTTTTCGGGGTGCAGGGGGCGGAGCTATGGGCCAATCCTGGAGAANAACGTCTCGCAATGCCAGTCNTCTTCGAAAGTCGCACATAGCTCCGCCCCCTGACCTCCGAATATATAGCATAATGTCGTATCGATTCCAAATTAAATTTCGAATGGACATGTTTGGAAAAGTTTATTTAGGACTGACCCCTNCGGCATTTCTCCACANACAGTTGTCGGTGACGT
hypDuj5-7510.raw#Unknown	TTAGGTCTACCAACCGTCAGTTGGATAGTTAACAAGTTTATTAGACTGATAGTAAAGACCGTTAGAGAAATAAACTGGAAGAAAGGAAAGAGGAAGTAGAACTGCTGTAGAAATAATAAAACACATTATTATATAGTAAAGTTTTAACTATAGAAATGAAGGTAAATGGCACATACATCAGAATAGGGTTAATAGAGTGGACAGAGTTACAAACTAAGTATGATACTCGTGAGTTAAAGAACTATNATGATTGGATATGGGGACTTGTTGGGCGTGGTCCAACA
hypDuj5-1589.raw#Unknown	TTTACGCGGTCCCTAATTATTGGTGATTTAAAAAACTTNACGATTTTTTTCAACGACGAAAATTGATGATTTTTGATGATTTAAACTTTACGAGGGTCCATTGGTGATAAAAAAATCACCAAAATCATCACTAAAAG
hypDuj5-3652.raw#Unknown	AGGGTATTCGAAGTTCGATTATGTGTGCCGATTATCTCGTTAATCAAGGCGACGCTAATCTACGTCAATGTACCACCCCCAATTTTAGGTCAACCAATCGCGTGACTTAATTGCGCTAAAGTATTAGTGCAACTTTGAAATCCCCGATTATTCTCGTCGATTTTGTTCCAGATTATTATTCCGTAAATTCAGTCCTTACAAAACTATTTTTTCGTTCATTTTCAAAACTCAAATCTTTTCCGCAATAATGCCGCGCGTATCGGAACGAAAGAGATCAATTGACGATCTTGAAAGTGCACGTCAAAGCAAATAAGATTTGCCGACTTGTCTTCGGAGATCCCGGCGACGATGACTTGAATTCGGATTTAGTTTTNACTGCCGAAAATGTCCCGCATTCCA…
hypDuj5-1204.raw#Unknown	TCTCTTGAAAATGCATTTCCAGTTACCTAGGCCTCCCAGACAAAGCTCGCCGGTGTATCCGCAAAATGGCCGATTGACCGGTGGACCGTCTCTGCCGCGCCACACCGTTGAGAGTGCATGGGTCCTGACGGAATTCCCCGCCACTGAAAGGTACTCCTCAGATACCTGTAATTCATGAAAAAATGGTTAAAAAACGGTTTTTAACNATGCCATTTCGGGGGTAAAAAGCTATCCTCGTCCACAGTCGAAGCGANGACAAGAAAGTGTCTGACGGACCTCCATCAGCCCTGACGTGACGTTGAATTTAGAGATGTGGACGTCACAGATTCTCATTCCTAAGTGGAACATACATNCGCATGATTTCTTTCTGATCGTTTAGTCACACTGTTGGAAATTTTC…
hypDuj5-3959.raw#Unknown	AAAAAAAAACAAGAAGCAATAAAAGAAAAACGAAAAAACGAAAAAAGAAACTAACAGTTTAGAATGCAATATACTCGANTGATACACAAAATTTAGGTGAGGGCTATGCTCACAACCCTACACAACCTTTCGCTATGCTCACAACCCACGCAACCTTTTTAATTATCAATTGCTATGCNCACAACCTTTTTCGCCAATTGTTGGACACAACCTTTAGCTATGTACACAACCTTTTCCCGAAAACCCATCAAAGGATATAATTAAGGTCGTTGCCACGCAAAATCTTCGTTCATACAGGCAACGCCTTCCTGCATATTGCAAACCCGTCCCAATTCGGAATATCTGTTTGTGTGTCGTCGTATTAAATAGCGTTTACGATCTGTAATATGTCACGTACTT…
hypDuj5-478.raw#Simple_repeat	CACAGACACGGACACAGACACAGACACAGACANGCACAGACACAGACACAGACACAGACACAGGCGCAGACACAGACACAGACACAGACACACAGACAGAGACAGACACCGGCGCAGACAAACAGACATCAGGACAGAGACAGGCACACTTGCCAATGA
hypDuj5-1723.raw#Unknown	CCGGTGCGAAGTTGCCCCACGCGAGAAGGCTTCTCGCATACCTCAGGCGAAAAAATCTGGGTATGCGCGAAGGAGGTGCGCACGGGTCTTTTAACATACAAGTTTCCCTAGATGGGCGATCTTCGTTAGGGGTGCGCTAACCGTTCTCATTTGAGGGACTTCTGAAGGCCTTCGGTTTTAAAGGATAGCGAAAAACCAGCGCTGGGGCAGCCATGCTTTAACGCGTGAGTNACGCTGGACAGCTAGGAAGGGTGTGCTTAACCCGGTCATAAATCGTTCAGCTGCTAAATACTGCTGGGAAAAAAAAATTCCATCGTAATTTATACCGATCCGGCGCAAAAAACATGTACATTCATTTTTTGTANTNTCCACTCCTCCAGTATGATAACAAGGCAGCAA…
hypDuj5-103.raw#Unknown	TCGTGGCCACTCCGAGGTGTATGACGTCAGACCTTGTANCCCCTTGAGATTCGCGTCTTTGGCGAAAACCTAATTGCCAACTTTGAGGCAAAANTTTGAAGGGTAATTTGCAACCTATCNAAATAGTAATTAATTTTTTCAAAGAAGCATGTTTAAGCTTTCATTTGAATCCATGTTTGTCGAGATCGCGCATGCGCAAGCTGTACTACTTGAGGAGGCATGCATGCTGCTGTGACTATTGGGAAAATGGACCTGTCAGGCTAGCGCAGTNGTCCACTCGCCNATCGCCGCCCATTAGACCAACATTTTTTAAGTGTCCCTNTCAACTGAAATTAATCGTGTTTATGGGAGATTGAAAATGTCCTCAATGGGACATTTTATCATTGTAGCCGGGGTTGG…
hypDuj5-349.raw#Unknown	GGTCGGCGAACGAAGACTGCTTGGTCCTGCTCGGCGATGCCACATCCATTAGGCTCGCGGATGGGGCGGACTCCAACGCAGAGCNGTTGTTCGACGCGACCTCNATGGCTTCGTTCTCAACCATGCCTTCGTTGTCATTCATCGCCTCGTTCTCATACTCGGCTTGGAGCATGGCATTAATGTCATTGTTATTCTCTAGTTCTTCGTTATTTCTAATATATGATTCAGTTGCACTGGAAGTAATGCTTAAAGAAGTACGTGACATANTACAGATCGTAAACGCTATTTAATACGACGACACACAAACAGATATTCCGAATTGGGACGGGTTTGCAATATGCAGGAAGGCGTTGCCTGTATGAAGAACGAAGATTTTGCGTGGCAACGACCTTAATTATA…
hypDuj5-647.raw#DNA/TcMar-Tc2	TGGAATGACGGGAAAATGGCAACCACTTGACGTNATGGTGAATCGAGTGTTCAAGTCCTTCTACAAGGCGGAGTATCACAAGTGGCGCCTTGACAACAACGCTCAAACGAAAGGAGGATACCTAAAAAAACCTGGCCGGCAGGACTTCATCGACATGGTTTCTGCGGCTTGGGAAGCGGTTGATTTTGATACTGTTCGGAATTCTTTCGTGAAAGCCGAAATAATAGATAAGAATCAAATCAGCGGTGAAATCGGCGATGAAGTGGTCGGTGATGATGAAAATCAAGACTTTTTAGAAATGAGCTTTTTTGCCGAGGAAGAGTTTGGTGAAGGATCTGGTGACGGTGAAGAGATGGAGT
hypDuj5-1203.raw#Unknown	CATTTGGTAGANGCATTACAAAAAATGCGAGGATTATTTNACAAACTAGCCGTTCAANACTTTATTTGGCATAGTAAAATNTACTAATAAAAGAAAATTGATGAAGAACGATGGTTGCTATCTTTTGAAAAAGTTTGTCTAACAACAGGTTGTTAAAAAAAACNAACTGAAAGAATACAGATTAATAACGAATGACCAAAAGAGTATTATTATTAGGAAGCTATTCTCAATATACATACCATGAAGTCACGTAATCTTGGGTTCGTGGGAATAAGAAGTACGATGACTGTCGAGAGAGAAATCATTAGTCACTCGTTCGGTAGTTAAACATTTTTCATGTGTCCTGTTACCTCGGCTCTGAGTTGCGGCATTGCGTAGAACACTGCTGTAAGCATCTAA…
hypDuj5-454.raw#Unknown	GCTCACAACCCTACACAACCTTTCGCTATGCTCGCAACCCACACAACCTTTTTAATTATCAATTGCTATGTACACAACCTTTTTCGCCAATTGTTGGACACAACCTTTTCCCGAAAACCCATCAAAGGATATAATTAAGGTCGTTGCCACGCAAAATCTTCGTTCATACAGGCAACGCCTTCCTGCATATTGCAAACCCGTCCCAATTCGGAATATCTGTTTGTGTGTCGTCGTATTAAATAGCGTTTACGATCTGTAATATGTCACGTACTTCTTTAAGCATTACTTCCAGTGCAACCGAATATATGTTAGAAATAAAAGAACTACAGAACAATTGTTGCGTACATGGCAATTGATAATTAAAAAGGTTGTGTGGGTTGTGAGCGAAAGGTTGTGGGC…
hypDuj5-811.raw#buffer	TATACCTGCTCGAAGAACTTCACCCGGATCAGAGGTTATGGCATGGCACTAGTCGATCATAACCGGAACGGATTAGACCGGTTTTTTCTCAAATCTACCGACGAAAAACTTCCGCGGGCTTTTCTAGAAGCTTCATTTATGAGAGGGTATCGCCGCATNTGACCCAGAGGCAGTCTCATNATATTGGTATACAGCTGTTAAGAACCAACAATTATCGGCTNTAGTCTGCAAGAGCCAACTAACGGTACAGAGGCTGTTTTTACACAAGAACGACTGGGCATCTTTCACTTTTTCCAATTTGCGAAAACGGACAGTTTCAACATGGAACGCCTTGCCATCTGGAGTGGAATTCTAATCCTGCTGTTGCATTTGAGCTGCCTGGAGAGCCGGTCAGATTTA…
hypDuj5-2551.raw#Unknown	GGATTAAATTAAGGCCAAATTTAAAGTTACACAAGTATCCACTTTTTAATTATTTTAAACTCGTGCTGGCGCGCTTGCCTCGTGCCCGCACACCAAAAATAAGCACACCAGTACAATTTATCATTCAGTGTGAAACAGCTGAGCTAACATCATTATTGTTTTACTACCAATGTGCAAGAACAGAAACGCTAGTAACTTGTGGTGGTTCACGGTGGTTTACGGTGTGTTGATTCACAGCTGCTTACTTTNTCGCTCCTCTCCTTTCCTTAATGAAAACTTCTAATATTTCAACTCACTATTCCAAGACAAACGGTTGGGGAATCGACAAAAAT
hypDuj5-154.raw#Unknown	GAGAGTTTTCGCAAACGGTATATCGCACGGTATAGCGGTACAGTATAGAAAACTGNACCGATTTCTCTATACTGTGCATACAGCCATACCGTGGTACAAAAATCGGATTTCTATACACACCAAATCAAACCAATCAACTCACTCCGTACTATACTAGTACACTACACTACACTATACTATACTCGGTTTTCTATACTTGTGCCGCTTAATTTTATACAGTTTGCGAAACGCCAAAAATCCTTGCGGTATGTGTATACGTACAGTATGAAATTTTGTACTGTACTGAAACTCTGTACAGTTTGCGAAAACTCTCTA
hypDuj5-1663.raw#Unknown	GTGTTGTTTAAATTTATTTAAAATAATATTTAAAATGGCCAAAANCGGNCTTTTCGTTTTAAATAAAATTGATTTTAATTTTATTTAAAATCGAGGTAGAAAACGTGCCGATTTTTNATTTAATTTAAACTAAATTGGGCCAAAACAATTAAAATCATANGCAATTTTAATTCAAATTCATATTTTAAATGGCTAAAATCGGTCTTTTTTCTTTTAAATAACCCGGAAGTCTATTTAATACGATTCGCCAGGCAATTTAAATATATTTTTAATTTTATTTAAATTCGGAGAGGATATTTAAACAACACTA
hypDuj5-9702.raw#Unknown	CGTCAGTTTCCTGGACTGCGTCAGCGTGNTGTCGGTGNTGAAGAATCTCCGGCCGGACGNCACCTTNATCCACACCAACGTGCCGGATTTCTGGCCNTTCGACNCCTGCGCCGGAATCATCGAGAACTGGACCGGCGTGGAAATCGTCCCCGTCCGTCGGAGGTTCGTCATGNACGGCAAACGCTTCGTCCACTCGANCACGAGGCGGACGTGATGAAGCTGGAAGCGCTGNNNNAGTACGGCGGNCTGGCNCTGGACTTTGACGTCTACATCATCAACGGCAGGAAANTNCGCGACCTGACGAGGACCTNNCCGTGTNTCATGTGCGACGAGAAGTNTCCGGANCTGCTNAACGCCGGCTTCGTCGGCTGTCAACGAGGCGGCCGATTCCCGGAGCTG…
hypDuj5-7420.raw#Unknown	GCGCTGTTATAGTTTGGATTTGTGCGTGAGATTACGAGATCGTGACGAAATAGTGACGCGTACAACGTGAGATACAGCGCAAATCGCTTTCGTGTGCGATCCGCTGCGCGTCTCACATGAGATACAACGCGAGAGAGCTATGCGCACGCGGNCGTGACGTCACGCACACTTCTCGTGAGACGAAAGATCCAAACTATAAACGGCCCTTT
hypDuj5-661.raw#LINE/CR1	CTGGTGGTCACTACACGTTCGACGGAAATCCTATTCCCATCGTCACTGAAGCGAAGTGCCTTGGCGTAACGTTCTCGAGCAAACTCAACTGGACCGCCCACGTCGAGAACGTCTGCGCTAAGGCAAGAAAACGCATTTCTGCATAAATTCCTATTTTCCACAGAGATTTGGTGCAGCGAAACAACTGCTGTACAAGAGCCTAATTCTGCCCGTGCTGGAGTACGGAAGCAGTGTCTGGAACCCAACGACAAAATCTCTCCAGAAGAAGCTCGAGAACGTGCAGAGGCTATTCCTCAAAACCATTCGGCTGAGTCCAGACAACCAGACACCGCACGACGAAAACTTCTCACGGTACCATCAGCACCTACGGGAAGTCCAGTGGAAGCCCCTATGGCACAG…
hypDuj5-173.raw#Simple_repeat	AAAAGGCAGACGNACGGGNAACGCGGACTGGCGGAAGTTGGACACTCANACATCAAAGAAATAGNCAGACAGACGGACAGACGNNTAGGCAGANAGGCAAACAGACAGCTTATAGATGCGCGGTCAGACGGACNGNCGGTCGGGGCAGTCAAACAGACAGACAGACAGACAGACAAGCAGGCAGACAGGCAGACGAGCGGACAGNCAGACGGACAGACAAACAGANAGACAGACAGACAGATAGGCAGGCAGGCAGGCAGGCAGGCAGACAAATGANAGACNGATCCTTGTTGCAACTCACTTCGAT
hypDuj5-3521.raw#Unknown	CGGATCTGCCCNACCCTTTAATCCCCACCGGGATGAGACTTTTCGTTCTTACCAGTTTGATGCTTGCATGCTCGTGTTCTGCCAAAACGTTTGCGCTCCATAGAAGTTGATAGCGTTCCGCAGACTTGTTTCACCACTGAACTGGTCCGGCAGAACCAACTGTAGGTATGNGAATAGCTCCAGCCATCTATGCAGAAATCGACAGGTATAAACTCAAACCTNTTTGTGTTCAGGAACGGGGATATTTTCGTAAGGACCGCGACATCATACAGACGTAGTGCAAATATACGAACTCACACTACGCTGAGATCAAACCAAGCTACGGATATCCGGTAGACATGGACCGAGGTCTTGCTTCTATCCGTCCCAAGGACGACCAAAATAAGAANATTTCCCACA…
hypDuj5-1167.raw#Unknown	AGAAATCCTCAAATCAAACNACGCCAGTCGTCCACATGGACAGCCCTGCCGGTCTGCGTCCTGCTGACCTTCCTCACCGGNCTCGTCGGCAACGGCGTGCTNCTCGCGTCTTCATCACCCACCGTCGCACCCTCTGGACGCCCTTCAACGTGTACGTGGTGAACCTGCTCATCGCCAACTGCTGCTGCATCGCCACGCAGTTCCCGCTTGACGTNATCAGCGNNCTGTACGGCGCCTGGCCGNTGGGNGAGCGCGTCTGCGCCTNCTACATCGTCGTCGGNCGGTACTTCCAGGCGGTCATCTTCAACTCCCACCAACTGATCGCCGTCAACCGCATCTGGGCGGTCGGCCCATCCCATTTCCTACCGNCAGATTCACTCGAAGCGCACCGCCATCTGT…
hypDuj5-1561.raw#Simple_repeat	TAATCAATGGTACTTCACTTTGCTGGTGAGTAGTTTGCTTCACGAGTAGGCGANTCTCAGCTCTTCTACGAACATTCACGNATGAAATCAATTGTTCCGTTGGAATAACAGCCGCNGAGAACATTGTTCGTCCGAATCCTAAAGTTGCCTCCGTTCAATTTCTTCCTTTATACCTTTTTTTCGGAATTTCACGAATGCAGATCGCTTTCAAAGATCGCAATTGNNTATTGATTGTCNACGAGACGGGCGGCGTANAAAAGAATACGGCGACATTANATATGAACGTATATCGCTGCTGACTACCGTCTGTNGAAGTCACTCTNNTATNNTCCCGATTGTGTTCGATNGTCGGCGTGAAACTAGTTACCNAACGAATTTTTTTTATTCAATTAACCNTTT…
hypDuj5-2854.raw#DNA/TcMar-Tc2	TCCAAATTGGTTCCAATTCCGTGGAATTCCGGAATTCCGTGGAATTCCGGAACGTGGAATTCCACGTTCCAAACANGGGTCCGTGGAATGGAACGTGGAATTCCATGGAATTCCCCCTGGGTTTTGCTTGGGGGCAAAAGGGCGCTGCCCAGGGGCGCCCATGCCCCGCGCCCACCCCTTGGCCCCCAAGCAAAACAGATTCCATGATTCCATGGAATTCCACGTTCCAATGGGTTCCTGGAATGGAACGTGGAATTCCACGGAATTCCAACGAATCATGGAATCCCGTTTTGCCTNGGGGCAAGAGGGCGCTGCCCAGGGGCGCNCGCGCCCCGCGCCCGCCCCCTGGCCCCCAAGCAAAACGGATTCCATAATTCCATGGAATTCCACGTTCCAAAC…
hypDuj5-432.raw#Unknown	TTAGGTGACCCCTGCGGGCACTTAGTTTCACTCAGGAAGACTGCGGACACTTAGTTTTCACTTAGTTTGTCTGCGGGCACTTAGTTTAGTTACACTTAGTTTTTTAAATATACACTTAGTTTAGGCTGAGGACACTTAGTTTTAGTATTAAATGAAATTAATGCAGATTTTAGTATCTGTTGCCATACAAACCGATGTACTACACTAAAGAACTGCAGTGCAGTTTTCGGCTTCAAGTTCCTGCGTTCGTTTTTTTATGACCTCGTTATACTCCTACTCAGTTCTACCGCTCAACTAGACTATCTGCGATATCTATAGACTACGATTATACGTGTCCCATAATCTGACTTGATCAGCAACAGTGTACTTTGCATACGAGTTGGCCTGCAGGAAGAGGGA…
hypDuj5-4984.raw#Unknown	TTTTTATCGGACAAGAAATATCGGGATTTTTGAACACTTTATTTAAAAAATTCGCCTTGTTCACTTGATAGGCCAATGAATTTCCCGTACGAAGTCGCCCGTAACGGTAAACTCTCCAATCAAGCAATCAATGGACGACCTCCTCCTAGTCTTATCTGCAGGAGATCAAAGAATCAGCCCGTTTTAGCACGCAAAGGAACTATTTATTCAATAAATATACTTTACATTCGCTTCGTATAATTTAAATGTACCAGTAAATAAAATCATGACCACTGTAGAACTGATTTGAAATACAATAAGCAATCTCTCACCAAAGNTTTTGGATTTTCGATAAAATGAAAATATTTGTTATTAAAAGCAAAAGACCGTTTTTGGCTATCTTGAATAACATTGAAATAT…
hypDuj5-677.raw#Simple_repeat	AAGCTGCATCGCACGCATAGAAAAACATTTGATTTAGTATACGACAATCAATCAATCAATCAATCGAGCCGTGGCTCTTCCTTGAATTAGCTGTATACGCAATCAATCAATCAATCGACCGTTGGTATTTCATTCGAATTAGCTGTAAACGCAACCAATCAATCAATCAATCAATCGAGCCTTGCTCCTTATTAATTGCTGTANNCCAATCAATCAATCAAGCGACTGGTTCTTCATGAGAACTTGNAGCTCTCCAGAGCCGTACGGA
hypDuj5-187.raw#DNA/MULE-MuDR	AAATTAAATTGAACAAATCAATTAATCGACCGANCGNACNGTAATAAGCCTTGTTCGCGCGCGAACAAGGCNTATTCTTTCAGGNAATCAATTAATCAANTAATCGACCGATCGAGCAGTGGTGGAGCAAGCAAGGCTTGTTCCCGGGAACAAGCCTTTTACTTCGCCGAATCAATTAATCGACCGATCGANCCGTGGTGGAGCAAAAGGCTTGTTCCCGGGAACAAGCCTTTTGCTTCGCGAAATCAATTAATCGACTGGTCGAACCGTGGTGAAGCAACAGTCGGCTGGTCGAATCCGGCGGAGCAAAAGGCTTGTTCCCGGGAACAAGCCTTTTACTTCGCCGAAATCAATTAATCGACCGATCGTACAGTCGCGGTGAAACAAAACGGAACGGCT…
hypDuj5-1846.raw#Unknown	GACTGAAACAGTCAATGAAAAACTAAATTAAAATTCCTTCGCAATTAATTTTTAGCTAACCGAGGAAGTGATTTCGTTCCGTAATTTTAGTCTTTATCATCCCTGGTCCAAAATNGTCTTCCCGGAAGTGATTNCACACGTGTCACGCCAGATACGATTACGAAATGAACAGCATCAATAAATGAAACCGCGATCGACCAAGACAAAGCGACAACTGCCGCAAAAGGTTGTTTGCTNCTTTCTAATTGCAAAGAGAGNAGTAGGCGCATAAACAGAACTTCCCCTCACGCTAAACACGGCAAAACATTACAAGAGCAGAGAAGCAGAGGGAACATCGTCGCTTGATTGGTTGATCAGTGGTATTTNGCTTGGCTATGCAGACGAATGGTGTTGTAGTTG…
hypDuj5-583.raw#RC/Helitron	TCCGACTCAGGCGTACTTCTCAAACCTTAGAGCAGCTCTGTCCGTCTGTCAATGCCTGACTGTCTGTTCGTCTATCTGCCTGCCCGTCCGTCTGTCTGTCCGTCTGNCNGTCTATCCGTCTGCCTGTCTGTCTGTCGATCTCTGTCTGCCGATCCGTCTGTCCGTCTGTCTGTTTGTCTGCCCGTCCGTCAGCCTGTCTGTCCGCCCGTCTGTCTGTCTGCCGNCGTTCTGCCTGTCTGTCTGTCTATCCGTCNGCCTGTCTGCCTAACGTCAACGGTCTGNCGGTCCGTCCGTCCGTCTGCCTGTGTCTGCCGCCCGATCTATTCTGTTCAACTCTCCATAGT
hypDuj5-1807.raw#Unknown	AGGGATGGCAAAAACTAAAATTAGTTAATNAGTTTTTTNGTTTAGTTTTTTAGTAACTAAAACTTTAGTTTAGTTTAGTCGAANTAAACTAAAATTNTACGACTAATTTTTAGTTTTCCCAGTTAAATGCTTAGTAACTTAAAGTCTTAGTTTAGTCTTNTTCAGAAACTAAAAAAACTAAACCGAAAAATTAGTCACTAAAAGTTTTAGTTTAGTTTTAAGTTTAGTTTTTTTAGTTTAGTTTAGTTTTGCCAG
hypDuj5-1277.raw#Unknown	GAGAAAGATCGTGTGGTCTAAATGTTTTCAGTCGTTTCAAGNAAACAAAATCAAGCTAAAATGGCGGCTCGTTTCACAATTGCCAGAGTTTGGCTNCACCNTCTCGAATATTTTGTTTTTCTTTTCCATGGTTAANGAAAATTATTGCGAAGTGGAATGCGCTCTGCAGATTCTATTTTCATTGATTTAGCTGCTTAGATAATTTTTTACAATCAGACTATTTTAAATAGTCCTTGTGCTAACCAACTAGACCGANTGCTGGGCGTCTGTTTTAGTTTTCAAACGACGACCCCAAAAACGATTTTGAGGTCTATTTTTAGTAGTAGCCTCACTATCTGTAGCCTCACGATTATAACNGTCGGTTTTTCACCCCGGGCGTGCGTCACTGCGTGTNCGTGT…
hypDuj5-3294.raw#Unknown	TGCCTTTCTGTCTAACATATTNTAGTCTCTCAATAGTCTATGATATTTACAGGACATACTGTGAAGATGCGAGAGCGGAAACTGGCGTGCCCGGACAAAGGAAGCTGGGAAAAGAAGTTCCGGCAGCAAGAGTACTACACTTCGCAGTGGCGCAAATCATTTCTGCGCCGAATAAGCACTGCTCAGAAAATTATCTTGTGAATGCATTGTCCTTGCTTTTTACGTTACGGTTGCGAAATAACCATTTTTCANAATTTTAACTCGACCTTTTTTGGATTGTTTCTTCCCGTCACTAATAAGTGGCACCAGTTCAAATAAAGNCGGTGGACTAAATTTGGTCTACTCATCGTGGGATGAATTTTGGCTATGGGTTCAAACAACAGTCGGTGGACTAAATTT…
hypDuj5-3349.raw#Unknown	TTAGATACTATCTTACTAAAATGANATACCATATACATTTGCAGTACACTCTTGAAAACTTAAAACATAACGGCGGAACAGGGCGACATCAAGGCCCAATATTAGCACTCATGCAGTAAAAATACGCAAGGCGACAACGAGACAAGGTATTCGTTTCAATGCCTGATCGTTTGGTCATCTCAAAACATTTGCGACTGACAAGAGGTATGCCTATGACTAGTTAGCCAGAGGCATAAGTGTAAGCATAAATATAGGCTATAAGTACAATGGGAGTTGGGANAAGTTGGGGCCATTCATCGGTTTAAGTGTAAAGTACAAGTANANGGTAAGTGGGGAGAGNTGGGGTCAACTAGCCATATGCCATATACATACGTATAAGTGTAAAGCATGAGCACAATA…
hypDuj5-195.raw#Unknown	AAAAAAAAAAAAAAAAAAAAAAAAAAAAAAAAAAAAAAAAAAAAAAAAAAAAAAAAAAAAAAAAAAAAAAAAAAAAAAAAAAAGTAATTTCCTAAATGAAAAATATTCGATACTTTGCACGTAGTGGACACTGGTTCACTACGATGTAATGCTTCCCCGATTCCATTGTCCGATAGGGGCGACAACTCCATGATGCTNTATTGAGGAGCCCAAAGCGGAAACACTATCCGAAAATATCCTAACGATTGAAGACCCAAATTTGCACGATCAAGAGCCAAGCAAACAAATATATGACGCTGTACTGTATGTCTCGTTCACAATTTCGCCATGCGGTGATCGCGTCTCTCATTCACTGTAGGTCAGGGAGTCGACTGCCTGTTGATTTGCTACATGCTGAAT…
hypDuj5-2024.raw#Unknown	ACTTTCTTCAACGAGGGCGCGAACCGGAAGAACGGAGACTAGCATGGGCTGTAGGTTTCTTAGCGGTAACCTAAGGGCGAACGCGTCACCAGGTGGCGCCGCAAGCGGGCCATTTACCCTCTACAAACACGACAGATTCAGATAGAAATATAGACAATGTAGAAAACTTAAAAAAAACGAGAACGTAACAAATAGGGCGTGGTGGGTGGGAAANCAAAAGTTGCCGGCGCGAACTTGACAAAGCTGAAACTGATTTTCTCGCACTGAAAACCTCACCGTTACACTTACAACAGAACCAGAAAGTACGCGACCCAACAGACCTTGAACAAAATTATAAAATCACTAACGCGCGGTGACGCACGGCGAGATGTGATGACGAGTAGTGTAGGTGAATCATCC…
hypDuj5-16.raw#Unknown	AACCAGACCCAGACCCAGNCAAAGACCCGGACAAAGACCCAAGCACAGCCATGGTCACACATTTTAGACCTAGACACAAACACAGACGGCCAGAGCCAGAAACCCAGGACCAGGCCACAGACACGGACAAGGTGACTGACCCCTGACAGAATTTAAGGCACAGATATGGACACAGACACAATACTACGATACTTTCCGAACGAATCCAATGCAGGCCAGAATCGCTCAAAAAGTATGAAATCAGTTCGACTGCTTTTTAAATATAGGTAATTATAAAGCAGCTAAAATATTATTTNTGGCGTTTGGGAGCGCGAAGCGTGAGCAATAGCTTGTGCTCNTAGCTAGCATAGCCTTGATCCAGAAATCAACAATCAATGAGTAGTTTGATTTTAAGAAGAA…
hypDuj5-814.raw#buffer	AAGATCACAGTCGTCGAATAGATCAATCAATCAATCGATCGNAATTCTCGATCAAAGACGGACGTTCAATCAATCAATCAATCTGACCGCTCTATCTGACGAACGGTCCATCGATCAATCAATCAATCAATCAACCTCTCGGTCAAAGATTAAACGGTCCATCGATCAATCGATCAATCAATCGATCAATCTCAACTTTGCAAAGATTAACGGTCCGTCGATCAATCAATCAATCGATCAATCCAGCCCTCTCTGACAAACGATCAATCAATCAACGAGATCCGGCTTTCCTTTTTTTTTTTTTTTTTTTTTTTTTTTTTTTTT
hypDuj5-636.raw#Unknown	CAGGATGGCAATGTGGAAGGAGCAGAAGAAGCTGGACCACGAGACCTACCACACTCCGGAGNTGTACGCNCTGTGGAACGAAAAAGTGCACTTCCTCACGGAAGCCATCGAGGANAACGCTTTCGATTCGGACTACTTCCTCTGGACNGACATCGGNTCGTTCCGCGACGNGGAGCAGGCGGGAAACTTGACNACNTATCCCGACACCAACACGACCGCNNCACTTCTGGGGACGGANAAGGTNTTCTTCCTGCAAATGGGCGATTTCCAGCAAGGCCANCGACAGATCGGACGGAACGGNCTNCCGANGCGCGATTTTCGGCACGACGTCCGCCTGGCGGGAACCGTNTTCGGCGGNCACGCGAACGCGNTGCGNNAGTACGANAAGCGNTATTACGA…
hypDuj5-862.raw#Unknown	TTGACCAATGTTAATTAAGGTTAATGCAGCCGGGTCGTTCCTCGCCGTTTGATTGGGCAACCGTCCCTCTCTCTGACCTGCGGTCACTATTCTCTCTGTGGGCTTCCGCCCTCTCATCCCGCACTGCAGTCCATCGGACCGCATACTGTACATTTCAGTCTCCTCGCTTTCGCTCGCCGAGATTTNTTTTCCTCCCGCCCGCCCTGCTGTGGCTTATCGCATTACTACCCGAAACAATAAACGAANGGGGGTACCCGGATTCNATCCGGATCCGGTACTCCCAGCCCGCAACCAAGCGTTTCTGTCCCGTGTTTTCGAGTTTGACCCGAGCGGCATTAAT
hypDuj5-1471.raw#Unknown	TGCAAGTTCTGTGAGGGTCGGATTCTTGTTTTAGTTTTTGGTGTGGGATTCCCTCAGTTCAGCCTCCACCCAACTCANCTCGTATTTTTCCAATCAAGAATGGTTTGCCAATTTTTTATATCATTTCAAGGTTTATTTGATCTAAAATCAGAGCAGAACGACGCTGCGGGCCATCCGCCCAAGTTTCAGGGAAGACAACTTTCCCTGCGTCATTTTATTAAATCCTGTGTCATCAGATTTCGTTTCTTGAGATATGTTTTGGCGCTAAAACTTGTATTAATCATACAGAAGTGCAACACATTTGGTTTTGTGTTTAAATTAAACAAACTGAAAAAGTTATTTCACAAATAGTGTGAGACAATTGAGTAAAATCGGTATTAGGGACTTTCGGAAGTTCGG…
hypDuj5-206.raw#Unknown	CGAACCGATGCGCTCACACTGTTTCGTCTGTGTTCTGTGTCGGTANCGAGTTATGTTTAGCTCCGCCCANCTGCTTCGGGCAGTGCTTCTGTACTACGCCAGTTATTAATTCCCAACGAAAAGTAGTCGAGGGGTCGATGCGAACGCATAAATGAGAACTGTGACGCACGNTGATGGCAGCTNTACATTTTGGTTTANTGCCTGGNCATTTAAAGGCCCATAAAACNTTTCTATCTCAACTGCTGTGCCAGGCCTTCTCCCTAAAATATGTTTTTGTACGCAAAAAAACTAATGCTTTCTCGGATTCATGAAACTGAATTGAATCGATTTTCTGGGGAAATATTGCAAGAGCCAAACTCTGTTAGACTTTCGAACAAATTGGAGTTGATATTCTGGGGG…
hypDuj5-4042.raw#buffer	CGGGGGATANACGGANACCGGCGAAAAACAGACAGACTGGCAGGCGGACNGACAGAGCGACAGGCAGACAGACAAANAGACAGTCAAGCAGACGGACAGGCAGGCAGACAGGCAGACAGACAGACANACAGACANACGGACAGACAGACACGCAGACATACANATAGACAAACGGAACAACCAAGCCGCAACACATACAACGGAAAAGGAACAGTTTTTTTTTTTTTTTTTTTTTTTTTTTTTTTTTTTTTTTTTTT
hypDuj5-1528.raw#Unknown	TCGATCGCGGATAAGCTCGCNAAAGGCCGACAGTCGAGCCGGAGTTCTACGACTCGAGCACGATCTTCTTCAGCGACATCGTCGGCTTCACGANCCTTGCGGCTGCCTCATCGCCCATCGANATCGTCGACCTTCTCGAACGACCTTTACTCAGGTAAGACTTTTGCTTTTATGTCGCAACCTTTTTTANTGTGAAAAAGGTGTTGATCGTTGCAGCNTTCGACGGAGTCATCCGACGATTCGACGCGTACAAAGTGGAGACNATCGGAGACTCGTACATGTGCGTTTCGGGTCTTCCAAANCGNAACGGACAGTGAGCACGCTAACCAGATTGC
hypDuj5-567.raw#buffer	TCAGNCAAATGAATCATCGTTCGGAAAGTTAACAGGCAGGCAGNCAGGCAGACAGATCGACAGACAGAGGACCAGACAGACAGACCGGCAGGCAGGCAGACAGATAGACAGACAGGCAGACAGGCAGTCGGCAAGATAAGCAGAAAGACAGTAAGACAGACAGACGNACAGACATGCAGACAGACGGACAAACAGACAGACATACAGACAGGGGCAGACAGATTCAGGGACNAACAGACAGAAGGTTCTTCCGTCCGTCAGCTTCANTCATTTTTTTCTTTTTTT
hypDuj5-1489.raw#Unknown	GGACGGTTCGGCGGTCAGACCTACGGACGGTCGGACNANCGGACCGTCCGTCGAAGCGACGGACGGTTCGCCCGAGCGATGGATAGTCGGCGGCGGAAGAGTCGAAGCTGGGATCGGTCAGACGGTGACGGACGGACCGACGTNTGGTTTCGACCNGGCTCGGCGGACGGTCGNCCGGGGCAGGCGCCGGAGCGACGGAAGGTCCGTCCGAGTGACGTNGGCGGTCGGCCGGAGCAGTGGGTCGGTCAGACGGACGGAAGGTTCGACCGAGTGGGGACGGTGATGGATAAGCCGGTCGGAGCATGGCGGGNGGTCCGTCAGANNGACGGANGGTTCGACCGAGTGGCGGACGGTCGGAGCGGTGGACGGTCCGTCAGAGTGACGGANGGTCCGACCGAG…
hypDuj5-5411.raw#Unknown	ACTCCATAGACTACATGGTTAAGGCCCATGGCCACCCACACGCTGTCCCTNCAGCAGTGGAATAATGGAATAAACATAAATTCCANATTTGATTGATTGCAAGTCGCCACGNGCANCCACTACAGCNGTGGAATAATGGAATAATCTCCATAGGCCACATGGTTAAGGCCCATGGCCACCCACACATGTCCCTACAACGGTGGAATAATGGAATAAACTCCATAGGCCACATGGTTAAGGCCCACGGCCACCCACACGCTGTCCCTNCGGCAGTGGAATAATGGAATAATGTGATAACTTAAACAGCAACGCTCATGCGTTTGGCTGCGGAATATTTTAATAACCTATTTGCGCGGTAAGGTGGCAATGGTAACCAAACAATTGTGTGGCCGTAAAATA…
hypDuj5-3987.raw#Unknown	AAAAAAAAAAAAAAGAAGATTCCAGGAAGANGCATATCACTAATCGTTGCGAAAAATAAAAGGAGGNTACGAAAAGAACTTGTTGCTCGAGCAATCCCGGCCCCCCCCTCNATNTTAGCGTCGCTCAAGTAANATTGTTTTANGCGTGGCAAAAAAAAACGTGGTGTGCAGCAGTGACGTCAGTCATACCCATAGATCCGGCTTTGTGTCATGACACGTCTGCCAGTACGGTATAGTACGTAAACGTTAGTATCGACAGTCAACACCGGCATCATTCATATTCCGCCTCCGGAAGATTGCAACTAACGTCCGTCCGTTCGAAGGTCTCTACTCAGCCGATAATAAGACGTCTCGCAAAAATGGGCCAGGAAAAAAAAAAAAAAAAAAAAAAAAAAAAAA…
hypDuj5-1523.raw#Unknown	TGAATATTCCTGGCCCCGCCTCTTTGCCCAGGACCCCTAGTTATTTCGGCTGTTTGTCTGGTGTTCGCGCGTTGTTTTGTAGCGGCACCTTTTGTTTATTCATTTTGAGGTTGTTCTGGATCTGTTCTGTGGTTCGTTCGTGTAGAGAACGCTTTGTCTGCGGTTGTGTTCTTGTCTGTGCGGTCTGACCGCCAGGGGATAGATAGCGGGTAGTTTACCGTTTGCCGACTCGGCGGCCGTTCCGCTCGTTTTGTGCAGTTGTTTCTGCTCGTTGTCTTCTCATAAATCAGTGCTCACGGTTCTTCGGTTGCGATCGGTTCNNCGCGTAGATCAGTGCTCACGGTTCTTCGGTTGCGATCGGTTGGATGCGTGGAGTAGCTCAAGTTTTGTGTCTGTGTC…
hypDuj5-6175.raw#Unknown	TTTCAACCTTATCCGGATTTTGTTTAAANTTCGCCGAGCCGGAATCCGGATTGTTCAGCTTAGGACCCCGGGCGCCGCCCTCAGAGAGCCTTGAATGGTCAGTTTCGAGTGGTCAGTGTCCATCCCTTCCGAGTCGCTCCTCCCTCTATCCGGTCACTGATGATCGCTTCTCACTCTTGGCGAATGTTAGTCGCTCTTAGTTCATTCTCATCACTCTTCGAGCTCCCCGAAATTTGTTTTCCTCCCACCCGCCCAACTGTTTTCGTTTCACTTTCTCGAATACATAAGGGGATCTTCGGACTGTGTCCGAATCCACCTCCTCCCGGCAAAACAAAAGAACTTTCGTGTTTCGGTTTTTTTTCGGTAGGCAAAGTTAAGT
hypDuj5-4546.raw#DNA/hAT-Ac	AGAGATGTTAACGGTTTGGTCGAACCGGTTTAAACCGGTTCGGTTTGGGTTTTTAAACCGAACCGATTCAAACCGGTTTCAATTTTGACCGAAACCGAACCGAACCGGTTTAAACCGGTTTATGTCCTGCANATTTTCAGGTTCGTTTTAATTTTCGTTGAAAACACTGCCAAACCTGGTTTGAATTCATATTTTTCGGAGGAAAAACTTAGAATGCTAAATGCGTTCTAGTGAATCAGCAATCATTTCTCGCAAAATGATCTACAAACTTTCAGTTTTCATTCTCCGAAATTAANTTCGGGGCATTAGTGCCCGGTTTATTTCCAACCGGTTTAAACCGGTTTACNCCGGTTTGGAATTTNAACCGATAAAACTCAAACCGGTTTGCCCTCCAAACCG…
hypDuj5-3982.raw#Unknown	AAATTCGCAAAGGCAAAAAAATTCTAACTGCTGTCTCGGTTCTGATTCCGTCCTTTGTAATGGGTCCGTTACTGCAAGTACTGGAAGTAGTGTTGCGGTAAAAAAAATCTGACTAGTATAAGATAATTTGTATCAAAATGGTTGTTCTGTATTGTGGCAGTGTGCATATGAACTGGTACATATAAATAGGTATTTATGTCAATGGTAAAGTTGTGAGAAAAGGAATTGCCTAGAGTTATCACAGCGTTCAGTAGCCTACAGTGAGTGAGTCTTCTTGTTTTGCCGTACAAAATTTACGACACGCTGATGANTAACAGAAATAAGCGGAAGTGATTGATCTGGTGACTGTATTGCCGAGGGGGGGGGATATCAATCTTGTTTGACGGCCCCGTCGTTGCC…
hypDuj5-5077.raw#Simple_repeat	ATTNGCTCAATAGTTTCATTGAGCAATAACATTAATTTTCGCTCAATAGTTTCATTGAAATANTTATTTGCTCAATAGTTTCATTGAGCAATAATTAATTTTTGCTCAATAGTTTCAAGGTGGGGCGCAGAGGCGTGACTTGCACGTTTCCAGGGGTCTTCACTACCCGTTTTAGCACAGGGGCCTAAAGGGCAAGGAAGCAAAGAGGTGTGGTCACGAGGGTGTCAGCTGCTTCTTGCATCATTCAATTTCTTCCTGCGCGTTTTGTTTCGTCTCTTGGCAGACTGAGTGACTGGCGACTGAGTGACTGACTGACTGAGTGACTGANTGACTGAGTGACTGACCGCCTGACTGACTGACTGACTGACTGACTGAATGACTGACTGCCCCTCCCAAACC…
hypDuj5-4399.raw#DNA/Maverick	TCTTCCTCCGTTTACACTCCCCATCACGGAAGTAAAGTGGACAAGATTGATGCCATCCTCTANTGGAGAGCCGTTCGTCGATTGGATGCTGATCTGGAACCTCTCCTAATGTCCAAACGTTACCCCACCATGGAAGCCCGCTACCGCACCATGCCCTACGGTTCCTACGACAAACTAGCTTTTGCGTACCAAGGATTCCATCTTCATGATTTTGAGTATCCCAACGACAACAAAGTCCGGTGTGCTTATTGTGGTCTGATCAAGAGCGTCAAAGAAGCGGAANAAATCGTGGCGAGCGGCGGACCATCGATAGGACTACGGCATAGATTGGATAGTCCATCCTGTCCTTTTGCTCGTCAATATATTAAAGCCCGGTCAGAGTTTCTTGCTGTTTCAGAG…
hypDuj5-144.raw#Unknown	AAGGGATGGCAATTACGCGGTTAACCGTCTCAAACCGCGGTTTGAAACCGAACCCGAGTGACGCGGTTTGGAAAATAACCCAAACCGTTTAAACCGGTTCAGAATCCAAACCGTCCGGAATTACGCGGTTTGAAAACGAAACCGCCTACAAACCGAACCGCAAACCGGATAACGAACCGGTTTAGAAACGCATATGCGTCGGACAGGGAAGATGNGCAAAGTTACTANGAGCAAGTTGCTACATTTTCGAGTCAGTATTGCGGTCGCAAAGAGAACAATCCCAGTTTAGCGGTGCACAATTTCTTTGCCATTTTTACCAGTCAGCTCACACTGACAGCTTTGTAGTTTCTCACTAGTTTCCTGCATTGTGCATGGTCTAATTTTGACTATCCTTTTTTC…
hypDuj5-2416.raw#Unknown	AAAAACAATAAAGAGCTCGGNAGGTTCGGTTCGTTCTATCGTCCTAAACTAAGANGTTCGGTCCAAAATTACTCAGCTCTGGGTGTCGGTTCGTTCAACNNTGNTTGACNTNAGGTNTTCNATNACTGTTCAGCTGGGATGTTCGGTTCGTTCCGNTGTTCAGCTTGGGTGTTCGGTTCGTTCGATAATGTTTAACTCGAGATNTTCGGTTCNNNAAATGTTCACCTCGGATGTTCGGTTCGTTCGATTTTTGATTGTCAGATNTTCGGTTCAANAAACGTTCAGCTCGGGTGTTCGGTTCGTTCNATCGTTTTGACTCGATTACATAAGATGTTCGGTTCAAAAAATGCTCAGCCCGGGCGTTCGGTTCGTTCAATCGTTCTCAGCTTNAGATGTTCG…
hypDuj5-10540.raw#Unknown	CTGTCGTTATTCTGCACGCCGACTCCGCTGGCGATGCACTGCGCGCCCACTTCCGGCNCCCGGTCCTCCAGACANAGCGGGCAGGCGCACGGNCTGTTGGCGAAGTCGATGNCCCGGCCAGCGTCAGCAGGGCGATGTCGTTGTTGGTCTGCTTCAAGCTTTGGCCTGTCATGTGGGTCGATAACCCGGGTGCGGGAACGCCCTGGTCACNCGGNAGTCCTCCGCGCAGCCTCGAGGTTCGGCACCGACGGCGTCGTTCCTAGCGCCGATCCGCACGGTGANGTTGCTGGCCGGATGCGGCGACGGATCGTCGGTGTCGAAGAGGCAGTGNGCCGCGGTGAGGATGGTNCGACTGCCGATGATGGNNCCGCCGCAGGT
hypDuj5-11345.raw#Unknown	TTTTAGGATCGGCCAACANCGGCGGNCTGAAAATCGNCTTCGTNAGNGAGGCACCGTCCGGTCGCGGCGGCTTCGTCGTCACCTACACCATCACCGGAACGACCGGGAAGCTGACCGTAGCCCCAGAACAGCTGGTCGACANCGTNCACAAGTCCATCGGCGCCGCGCGAGTTGTTGGCGTGAAGATNCCCGCGGGAATACGCATCACATCCGGATCGAAGACCATCACCACCTTTGGCTCTGGCTCCGCTAGCCTGAATGGTGGCAACAGTAAGCTATCTCGGTAGTTTGTTGGGNTAGTTTGAAAAACAATNTTCATGTGTCTTTNTGCTTGCTTGGNCAGGCGACCCAGAGTGGCCAGTTGGACGTNACCGACGCCGCCGAGCTCGCCTACACGAN…
hypDuj5-5221.raw#Unknown	TAAGAATTGGATATGGGGGACTAAGCTTAAGGGCTCTGCAATGGGAGGCTGGGGTCAGCGGGTACGTTGGGTACGACGGTCCAATGGTTCAGTCGGTTTCATTACTTGAGGGACTGTGGGTACGATGGTTCGATGGTCAGTCGGTTTCATCGATCGAGGGCTGGGGGTCCGATGGTACGTTGGGTACGATGGTTCGATGGTCAGTCGGTCTCATCGGTCGGACCGATGGTCGTCGGGTACGATGGTTGGTCGATAGGTTGGTCGGACGGTTTCAATGTCCGATGGTACGTTGGGTACGATGGCGCAACCGTTGGATGAGATCACCGTACCCATCGTACCATCGAGAAACGAAGCTAGGACCTTACAGCATGGCAGGCTTCTCAAGCTTAGTCCCCCGTA…
hypDuj5-2390.raw#LTR/Pao	AAAAAAAAAAAAAAAAAAAAAAAAAAAAAAAAAAAAAAAAAAAAAAAAAACGATCCCGCCGCCTTCNCCGTCATCGACCCGANCAAGTACATCCAGCACAACCTCGNCGCCGCNGACGGACTGGCCGGNGTCNNGGNANTNNTCGCGCCGGTCGCGGGCACCGCCGAAGTCAACGCCGTCCGNGTCTTCCAAGGACGGCGACTACGTCTTCGCCCACACCGACTACNNCACTTCGTTCTCGGGCCGGCCCGAAAATCGGTTTCGACATTTTCCGCTTCGAGGACGGCCTNATCGTCGAGCACTGGGACAANCTNCAGACNACGCCCGGCGAGCCCAACCCCAGCGGNCGGACCATGATCGACGGCCGTCACGCGAGTCGCGCCCGCCCGAAGTCCAGAC…
hypDuj5-2284.raw#Unknown	GGGTCGCGCGGACGTCGGCTACACCGAGGGCAGCCNNCAGACGCCGACCCCGACATCGACNGACTNGCCTGGGACGGNATCATCCTCAACCGNCACTACGCCAACCCCATNTGCACCCCGACGCGNGCGGCCCTCATGACGGGAAAATACGCCTTCCATATCGGTAACANTTTTGTCAATGAGCAATCAACAATGGTCAGCTATTGCGTTTATCTGCAAACTGATCGTCTGTTTTTCGTATTCTGTGTTTCACAGGCATGCAAACCCGAGCNATCGGTGAGGCCGGCGAACCATGGGGTATGCCCTTGNATCATCCCACCCGCAGTACCTCAAGGACCGTCGGNTACTCNACCTCGCGTCTTGGAAAGGTTCGTCTTGCCGCCTAGCTTCTCAGTCGAT…
hypDuj5-7477.raw#Unknown	GAGGAGNAAAAATCAGCTCGAACGGNATNGGGAGCTGACCACGCCGGACTGGTAGTCNTCGTGCGANAANGTCTTTCCNGGTGGGAGCTCCAGCGTGAAGCAGCGNAGCAAATTNGCGACGAACAGGAAGAGCTCCATCTTCGCCAGGGCTTCGCCCAGGCANGCTCGTTTNCCTGAGNAAAGAACAGGACTNATTAAANCAGATTTCANATCCTTACTAATTTCGNACGTGTCAATTCAAANACNCGCGTGAANTCNANAAAGNGTGTAATTTCGGCTAAGGCTTTCANGTCGGTCAAACGTACCGATNGAAAATGGCGCGAANCCGTCNGGCCTGATCAGTTTCCCGTTNTCGTCCAGAAANCTCGTCGGGTCAAACTCGTCCGGATTTTTCCAGCA…
hypDuj5-845.raw#Unknown	TCGAGCCANNCTAACGAAAATGGGCGGTCGCAGACGCGCCATTGGCGGAAAGCCGAACGAAAAGNAAAGANTGTCGAGTAAGAAGTCTGCGTATCGGTAATGGCGGCCGTTTCGCGTGAATTCGACCGGTTNGGCGGATGCCGCTTATGCCGTCGCTTCTTGATTGACGTNGTCGGTTTTCAACCCACCGGGGGCCCGTCTCATTGGTCGATCGATTGAGGGGTCCGAAACTGACACCCTCGAACTCGTGGTTGATCGTTTGATTTGGAGGTAAAAGACGCTGTCGGCCAGTGACGAGAGCACTGAGGCCCTACCGGTCACAATTGCGGCGCCATCCAGNCCAGCCAAAGTTTTCTCTTTTATTTTTACAAGATCGGTTTAAAAAAAGGGACAGGTTCA…
hypDuj5-2281.raw#Unknown	GGATCGGACGGAAGGNACCTTTGCCGGAGACGACAGCTGGAGAGTTTACACTCCGGCCGAGATCAACTGCAACTTCCCGGAGGGNATTGAAGTCAGCNAATGCGTGCCGGACGNGGCCGACTGTCTGTTCGACCTGACCAACGACCCGTGCGAGNCGAACAACATCGCCGACAGTTATCCGGCAATGCTGAAGCTGCTGCAGGACAAGNTCGAGGCCTACAACGCNACCTCCGTTCCCGCTCTCATNAAGCCACGGGATCCCGCCGGTCCGGAGGCCGAATGGGACGGTTGGTGGGTGCCGTGGNTGGATCCCGAGCCGGTGGACAAGGTGCCNCCGNCCTGCGCGCCCTTC
hypDuj5-1212.raw#Unknown	ACTGGTTAACGCTCCGCCCTCTGTATTCGTCGAATGATTTTGTGGATGCTAATCATATTTAAATTAAATTTTGGATCGAATCGTGTTCAAGAAACTATTTTTCCCGGGGAAACCAAGAATACCGGAAAAACGACTTNCCCTTTATGCCAAAAATCAAATTGTCGGACGTTACCCAAGTGTGGACCTCTCGCTTGTGTTGGGTCAACGTGCTTCGCAAGTATTTCCCGCATAAACTGCATTCCACAAAAATGCTAACGTATTGCCTTAAACCTTCAAANATTGTGCAGATAATTCATCTAGGTATTGCGTGTATTTATTCGATCGGTGCATTTTGTGCAAAAGCATGGCTTTCAGTCTGTCTGTCTGTTTGTCTTGGGGCCTCCTCTCTTGCTCGACCAC…
hypDuj5-926.raw#Unknown	ACACCGCCAATAGGGGACAATAGGCCAATCGCATGAGAGCTTCGTCCCATCTGATTGGACATGTTACGGCGGATCATCGCTCTTAATTTTTTAACGTTTAATAGCCCTTGTTGGTGAAATGAGCAAAATGCCGTACGTTTTTGCCGCCGCCGAGCACTGATATCATTCGCTCTGACTCCTCATTCATCGCCAACTCAATGAGAGGANTTCTGCCGTTGAACGCCATTTTTATAAAGTTATTTTTCGAATCAAAATGCGTAAAATAATACAGATTGTCAGGGATGATTTATTCGGCCGTTATTTTTGTAATGGTTGACAATTCTTCTGCCGTTACGCCATTTTGTTCTTGCCAATCAATTTCAGGCCAATTAGAGCCGCAGATTAGTGAAAAAGAGAAAG…
hypDuj5-22.raw#Unknown	GACAAGGAAAGCCCGTGCATTGATGCGCTCAGAAGTGTTCCTTTTTGATGAAAATCGATAGATGAGATATTGCTCTATTTGTTGATACCGAATCTGAATGCGGGAACTCTGAATTGACCGAGCAAAATGTCGACATCTTTAACTCCTCCCCGGAATGAATTCTCAATAAGATCCTGCCAATTGATTGATCGATACGGTGCTTGAATAATTGTCTTAGCCAATCAATGACCAAATTCAGTGGTGCGACCATTGATTAAACTCTCACAAAGCCAGCCAATCACGGCGGTCATTGATTGCCGTATTGGTGGGGCAGGCTGTCAATGGTGCANCCAGTCGCAATTATTCTGGGACACATTCCTGAGCAANTAAACGCCGAGCTGTCCAACTTTCTACATTGAA…
hypDuj5-1214.raw#Unknown	GGGGGGAACCCTTGTCATATAAATTATGGAAGGGGGTCTGAAGTGATCGTATAGTCACGTTGGTGACATATAGTTCACAGATGCAGGGAACAGGCGTCGCTGGTTTCATGGAGACAAAGACTTCCAAAACATATTTATGACTCGAAGGGTAGTTTCAGATTGACTTCAGAGTGGTCGACGCCCTAAATTGAATGTGAAACTCGGGCTTCCAAAATGTCATCCGACCCCAGTATTTGTTATAAAATTGACCCTTTTCANTACAATGATTGAGGAAGAAATTCGTAGATTTGTTCATCTTGCAGCTATCACTAACGATTAACAAGGCACTCACATGAAAGCACCCAGCTGTGCGTAATTGTAGTTCATTCAAAAATAGCATTCGCAGACTGACAACGTCTA…
hypDuj5-2207.raw#Unknown	GTTTAGCCCGCCAAGGGGGATCAACCGAATCAACTCCCTTGAGGGGCGCTTTAGGCCACGCCCCAAAAATATNTGCGTTTGCTTGTTTTGGATAGAAAATGTAATTCTGGATTGAAAATATTCGGGGGGATAGGTTAGTTTTAAACACAAAAAACATTATTGTTGGTTTTTTAGACCACAAATAAATCATTTTCTCCCGACCTACAGCTTTTTGACTCTAACCCCTCGAATATTATTTGCTTATAATAGCANTCTCTATCGAATAAAAACATAAAAAATATTTGGGGGCGTGGTTTTATTGCCCCTCAGGGGGTCGATTCGGTTGATCCCCCCCTGGCGGGCTAAACGCGGCTC
hypDuj5-671.raw#Unknown	AGGAAGCGGCGAAGAGGCGGTGCATGCGGATGCTATCNGGCTTTATCGGATTCTCAAGGGAGAATCGTCCGTGCCGGAATACCTGCGGAAACTCATCGCCTTGNAAGACCGTGGCGGACGCTGCGGAAGAAACGGATTGCTGCGGAGAGTANAACCACATTGGGCGACACTAAATTTCGTTCGAGATTGAAAAGTCTGTACGCGAGAAAAGATCTGACTGAAGAGCTGTGGCAGTGTTCTAGCCTTGATCTGTTTAAAACCTTGATCTCAACGTTATTGTAGCTACCACACTTTACTATTGTCCAGCGAACCTGGATTTTGTGTGCTATCGAATAAATCAATAA
hypDuj5-1094.raw#Unknown	ATGGTCGCACGGGTCTTTATCCGACTCCTGATTACTGTAATCCTACTCGGCACTTTGCATTNTGACCATGNCAGCGCNATTCAGAGAATTTAGATTCTTTATCCACAGCAAGATAACGACAGTACCACGACAATGCATATCAACGGTTCGGTGAAGCATGTACACCGGTGAAATATCTGAAAACAATTGGGCGCAATGCTCATACGATAGTGCGCGTGCCGAGCCATTGGACGGCACATGGTCCAGGCCTGGCTGTTGTTGTCTACGCGCTCAGTGGACCGAAATCTCTCACACGTAAATCTNCATAGGTAACACTGCAATCCTCCAAATTCTTCGTTCCTTGTTCCTCGCAATGTTAATCGATATCAACCTTGCCGGCCAGGCGTTCCAAGCCACGAC…
hypDuj5-3373.raw#Unknown	ATTTATACTTCGTCTTGCGACCCCCGTCTTGTAGGTCTTGTGCTTTTTTGCGCGCGCCTGTTTATACTCGCAANACGTCTTGCGAGTATCTGTGCCCACGNACTCCCGTCAGGGGTAAGAAGACCGTCTTTTTTGGTCACAAGACGAAATAGGATGAATCCCTGTTTTGTCAAGACGACAAGACGCGCGACGTGAAAATCTGCTGGTNTTTTCTCACTGAAAATTAAATTTTGGTACTGCGAAACTTGATCAAATTTACTTATCGACGGTATTGGAGTCGAAAAACAGGATTTTCACTTCAGTTGACGTTCGTCAACAACGTTCGGCCACTTCTCAAGACAGGCTACGNATTTCTGGCCAGACTTGGCNTGCACCTAGAATCGTTGCTTTAATTCGNTC…
hypDuj5-3464.raw#Unknown	CCGGTGGACCCTTCATCGGNGACTTCAAAATGGGCGCNCTCAACACGCTGGGAGCGCACTCCTTCCCCNACACCGCGCCNCAGATTCCGTCCGTCGCCTTTATGGTNTACCAGATGCAGTTCGCCACCATCGCCGCCGCCCTNATCTTCGGCTCCGTCCCNGAGCGNACTCGCTTCGTCCCCGCNATGGTCTTCGTNTTTNTTTGGACGACTTTTGTGTACGATTTCGTNGCNTACTGGACNTGGGCGGACCACGGGTNNNTNCGNAACTTCGNCTGCGTCGGGCATCGATTCCACGACGGTACCCTGCCCCATGCGGGGGCTACGACTTCGCCGGCGGCGGACCGGTCCACATTGCGTCGGGNTTCTCCGGNTTGGCNTACTGNCTGGTGCTGGGCAA…
hypDuj5-748.raw#Simple_repeat	GAAGATCTTCAAAGAGCANATTCAGAACCCTCCCTCACTNTTTTTTGAGATAGTTCCATATTTAGATGAACGAAAATTTATTTCGCCGGTATGGTACACAGAANCGTTTGGCCGGAATTTCAAAGTTTCAAATTACAGTGCAAAAGTTCCACTGCAAATCAATCGGTTGATTGATTGATTGGTTCGGCGCTCGTTCAGTGCGATTGATTGATTGATTGTCCTGNCGGTTAGATTATCGACTGATTTTNCTTCAACGAGAAATTTTACTTGGCGACTCGACGACAAAGAAACAANAAAACCTATATATGAATCAGTATAGTCGATAAGATGGAACAGAAANAATTCCGAAACAGCAACGCGGGCCAATCCTGAACCCGTGAAGCTGACCTTGAAGCTGAT…
hypDuj5-4121.raw#Unknown	TGTGGTAAACCGAAGGGTGTTTACCACGGCAGACGTAGTGAAAAGGCGAAAACTTGCACTGTATTTAGTATCGCTGCTGTGGTCTACGGGCATGACACCCGCTTTAGACGCAGGTAGTCGCCGGTTCGAGTCCGGGCAGTAGCAACTTTTCGCCTTTTCTGTGCGTCTGCCGTGGTGAAGACCCTTCGGTTTACCGAAG
hypDuj5-1108.raw#LINE/I	CAACACCGTGTATAGCCCGCACGTTAATTGCATTATTGCTTCGGGGGAATTGTAGTAGTTACCCGACGACCTTCGACCACGCCGGGTGGATCGACCGTGAACCCGCTGTTGGAGCAGGTTCTACAGCGGTCTGCGGCTCAACCGAAGCCGAACTTTTCCTTCAACGCCATATCAGCCGAAGACTGCGCTGCNCTCAAAACTGACAACTGCCGGGTTANGACAGAAGGACAATACTCCGACAACTGCGCTCCNAATAGACCACTCTTCACCTACTGCAGTTCCAGCGCTGGNGAATTTGAAACGAAGTATTTCCTGCTGAAGGTGGGACGNTTGCGCGCCGGCCGGGGAATGCATTTTGGACCTACGGGAAGCGCCGGTTTACCAAGCAAATGTTCGACC…
hypDuj5-1592.raw#Unknown	AAAAAAAAAAAAAAAAAAAGTTTTTGAAACTCGTNTTTTTGGGCGTAACTGANCACCGTAGCGAANACNACGGCGCGATAGCCGGGATACGCNGTCCCGTCGCATCCCTGACGAAGCGCCATCGGNGTGANGTAGTTGAGGATGTTNAGCGGCANGTACCAGCCGTGNAGCCAGACCGCGACGGCCANNGTGCCGCACAGNGCGGACTTGACGCTCCTGTTNCGATGGTACCAGACGGGNGCCAGAAAGGCGACCCANCGATCNCCGCAGATGACNAGATCTTGCATCATCGTCATGATCGGCAGNACCCANATGAAGTACTGGAANACCGCGCAGGNGAAGGGAGNGTTGAGCCAGTCGCCCGGGCGATGGGNCGGGCGATGGCTTGCGGCCAGTANG…
hypDuj5-2149.raw#Simple_repeat	GGATAAGCAGNCAGTCAGTCAGACAGGCAGGCAGACAGACAAGCAGACAGGCAGACAGGCAATTGACAAACTGGAGCAGACAAGCCAGTCAGGCAGTCAGGCAGACAGACGTCAGACAGAT
hypDuj5-787.raw#Unknown	AAAAAAAAAAATGGTAAAAGTGATACTGAAACAATTATCCCTTGAGCAAGTCTGTTTCCTTACGGTAANATTATTAGAATTATTTTAACTAGCAAACGATGCGATCGTTAGGAAGACCGAGGAGCGAATATTTACAGTCAGCGGAATTTTGTTGATTCGAGAGATTTCCGCGAATTAGATTTGGTGGTAAGAAACCAATCAATGCAGCGTTGCCGCTGTGTGCCGTTCCGCTCCCGCGTGACATAGCATTGGGTGACCACGCCCTCGGCGCCTCGGCGGTGCGGAACGTAGACGGGACAGACAGACATTCACTTTNGCCAACCCATACNGTGGGAAGAGAAGACCTCGTCGCTTCGCTCCTCGGTCTGATTA
hypDuj5-44.raw#DNA/MuLE-MuDR	CGCCGCCATACGTAGAGCGCAGAGCAATAGGCGACACCGGTCGGCTAGAANTGGCCGGGTCGGACGTTTATTCGGTCCCCTTAGTTAGCCGCCCGGTTGAGAGCAAGATGCTTATTGCGCCGGTACAATGAGCAGCTTCGTCGCCTTTTCTGTTTTTGCATTTATTTAAATTTTTCGATACTTATGCAGCTAAACCCGGCACTATGAATCTTTTCTCATGCGCAGTGTGCCTGAAAAGGGGTGTAATTAATGAATTATACATTAAAAANTCCCTCGTTCGTCANGTGAAAAACGCCCATCCGGAAGAAACGAAAAATAGTGCCGAACTTCTACGTAAGTGATATTAATAATAACGTTTTTTCGAAATACGCGAAATTTGTGTAAAATTCGACAGTTAGT…
hypDuj5-1062.raw#Unknown	CCTTGGCCAGTTATGGGACAACGCGTATTAGAAAATCAGCGGTCAGTTCTGTCACACGCGCGTGCGTCTTGGGCTNCCTAGGCTCACCATGGCGTTATACTTATAGCTATAGCTGGNGCGTCTGTACCCACCCTGGCCTGACTACCNNACTNGCAACCTTGTATACTTAATACNATCTTTTATTAATCCTATGCAGTAGCAGGTGTGTCTGTACCCGCCCTGCTGTACCTGACCTATACTTTTTACTNNCTTANTACTTACTCNCTTNTACTANTTATGTGTGCAGTAGCAGGCGTGTCTGTACCCACCCTGCCTGACNTATACTTATACTTATATACTTAACTATAGCTTATACTTTATAGCAGTAGCGGTCGTGTCTGCCACCCACCCTACNTGACT…
hypDuj5-2702.raw#SINE?	TGGCCGAGTGGTTAAGGCGCCTGACTACGAATCGANTGGGNTTCCCGCGCGGGTTCGAATCCCGCGCGGTCGAACTTTTTTCTT
hypDuj5-645.raw#Unknown	CCCATCCCACGTACAAGCTCACCTACTTCGACGCTCGCGGCGTCGCCGAGGCCGCGCGGTTCGTCTTCGCCTACGCCGAGGTNCCNTTCGAGGACGTTCGGATCCCCGGAGCTCCCGGGACTGGCCGGCGCTCAAGCCCAAGACGCCCTTCCGACAGCTGCCGTNCCTGGAGGTCGACGGNAAGGTNTTCGGACAGAGCGCGGCNTTCGCGCGACTNCTGGCCAAACGGTNCGACCTGGCCGGNACNACCGACGAGGAGCAGGCCCANGTCGACGCCGTCGTCGACTATNNGAAAGGTA
hypDuj5-1173.raw#Unknown	ATTTTAGTGGTATCCAAAAACAGGCAAACTCCTGAGTTTAAAGTTTTTTTCGGAAATTTTAACGCTTATAAACTGATGAAAACTCCTGAGTTTAAATTTAAAATCGCTAAACTCGTGAGTTAAAACTCAGGAGTTTCAGGGTTATAAC
hypDuj5-2874.raw#Unknown	AAAAAAAAAAAAAAAAAAAAAAAAAAAAAAAAAAAAAAAAAAAAAAAAAAAAAAAAAAAAAAAAAAAAAAAAAAAAAAAAAAAAAAAAAAAAAAAAAAAAAAAAAAAAAAAAAAAAAAAAAAAAAAAAAAAAAAAAAAAAAAAAAAAAAAAAAAAAAAAAAAAAAAAAAAAAAAAAAAAAAAAAAAAAAAAAAAAAAAAAAAAAAAAAAAAAAAAAAAAAAAAAAAAAAAAAAAAAAAAAAAAAAAAAAAAAAAAAAAAAAAAAAAAAAAAAAAAAAAAAAAAAAAAAAAAAAAAAAAAAAAAAAAAAAAAAAAAAAAAAAAAAAAAAAAAAAAAAAAAAAAAAAAAAAAAAAAAAAAAAAAAAAAACAAACGNTGTTGGCTNAGTGATNNCGCCTGAT…
hypDuj5-1147.raw#DNA/Maverick	GAAGTAGGTGGTTANATTATTTTTTTCGCAGTAGTTGTTAAACTGCTTTGTATTAAANTCGTTGTCTGCGTTTATNCTTTGAGGTTTACCCATGTGTTCAAACATCTTTTCTAGATTTNCCATNATAGTAGGNAAACGTCGGTTGGTCATTGGAATGAGTTGCAAGTTAGCGGGAGTAGACATCAATACACACCAGTGACGGTATCTTCTAGTGTGTTGAAACATAAAGCGATGCTCCATAAATCATCACATTCCAATTTTGNAATTCNCTCTAGGAAGANGNCGCGCTTGACTGTATTAAATTTNNTTGGTTCCTNGATTCCTTAATTGACTTCTGGTNAGCTGTACTGATCTCTAAAAAGATANTTTTGTGTCTCTATAGAAGTTTAAATCTTCATT…
hypDuj5-3355.raw#Unknown	TAGGGTGCCAGCAACAGGACCCAAAAAGGGGTGGCCAGACATGGGANACCATCCTGGTTACATGCACTTCTAGTTCGGTGGCATGCGACTCTCAATATATGGTTACGTTGATGGATAAGGGCGGCGGCAAGAATACTTCGACAATTTGGAAATTAGCCTGCGGAATTATATAAAATTAATGTTTGTTTTTGCCACCTTCAGTTTCTTTTATCGATCNAGCTTCCATTTAAAAACGTTATCTTATAATGGATTTTTTTTCAGATTTTCAACTCCATCTTCATCGGCGCGCAGAANACGCGGTCTGGATGCGGATTAGATTCCGTCGTGGGGTTTTACTCCCTCGTTCTAACACCTCTGAATTTGTCGGCCATTTTCCCATAATATGATCACACTCACACC…
hypDuj5-2562.raw#Unknown	ATTCTCGGCACTTGCCGCAAATGTTGTCCGATTTNAATGAAATTTTTTTAATCGATAGAAAACATTTTCTAAGAAAAATATAAGTCGGGACCCGGGGGTCCGACCCCTCAGGGGTGGGCAAAATGGGCGCGAAGTTTACAATTTCCCGGTTGATTGATCGGTTGATTGAGCGANATCGGAAAANCCGAAAAGTCCAATNTCTCTTTTCCGATACTTTTTCGGNTCCAAAATATCTGATTNGTTCATAATNTTTTGATTACGNTATTTTATAAAAATAGCCGGGGGTCAAAGATAAATCGAACAAATCTCGACNTATTTCGATTTTTTTTCAGTCTCCTTTCGCGCAATCAATCAATCAACTCGAAAGGCAGTGCGAACTTTTGCCCATTTTGCCCACCC…
hypDuj5-4716.raw#Unknown	AGAATTATCGACAATAATTGGAGTTAACGGGAGGCGGAGCAAACGAGCTGACCGGAGGCCGCCGGCGAGTTGGAAGTGTCTCTCCCTCGCTCTCTTATCCTCATCTCTATTGCGCATGCGGTGCATGTGTGCATGCGTGCATGGTTTGAACTCCTTGTGTGCGGTGTGTTGTGTCCACGACGAGAAATCACTCTTCGTGTGACTCGTCTTTTCGCAGAAAAATTTCCCCACCCGCCCGCCCCTTTTGTCTTCTCTTGTATTTTGTTATTTTATCTAGCGCGCCTCTTTTTCGCAATTGTATCACGCCCAAAAGAGGTATTTAGGGGCCCTTTGTGGGCCCGAACTCAATAAATATACCCCGCAAACGTGTGCGTCGAGTTGGTCTACGCGTCGAAG
hypDuj5-12581.raw#Unknown	AACGCGCCTGTGACGTACGCAAAATATGACTT
hypDuj5-238.raw#Simple_repeat	CCTTCCTGAGTGATGCCAAGNCTGCCAGATCTCGGAGAAGGAATATTTTATTTATNTCAGAACAACCGAAACACACACACATCACATCCACCGCGAGGCTGATGCAGCCTACGATCCTGCAAAACACATTTACCTCCCCCCCCCCGCACCGAGACCGAAAAACATCNAAAGGACCAAACAAAAAAGGGACCGACAAAATGAGAGCGTCGCTCGACAGGACTGCTGCCGCGCTTCGTTCAACGAAGAATCGCGACCGCCAGGTCCGCGCGCCCGCAACCGNTTACAAGACACACAAATATCGTGTACGCTATAAACCACAAAAAAANAACAATCAAAGACTACTACAAGTCCGTGCGGGGCACACTGTGCCGCACANACACTGCCAACTCAGNAANAAAT…
hypDuj5-2230.raw#Unknown	AAAGGCTCGTCTATAGTCGGGGCTTGTAACAGTATTGTAGCCCGACGTGACGTCACGCGCGTCGATGAACGCTCTGAACTCCGTTACAACTCGGCTACAAACCCCGCCCCCTTGTAGCCCATTTGTAAAAATAGGATCAATCCTATTTTTCACATCCCCAAACCGGTCCGCAACACTGTGCGCAAAACACAACACCGCGTGACGTCACTTTCACATCACGTTGGGCTACAATACTGTTACAAAGCCGACTATAGACGAGCCTT
hypDuj5-951.raw#Unknown	CGTGAAACGGAGTTGACACAGTCCTGTGAATACTTTTAATTGTTTGGCTGCTTAATTAAGAAAGTGAACTTAAAATGAACCAAAGAATGCGTACCAAGAAAATGTAAAATACCGAAGCAAATACGGGTAGAATAGAATAGTAAGTAAATCAGAAACCCGTCGCGGCGAACAAACACANANTGGATTTAAAATAACGAACAAAAATTGGTGAGCACACATGGAGGCGGCTAGTGCAATGGATGATGCTCCGTATATATCGGACAATTGCTTTCGAGCCATTACGTCGATTTTCTTCAAAACTGCTTCCTCTCGGGAATTAGATCTTTATC
hypDuj5-1466.raw#Unknown	TTCAACGTCAGCTCCTTCAACTGGACNTCCAGTGCAGAAAACGACACTCGTCAAACTGACCGTNGACACCTCGAGCGGTCNTCATTGACCGTNTGGTTCGCCACCTTCCTCGCCCTCTCCCTNNTCGGAATCCTCACCAACGGTNTGCTCTTTNTCGTCATAATCCGCTCCCGAACNCTGCGATCCGGAGCGGGCGTCCTCATCCTCCACGTNATCGCTAACTGCTTCATCACGTGCGCCGTCCATAATCCAATTCACGGCATCCTCGTCTACGGGGACAACTTTTGGTTCGCNCGTCCACGCGACATCTGCAAGTACGTCCACTTCCTGCTGGGCTTGACTCAGTTCGCCAACAACTGGGCCGAGGCGTCGCTGGCCGTCAACCGCCTGGTCGCGGTG…
hypDuj5-1418.raw#Unknown	GCTGTTTTGTCGCTGAACATTCGTGAGAATTTCTCACGAAAAACCGATTTTTTGACAAAATCTTTCATTTTCGTCGTTGAAATCCTCCAAATTAACTTTACGCTCAGGAAAAACCCGTTTTTATAAAGTTGCTAAAACAGCAC
hypDuj5-803.raw#buffer	TCGANATGCAAGCTNGGTCGAAACGGAAGATCAATACGGTTGCGCAATCAATCAATCAATCAATCGACCNATCCAAACGCTAACGCTCTACATTATCGTTGATTGNTTGATTGAATGATTGACGAGCCAAGCAGTCAATCAATCAATCAATCTATCGATTNACTCGAAACATTANAGCTCCGATCATCGAGCGCTCGATTGATTGATTGACGAGACGAGCAGTCAACCGATCAATCAATCAATCAATCGATCGATTCGAGACATCGAACTCTGCGCTATCGTNCAGTCGCTTGATTGGTTGATTGATTTTTTTTTTTTTTTTTTTTTTTTTTTTTTTTTTTTTTTTTTTTTTTTTTTTTTTTTTTTTT
hypDuj5-852.raw#Unknown	ACTCTTATAACTCCCATAACTCCTATAACTCCTATAACTCCCATAATTCCTATAACTCCTGTAACTCTCGCAACTCCCACTTCTCCTACGANTCCCACAACTGGCTGGACCGTCCCACCCGTTTGGNAGAGCCCTGCGTAATTACGCNGAATANCATAANGCTACGCCCGTGCTAGAACTCGACACAGGAATTTTTTTAATGCTTTGTGCTATAACTCACCAAATCTC
hypDuj5-2282.raw#Unknown	TCAGGCGCTGGACGAGCAGTTCGAGCGCATCACGGAGGCCGTTGTAAACAAGGGCGTCGCCGACAACACCATCATCGTCTTCNCGTCCGACAACGGCGGTCCCCNGGCTCGTCATGNCGCATACGTTCACGGCTCGAACCACGGCAGCAACTGGCCNCTTCGNATGGNCAAGGGTACGCTGTTCGAGGGCGGNGTNCGAGCGCCCGCNTTCATCTGGTCGCCGCTGCTGAAGAGGCGAGGNCGAGTGACNAACCAGCTGTTCCACGTGACCGACTGGCTGCCNACNCTGTGNGAAGCNGCCGGCGGCGATCCCGCGCTCCTCCCNGCCGATGGTGACGGNNTCAGTCATTGGAAATCA
hypDuj5-1836.raw#Unknown	ATCGACAGATTTGAGAACTTAAAAATTCGCAAAGGCAAAAGAATTCTAACTGCTGTCTCGATTCTGATTCCGTCCTTTGTATTGGGTCCGTTACTGCAAGTGCTGAAAGTAGTGTTGTGGTNTAAAAAAATCTGACTAGTATAAGATAATTTGTATCAAAATGGTTGTTCTGTAACGTGGCAGTGGCATACGAACTGGTACATATAAATAGGTACTTACGTCAATGGTAAANTTGTGAGAAAAATGAATTGCNTAGAGTTATCACAGCGTTCAGTAGCCTACAGTTTTCTTGTTTTGCCGTACAAAATTTACGACACGCTGATGATTAACAAAAAAAAGCGGAAGTGATAGATCTGGTGACTGTATTGCCGGGGGCGGGGTATCAATCTTGTTTGACGG…
hypDuj5-6084.raw#Unknown	GGGTTATAGCTATCCTCTTTTATAAAATCCGTGATATAACTCACTGATTTCTGAACGTGAAAGTGCAAGTCCAAGACTCTTTAATGACGAAGCTCAATACTGCCGAAATCGACCAGGGAAGTTATGGTGAAATGCCTTGTTTTTATCTTCATTTTTCTCGGCACAACCTCAGGCTGGTATGGGAGGCTTATGCATCCCAAACGTCGGTGCTTATCAGTATTTAGTCTGGCCTATCCACATGTATTTTTAACCTTTTTAATAGCGGAACTAGTAACCAGATGGCCGTACTCGATCAAGGGCATTGCAAACAAGTTTGTAACAGCAGATACATAGCGTAACTCAAAGGGCTGACCGAATTTTATCGAAGACGGTTTTCAATAGATATATAATATACTTACA…
hypDuj5-1308.raw#Unknown	AACCTAAACTGAGAAGCCTGCAANATAATACAATTTATAGCAAACAACTTCCAGACATGCTTGTGAATGAACGATTGTCTGCTTCGGACAGAGGCGTAACGNACTGCTCGGGNAGGTCGGGGNAGGCATTGCTTCCGAACAAAATAATAAGTTGAGGGGCAACGCTGTTTTGAATTCAAANANTTAACAAAACTTAAGTTCCCTCCTCAATTTTGGGAGGGAACTATGACTTTATCCCCGTTTNGCTGGTGAAAAAATAAAAATGCGTGAGGAGCAGGTTTTTTAGGGACAGTCGTACCCTGTTTTGAATAAACGATTCCNAAAAACTAAGCCGGCCCCCCCCCCCGGCACCCGTAATTGTTCAACTTTGCAGGCAAAAAAGANGCCTCGAAGTTAANN…
hypDuj5-5009.raw#Unknown	TGGGTACATACATTCCAGTGCTCCTCGACAAGGTCCCTTTCAGTTTTTTTTTCACTCATACATTTTGCCGATTTTGTGTCATCAAAACCGCCCTAAAACAAAACTAACCTCCTATTTGTGAGAATAAAGCGTCCCTGTACGAAGATCTCTAGCAAACAAATACAAGTACTAAGCGTGAATAGCAGTTTTGTTGCTGGAAAAGATGAACACCATAAGCATTTTCTAAATGCAATGATTGATGACTGGGAACATGCGCAGGGCAGAAGTGGAGATAGTGAATGCTATAAAAGGCTTATCATGGAAAGAAATGTGCTGCTAGTTGCCTTTGTCACATACGTGTATTTATCCTAACACGGAGCGATGACTTAAGGAGGACGATGCTGCAATAAAAATTAATGA…
hypDuj5-333.raw#DNA/Zisupton	AAAAAAAAAAAAGTTTGTGCCTGTGTGCGTTGTGTCTGTGTCTGTACCGNTGTCTGTGCTACGTCTGTTCGTGTGCGTGTGCCTGTGTCTGTGTCTGTGNCTGTGTCTGTGTCTGTGTCTGTCGGTGTGTCTGTGTCTGTGTCTGCGCCTGCGTCTGTGTCTGTGTCTGTGTCTGTAAAATTTCACCTTCCGTCTAAAAGGTCA
hypDuj5-4244.raw#Unknown	AGGTTACGTCTGCGTCCTGTACTACTCCACGTCCATCTTCACGGCGGCCGGNCTGGACCATCTCTATTCGGCCTACGCCTCNCTCGGCGTGTGGCCGGCCTACCTNACCTTCTCCCTCGTCTCCATGAGTCTGGTNGACCGACTCGGCCGNCGCGTGATGCTNCTGATCAGCCACGCCGGNATGATGGTCGGCATGTCCCTCTTCACCGTCTTCATGGTCCTCTCNGGGCCGTACGCCGTCGACTGGGCCAAATACGGCNGCGTCGCCAGCATCTTCCTCTTCATCGCCTTCTACGCNACCGGNTCGAGNTCGGTNCCGTGGTTCCTGCCGTCGGAACTGTTCCCGCAGGAGGCGCGCGCCGCCGCCATGACGTGGATCAGCGTCTCTGTTCGGGACTC…
hypDuj5-5044.raw#Unknown	AACGAGGAATAAAAATTAATTCGAAAGGCGTGGGCAGCCTTGACAACGCCAGACGCGTAATCCTCGTGAGAGACGGTCCNTCCTGGNGGNAGTTTCAGCGTGAAACACCGGAGCAGGTTGGCGATGAAGAGGAAGAGCTCCATTTTCGCCAACGCTTCTCCTAGACATGCCCGTTTGCCTGCAAAAATATCCACGAGTAAGTTTCTACGTTATGGCGNATTGTTGCAGAATAAGAATGTATGTAACTTATGTCAGATGTCACGTACCGATTGAAAAGGGACGAANCCTTCGGCGGNTCGATCGGTTTTGCTTTCGTCCAGAAAGCGGGTGGGATCGAACTGNTCNGGGTTCTTCCACCACCGCGGATCCCGATGGATTGAGAANAGATTGGNCGTGATG…
hypDuj5-5875.raw#Unknown	AATGCTCAGAGTGGCCAACCTCAATAGAGGACTTAAACGGCCAGTCAACGTATACACAAGTAATGCATATCACGTGCAGACAAGAACGTATCTCAGAGGATCACTAAGACTAGTACAAGCAAGTGAAACGCGGCCAAGTGAAATTACAGCAGGAGTTCCATGCTCTCGCATATACTACCGAACAANANAGTAAAGCCAAAGCAACTAATCGACAAGCGTTAGCGCAGGACGTTCACTATCCAGGTCATACTAATCAAAGCAGTAGGATGAAAGCATANTAGGTCTCAGAGTACACAAGTCAATTACACTAGAAAATCCAAGCGGTCGTACACCCGGATAATTCCGAGATCGTGAGATTATAGGCTGATTATCGGTAACAGCCAGGCAGGCCGCTTCCCC…
hypDuj5-87.raw#Unknown	CTTGTGGTCGCTTTTGATTGGCCGAGATAGAGGGCGCGGTNTTGTGGTGCGGTCAGTCAAAACAAACAAGCGTGAACTAGCCCCGCCTCGTCTGGCCGACGTAGTCTGGTGGTCGTTGTGAATGAAGCCTTTTTTGTGAGTCAAANNNCAACNGGCCAATAAAAAGTCGCTGTGTTTAAGCAGTTTCCC
hypDuj5-10217.raw#Unknown	CTCCTCGTACTGTGGGCGATCGGTTGGAGCTTCACTTACGCCAGTTAGGAAAGCCCGGGTGAAGNACATGAGCCCGGCGCTTTGAAACAGGCATGGATAAGTTCGGCTGCTGTGCTCGAGGCTCGTCAGTCTGTCGAAAAGTTTCTTCCCCTAATAAAAAAACACAATTTACTGTTTCAAAAACCGCGCCTCGTCTCTTCGATCTGAATAGAATACCTCTTGATCTCCGTCGGTTAGACTGTAACAGATCCGATCGATGAGGTCTTGAACGTTTGNACTGACGCAAGNACTCTGTCAAAAATACAAAACAAACAGATCAATCACACGATAAACTAAAAGACACTGAACTAAAACTAAACTAAAACAAACTGACCTCTTCGTAAGCCAAAGGAAGCGGAA…
hypDuj5-1146.raw#Unknown	AAAAGACAANCCGGAAATGCGAGTTCTTGGGGTAGGGTTTTTAATCCTTTTGGCATATCAGCGGACATACCGAGGCGTAAACGGTCGCGAAGCGGCCAGAAAAACCTCCGCATAAATAACAACCAATNACAAAATTAATAATAACGTGGCAGCTAATTAAAATAAAATAGACAAGAAGAAAAAAAAATTGTAAGGCGATCGAGGTGGAAGGAAAAGAGAAGAAGTGAGACTGCAAGCGACGGTNGGTCTATTTATAGGCTTGTTCAGCAGAATATCATTCAGACTGAGAAGGTAGGTCCGGTCAGTTGTCCAGTTCTTATTGGTCCGTGGCGCTATGGTCAGCAGAAGTCCC
hypDuj5-2574.raw#DNA/Maverick	GGACACGGAGAGAGGCACAGACTCAGATACAGACGCGGACAGACACAGACACANATACGAAGCACAGATCAGGCACATGCATAGGCACGGACGCAGACNCGGACGNAGGCACAGACACAAGCACAAATACAGACACAGACACGGACACAGGCACGTACACCATCGCAAAAANTCAGGCAGGCAGACGCANACATGGACACAGANAAGACCCAGACGCAGACACAGGCGCAGACAGACATAAACACAACAGACANAGACACANGCATAGACACAGACNCAGACACGGACGAACACAGACGCGGACACGGACACGGACANAGGCACAGGCACAGACACAGACANAGCACTAGCACATGCACAGACCCATGNACGAAAGGCCACAGACACGGGCCCAGACAC…
hypDuj5-3467.raw#Unknown	ATCGAATCCCAAGCATAGCGTCATCCCACCGTCAGTGGTCGTTAAATTTAAATTTAACCCGTTGTAAAATTGCAGATGTCTGCGCGAACAAGCTCGTGCATTAATTACGTGATAGATGTAATAACTGAAACTTTCGTTTAATTACGGTGCCTAAAACATTCTCGCTCACCAATCCTTGAACCGATACCAGGAATACGTTCACAGCGCGGCGACAAAATGAGTGCCGGTCCCNTGCTCGCGTGATCNACTTCNCCATCCCGGAATGACCAGCGACATTTTCATTCCCTTAAAAAGTGGGCCTTGTCGTGCTTCTTTTTCGCCTTGCCACAGACAATCGCTACCACAAAATGAACTACTCCGTGTTCCATCCATCGATAGTCAACCTGTCACGGGGCACCA…
hypDuj5-2003.raw#Unknown	AAAAAAAAAAAAAAAAAAAAAAAAAAAAAAAAAAAAAAAAAAAAAAAAAAAAAAAAAAAAAAAAAAAAAAAAAAAAAAAAAAAAAAAAAAAAAAAAAAAAAAAAAAAAAAAAAAAAAAAAAAAAAACACACTAGCAAAATATTTACANATAGCAGCAAATGAGNAACTATTTTTGGGATCTTTCAGTTCGCCTGGGATTTTATGCTGCAAAATTTGGTGAATCTGAGAGGGGTTCTTGTGGTTTGAACCAATATTCCCGTGCAAGATCACCTCCCGAAAAGATTGTTAATACGTAAACCTTGACATGTCTTGAACATGTGTTGCCGAGGATGTGGGAATTGAAANCAAAATGGACTNGAGAACACAATTCGAATTTCACAAAGAACTTTAAGATGANAT…
hypDuj5-5981.raw#Unknown	AAGCGGTAAAAGAAGCTTCACATAGGCAACGTATAAATTCCCGTTGGATGACTCAGTTTTTGTTGCAGAGAGNGAACTATGTTCCTATCCTTATGCGGAANATACNTCGAGCACGTTGCCACAACAAATCGANGGCAGCCCATACTGGTATGTCCGACGAGTGCGAAGATTTTTGCAAAAAGGCAAGTCGGTTTGCGGTATCTGGTTTGCCCGGGGAAAATATCCAAATGCCGGAAACAACGGAAACCTCTTCTCACCGCAAAAACAGCAACTTCCGAACTTAAGGAGCTCTTTCAAGTTGCTGTTTTAATGGTGAGAAGGGTTTCCATTGTTCGCGGTACTTNGAAAATTTCTCCTGACAACCCGATCCCAAAATAACGCGTTCTTCTGTCAGCATCA…
hypDuj5-1464.raw#Simple_repeat	AGTCCACAGCGGACAGANAGATCCGTCGGCTGACAGATAGGTTCGGGACAGGCAGGCAGGCAGGCACGCAGGCTGATAGGCAGACANACCGACGATCCGACAGACAGGCANGCCGGTCGACAGATAGACNCGTAGACAGGCGAGTAANCAGACAGGCAGACATTNCACACTGAGAGNCCTNCTTATTTTTTTTTTTTTTTTTTTTTTTTTTTTTTTTTTTTTTTTTTTTTTTTTTGAAAAGAACATTGGCGGAAAGGCAGANAGACAGGCAACAAACGTGNCGATAGACAGACGCGACAGGCAGACATTAGACAGACTCGCGTTCGGTCGCGACAGACGANACACGCCGATAAGTCTGCCTCTGCGTTAATGTCCGCCCGTCTGTCTGTCTGATTGCCN…
hypDuj5-1597.raw#Unknown	CAATAAACCAATCAAGTACGGATTCACTAGGTCANGGGGCGTTGGCACGATCAGTGTAGCGATTGATTGATCGATAACGTGCAATTACAACTTCAAGGTTTTTTCCATTGGTTGATTGATCGATTGAGTCGTTGGCTAATTTTCACAAAGCCACTGTCCATCGGAATNACGAATTATTTTTTCTTCATTTTCTCTCAATATTTTATTTCATTTTTCATCGACATCTATTCCGCCGTTTTGATTTTTTTTTCCATCGAAATGACNGGGATGGGTCTCTGTAATCGAGTGGCCGATATTATTCATGCCGCCAACTGCGATCCCCCTGCTATGGTGAAACGGCTATGCAGGGATATGCCGTGGATGGAAGAATTTCTTCATGCTGCAACCGGTCCTACCACA…
hypDuj5-7950.raw#Unknown	TTTGGACAATGGACCAATAGGACGCCATAAAACGGGAGATTGAACCAATGATTGCAAAGATTTCGACCGGCGTCTGGCCAGTTTCTAGTTGGAAATTTCTGTTCAACTTCTAGTTAGAAATCCACGCATCCCTCTTGGCAAGAACGTGTGTTAAGTAACCTAGATCTAGTCAATATTTCGCGCTG
hypDuj5-3058.raw#Unknown	GCGGGTAGATGTTATCAGTGCCCGCACTGACCAGGGCGTGGTCAGTGGTCACTCTCTTTGTGTGCGCTTTCATCTCTCTCCTCTCTTTGTNTCTGTATGCTCTTCTCGATCTTTACGANTTTGCCCTGCATTCGAGCTCGGATCGTCTGCAACTTCGAGACGAAGATCAGTCTCGAGAGTTGCAGCGTGAGTGCTGCATTGCTCTCTCCCGTTTCCGTATTAAAATCCCCATGTAAAAGTCCCCTATAAATCCCTTATTCCGA
hypDuj5-2567.raw#Unknown	ACTACTAAAAAATGCATAAATACATTGTACATATATTTTAGTTGTCAAAATTGTGGAATCAGTNACGTCCCTGGCAGAAGATCCGAAATATATTACGGTGAATTCGTAAAATACATTTGCATCTCTGAACGACCAAATGTAATTGAAACAGAAATATATATTCCATTGAATTCGTGAAATACAATTGTATCGATCTTTGAAACCGCGAAATGTAAACGAAGCAGATGTTAACATTCAGAATATAAAAACCAGAAACTATTTTGGTGATTATTCATTTTGAGT
hypDuj5-9081.raw#rRNA	AGATGAGTAGAACTCTATGGGCTAACCCTCCCCCCATGCCAAAGAACTTAGTACTTAGCGCTGATCTCTCTCCGGACTTGACTTGCAAAATGTCCGTTTAGATAGGGATACAGATTGGCAATTGGATCGCTATTTTCACCATCGACTGCTGCCTGCTGATCGTCCTGCGCCGCCACCTCAAAACCCGGAAGACCCTTTTCCACGCGCCAGAACGGGCTCCGGCAGCGAGCCGAGGCAGCCAGGGCAGTGGCAGCGCGTTACGGCTAGTCATTGCCTGTAGCGCCCTCTACGTCTTCACCATGGCCCTTCCCATCGCCNGCAACATCCTACTTATCGCGAANGAGCCCCCGCATTGCTCCTACTACATCACCACGAAGACCCTTGACCTGCTCAGCGGTC…
hypDuj5-2867.raw#Unknown	TAGGCTATCCGGGCGGCAANCCCTCGCGGTTGGANTAGTACCCCTCCGAGCGGAAAACTCCTTGCGGANCAGCTNCTAAATCGNACGTTCGACCTTCAAATTGGGCAAGCGCACATGCTGGGGCAAGGTCAACTTTCGGTCCGNCATGTGGCATACATGTTTTGACTCTTGGAAGGTTCTTTCAAGGTAAGTGCACTTGTCCGCGTATCGTAGACACGCATGACGAATAAGATTCTGACGGAATCCATACTACACAGCGCCGTGAGGTCCGTGACGATTTACTGTGTAGACNTGCTTCATNTCGACAAACGACGCTCGGACGGANCGATTCGTTTGGGATCGAGTNGCCGATGCGAGCTGGTTCGGTGGACCGTCATTCCCGCCTAATGAGCCACGATG…
hypDuj5-1138.raw#Unknown	GTACGAGGAGTCCGGCCTATTCCTAGTCACCCCTTTTCTGGCCTAAAGCTAGTCAGTAGCAATTCCC
hypDuj5-458.raw#Simple_repeat	GCACGTTATAAAACATGCACTGCACTGGCGCACCGCACTGCACTGGCGCACTGCACGCGCACTGCACTGGCGCACCGCGCGCNGTGCAGTGCGCCAGTGCAGTG
hypDuj5-1507.raw#Unknown	ACCTTCGGCGTTGACGTCGTTGATGAAANATGGCGATTCCTCGCAGCACGATCTCCTGCAGGATGATNCCGAAGCCGTAGACGTCGCCCTCCTGCGCGCCTCGGATCCGTCCGCCCGGCGGATCGTAAATGCTCCGGNGCNGTCCACAACAGCTCGCGTTTCCGCAGCTTCGCCGGGCTTTCGTCGTAAAACGANGGCAGACCGTAGTCGCCGATCTTCAGGACGAANCGNTCGTCGACGNAGCAGCACTTGGAGGTNAGNCGNCCGTGNNNCTNCAGCGCNGCGTNGTGGANGTAGATCAGGCCNCCGACGACGTCGNTGACGAAGGAGAANCGGAAGGTCCAGTCCAGTTTNACCGTTTCATTTTGCAGNACGTCCTT

## Sheet: Table S3
Table S3. Repeat library for R. varieornatus comprising curated and uncurated consensus sequences
ramVar1-786#5SRNA	CTTTTGCCTGCGACCATACCACGTAGAATGCTCCCGATCCCGTTCGATCTCGGAAGATAAGCTACGTCGGGCCCGGTTAGTACTTAGATGGGTGACCGCTTGGGAACACCGGGTGTTGCAGGCTTCTTTTT
ramVar1-181#DNA/TcMar	CTGTATTACCTCTAAGGTTTCGCGCAGTCACGTGACAGATCAGTGAATTACACCCGGGGCCTCATATCACTGATTGTTTGATTGTGGCACATTGCTGCGCTTGATTGGCCAGGAATTTTTGATTGATGGCAGTGAAGTTTTTTATCCCCGCCACGCAATATTTACTGGCCTGTCACGTGACTGCGCGAAACCTTAGAGGTAATACAG
ramVar1-241#DNA	TGAGCAGTGGGCAGAGTAGATCAGTAAGGCGCGGCCAGATGACATCATATGGAGCGGGGCATGAAATTAAAGAATATCCGTAGACGACCAATGAAGGCACAGAATCTCTGACTTTGACAATCTTGATTGGTCGATTAAAGACAATTTTCATTTCGTTGCCGCTCCATACTTCTTAAACTAGCCCCGCCTTACTGATCTACTCTGCCCACTGCTCA
ramVar1-60#DNA/TcMar	CACGCAGGACGAGAAATTATGGTACAGTAAAAATTATGGGACAGGCGGAAAGGACGGCGAAATGGAAATTCGACCGTAGAAAAGTGTCGAAAAATGTATTACTGTGAATCGGTCGCGTACGTACGTGCTCCCGTACCGCCGTAGCGAAAAGGCCTGTCCCATAATTTTTACTGTACCATAATTTCTCGTCCTGCGTG
ramVar1-74#DNA/TcMar	CTGTAATGCTTCATGAACTTCGCGAAGCACGTCATCATACGCGTACAGTTGAACCCCGGTCCGAAAATTTTGCCCTACCAACCCCCTAAGGGATGTTTCGCGCGTATGATGACGTGCTTCGCGAAGTTCATGAAGCATTACAG
ramVar1-161#DNA/TcMar	CGAGGTAAAGGTTGTAAACTTAGCCACCCCATACCGGGTTTGTAAAGTTAGCCACGGCTGTGGCGCCTATCGCTTGATTGACTATTTGATTGTCAGTCTTGGCTGTTTAACATGAGATTTCAACGTTCTTTTAATTGCGGATCTCTTGGATTCTCTGACTTCTCGTGTTGACTGTGCCTATTACCATTCGACAGCTCATTATTTTATCTTTCGATCTATCCTTAAAAGTTTGGGATTGAGTAGTAGAGAACAGGCGAACTTAGACGGCTAACTTTACAAACCCGGTATGGGGCGGCTAACTTTACAACCTTTCCCTCG
ramVar1-347#DNA/TcMar	CGAGGTAAAGGACATGGAGTTTTCCAGTGAGAATTTCGGACATGAAAATTTCCAGGTTGTTTTAACGTAGCTGCTGGTCAGATTGCGTCGTACGGTAAGTCAGTCAATAGAGAAAGTCTTTCTGATCATAGCCAAGCCGTCTTCCGAGTCATTTGACGGTGCAAAGGTGAGAAAGGAAGGTCTGCAGGAGACAGGATAAAATCCAATGTTAAAGAGCCTGGACAAGAAATAAAACGTAGGCCTGAAGAGGCGCTTGTGTAGTCTTTTACGGAGACTTACGCCAAGACGTCACACCTCCGTTCTGGTCAACTCCTAAGATAACATAAGTGATTAATGGATGCTCTACAAAGCCTCTGACGCTTTTNNNNNNNNNNTGCACATTCCAGTCTGTAAGACGTC…
ramVar1-357#DNA/TcMar	CGAGGAAGACTCCATAATTATGTCAGGGTGAGATTCACACTGTAATTCGGTCAGGCTTTTTTCTCGATGCCCACTGGACCGAATCTTCCACTGCTTGTTTATACGTTGTAACGACAACTTTGCCGAGTCTTCTATTAAGTTTGAAGAGATTCACGAGATAAAATGAGGAGATATAGGCTCTGGAAGTCAGGAGCATCCCGCTAATGTTAAAAAGCCTGCGAAATAAATCAAGACAAGGCCGCTAGGGGGCACGTTCGTCGTTTTTTGCAGAAATGCTTGCAAACAGGAACACCACGTCATGTCGTCGGTTTCTGCGTTTACAGCACGATCATGAACGTTGCATTGGCTCAGCATGGAATCCATGACGTATAGCTCTCCCGATACGTGCAGTGATGCCGT…
ramVar1-202#DNA/TcMar	TCAGGTGCGGAAGTATGACTTGTTACTCCTGGAAACACGTCAACTTCAAAAATTCATAGTTACACTCCCCCTTGTCCTTTTGTCCTGAAGCTTTTTTCCAGTCACTCTGTCAACTCCTAGCTATCGTTTGGCGTTCTATTAACCCAAGTTTTTCAGCTTCGGGGTAGGGCAGGAATGGTTTTGTCGGAATCATGGATAACCAAAATTTTAGGTGATTCAACTRTTTGAATTTTCTCAAGGCGTCAACGCATCCCACACAGGCGCGAAGATATGCTTCGTTTCTCGTAATGAAGCAGCTAACGGTTGAACCGTWGGAGGTTGGGTAATTCTTCTCCGCTCTGGAGATTTTTAGGTCGGAAGTCACCCCTACGGAAGACCGAAACTGAAGTTGGACAACAA…
ramVar1-235#DNA/hAT	TAGGGTTGTTAAAATCCAGTCCGRCCACGGATGGATCCGGATCAATCCGGATAGAAATCGGATTGGATGRGCTTCCCATCCATCCATCGCCCAACCGGATAGAAATCCCATCCATCCGGACGCAATCCGGATGGGTCTTCCATCCATCCAACTTTCTATCCGGATAAAACCATGGCTTGGACAGGGACTTAAACCAGTTYACCAAATGAAAATCGATCAAAGCCGGGAGCAATTCGGACTTTGTTCCGCTCGAATACCCGAGGTCCGATCGAATACAAACAGGTCGCTGGAGCCGCCATCTCGAAASGCCCACTTTAAGCCCCCTTCTCACAAATTTTTTTATTTCGAGTTATTTAAATAATTCAGTACGCTATCCGGTTGGGAATGGGATCATCCGGA…
ramVar1-253#DNA/TcMar	TCAGGTGCGGAAGTATGACTTGTTACTCCCCCGACGAAGATTTTCAAAAATTTCTCCTGACTTCGAACCTCGGAATTTTTGATCAGGTTATCCACCCATACTAGCAAGGTACTTCAGTCATTTTTTCGGCATCGTGTTCGTGCCTGTACTGTAAGAGAATAGGGGAAGAGAAAAGATAAACTCTCCGCAGCCATTTTTGGCAGCCTCTCTGGARGAAATTTTTCTTTCTCGCTGGAGGTGCTGAAATTTTGCGACATGGTGATAATCCTTTAGTATCAGATCCCCTCTTCCTGGTGTACGAAGGAGAGTTTCCAGTTCCACCTCCTGCAGTTTTGCGGAAGCGTTTTGTTCAATGTGCACTCTAGAGCTGACTTGCAACAGTAGTGCTTTGAGTTGACT…
ramVar1-366#DNA/PIF-Harbinger	AGAGAGGTTGATACGGAACTCGAGCAGCGCAAGAAATCCGAGTAGCGTAAGACTTTGGCCCCTCCCATTCCTTACTCTAATCGGCTGAGGTTGAGACCCGCTACGCGATCCAGCCGATTAGCGTAACTTCTCCGGAAGGTTTTGCAAAACCTCCATCAATTTTCGTAATTAATGACTTTTTGGTAAGATGCGATGTCAAATCACACGAAGTTTCCAGTTCTGATACAGCAACGGAAAAAGTGATKTCCAGTTCCGACTGCTTAAAGCTCAAGTGAATCTTGATACGAAAAGCAGCAGTTAAAGGCAAAGTAAAATCCAGAAAGTGGCAAAAGCCACAGTTAGAGACACAGTTCTTATTGTGGCAAAAGTCACAGTTGAAGTTGCAGTCTCATCGAATTT…
ramVar1-374#DNA/TcMar	CAGCCACTGGCAGCCAAGTGTTCACTTTTCAAAACGCGACTCAAAACAAAAATCCCTGTACCTATTGCGCAACCATCTCAGCTGATCAATCAAAAAACGATCCTTCCATTATCGTTTGAACAACTTTTCCAAGAACAATCTTTCAACATGCCTGGAAAAACTTCTTTTGAAACATCTTCCTTGGTGATCGCTTTACGCGATCAAGGTTTCACCTACCCTAAAATTTCTGAGAGTCTTGCCAGCCAAGGGGTTTCACTGAGTCGTCGCACAGTGCTCAAGATTTGCCGGGAGAAAGAAAAGGAGAGAAATGGATGGACCAAACCGGCGAAACGTCTTCCTCCGCAAAACCTTCCCTCTGCATGCACCCAGGACAATGTCAACAAAGTCAAGAAAGCTGTC…
ramVar1-394#DNA/hAT	TAGTGATGTTCTAATATAGTAATATTATATTAAAGTAGATGATAGTAGATGTTTTGAGCATCTACTATATTTAGTAATATTTAGTAAACAGAATTGGGCACCGCATTCCAATATTTATATTTTAGTAGCTTGAAACCGGAAGTGCSATATTTTATTATTATTAAGTTGTCCATCATCCATAGTAAAATATATTTTAATACGGGTTAACGCTACCGCTGATTCGAAAAACTGGTTGATTTGCTGAGTTCTGATGCGCGTGCGTTGGTTTCTCGATGTGCGACCACGCCTTATAAAGTGCGCCACACCATAATGATGCCTCTACAGCAGCACAGTAGGGCTACTGCAGAATAAATACCCTTGAACATCGTGCACCTGCATACAGTCTGACACTTCAACCGG…
ramVar1-783#TcMar	CAGTGCGGCCCCGCCAAGTTTGTGCAACTTTTGAAAAAAATTCGGGTTCCTGACAGTGAGCACGTATCTTTCTCGCTGCATTATTCTGTGATAACACATGCCCTGAGCTATCTTTTAGCCGAAGATTCTTTTTGGGAAAGGAAAAGTCTTCGACCAAAACTCAACGTCAACCGCGGAGAGGGATCGACCACAGGCGCTCGGAACGAGATTCATCCGTACCCATCCTCGCGAAAAAAATCGTTTCCCATCCGAGACTTGTTTTGTGGTCCCAAAACATTTTTTCTTCGAGTACGATGTTTCTCCTTTCAGAAATCTTGTTGTGTGATTCAATCGAACTAACCATACCTACGCCCTGATTTTTCAAAATCAAAAGTCGAAAAAAGGGGAAGATTTCCATGC…
ramVar1-802#DNA/TcMar	CAGTCCGTTCCAGCCAAGTTGTCCCCGCTTAATCAAAAATTCGCTTCTTCTGACCAAATGATGTTTCCGCCTCTGTCAAACGTTTTTATCGTTACTTCGGCTCTCTGGAACCGTTTGAGAACAAGAAAGGCCGAAAAGCTATTGTGGGTCAGAAGACAGGTGGAAAAGTCCCACATCTGTTTTTCTGCCCGACGCAAAAACATGCGCGCCAGTTGATCGGGGTGGCACTTCAATTTTCATATTTRATTTYACATCTCGCGTCGTTTTTGACTTTCTGACCAGAACTTTTCTTTCAAARCACTGTGAAAACAGTCTKCTTCCAAACTGCGTATACGAAATTTTGTTTGTTTTGACGGAGTGAGAACTGGGAATTTTATTTTACGGCAACAAGCAGAGTGA…
ramVar1-807#DNA/Zator	GGGAGCATTCATTAATGACGTCAGGTACCCAGGGAGGGATGATGGGTACCCGAAACCTGACAGCAATGTTATAAAAGCCAGTTGATTGCTTGAATTTCCTGACATGGGTGGGGGGATGGTCAGGCCTCCTAATCTCAAAACCTGACGTCATTAATGAATGCTCCC
ramVar1-151#DNA/Zator	CGAGGGAACGGTCAGGACGATCAGACGCCGATCTTCGTTTTGATGCTTTCACCTGATAGGTATGTTTCTTAGCTTACTATAAAGAGCAGGAAGAGATGCTATGAACCCCTCCCTGGAGCTGGAGAAAATCCTGAAAGCGTGGAGCCATTGTCTACCCCGTATAGCACCACTAAGTTCTTGGGGTGTCTACTGGTCCTTGTATCGTGGGTAGCATGGAGTCACCGGCAGCAAAAACGAAGTAAATGTACTCCTGAACACTTCTACGGTTTCAGGCARGGCAAAAAAATTTTCGATTTTCATCGACGTTTTCTCCCGTGGTGGTCTCTGAGGGAAACGTCGATGAAAATCGAAAACTTTCTTTGACTTACCTGAAACAGTAAAAGTGTTCAGGAGTACATT…
ramVar1-176#DNA/hAT	TAAGGTTGTAAATTCCTAATTCCATTCCTTTCCAAATTCCGTTCCATTCCTGGAATTCCGTTCCGTTCCAAGGGGTAGCCGTTTGGAACGGTGGAATTCCTATTTGGAAAACTAGCAAAAATCGGARAAATTTTAGGAATTCCATGAGGTAAACAGTCGAAGATCCTGCAGATCCTGTCGAAAAACTGAACCCGATGCTGGCTCACACATGCGTACCACTGAGGCTAATTGGTCGTTCAGTTGAACGACCAATAGCATTTTCGATCCGTCGCACTAAAGTATGCGGCGCATTCAACTGTGCGTAAGTCCTTGATTTTCCCTTGGACTTTCAGGTCCGACAAGACCGAAAGTTCGGATCGGCCAATCTCCAGCTGGCTTTCAGTCTCAAAACCAATATTT…
ramVar1-251a#DNA/hAT	TAGAGACCTGGGCCGCAGGTCAAAAAGTACGCTGCATCTGCGCTGCGCCCTTTTCTGGTACTCGGCAACTGCGCTGCGCTGCGTGAATCTGGACTGGACCGACGGTGCAGCTGCGCTGCACCTTACTGTACGTGCGAGGCAACTGCGCTGCGGTTCAATTTCGAACTTAAAATTCCCAAATACAAAATTAGACATTCTCAAATTCAAAATTAGACTGGACAACCATGAGATCGCTTAAAGTTTGAGGAGCTAAATTTGTACGCTTCTCCGATACAGCAGTTCCAGATCTGCTAAACAAACGTTCGGAAGGTGTGCTAGTGGCAGATACAGAAAGGATTCGCAGCGCATAGCACTTCAAACGAGGAAAGTCATTCTCTTTCTCTGTCCAAAAGCTAAGGA…
ramVar1-251b#DNA/hAT	TAGAGACCTGGGCCGCAGGTCAAAAAGTACGCTGCATCTGCGCTGCGTCCTTTTCTGGTACTCGGCAACTACGCTGCGCTGCGTAAATCTGGACCGGAGGGACGGTGCAGCTGCGCTGCACCTTACTGTACGTGCGAGGCAACTGCGCTGCGGTTTCAATAACAAATTTCCTCCGCTTTCCTGCAGAGAATTGTCAGATAACACGTGATCCTCCATTATAGAGCTCTAATCATTCGGCTAACAAAAGCAGTTCACAGCAAAGTGCGTTGAAGCTACCTACAGAACTAACTGTGTCAAAGTCCGAAACTTCCGGTCACAGTGACAGCTTAACCACTAAGCCCTTTACGGTTGGGCGAAGCACTATTTCAAGGAAAGCTTGCGCGACCGGTCGTTGTTTTA…
ramVar1-538#DNA/hAT	CAGTGTTGTATTCAGTTTCAGTCCCACATTTAGTCCCAAGTCTCGTCGGACTGCTAAAAATTCAGCCCCGAAGTATATCAGTTCAGTCCGACTGGACTGAATTGGGCCTCTTTCTAAACGAGTCTAAGTTAGACTGATAAAATCGAATCTCTCAGAGATATCAGTTTTAGTCCCGAGACTGACTCACTGAAACTGATTCGCRAAGGATATCGGTCTCAGTCTGAGGGACTGAAACTGAAATGTATGGGATATCAGTTTCAGTCTCTGGGACTACCAAGGGAAGTGCGGGAGGGCCCTCCTCGAATCCTCTGGCTTTCGTTTTCYCGAAAATAGAGRACGTATCCAAGTACCACTRTGAAGCATCGTTGTCGGCGGAGTACCATATCTCAACTCAAAAGA…
ramVar1-594#DNA/TcMar	CACAGTTTAAGCTGCACCACTCCGGTTCACTTTCCGACTGCTGATACAGCGGGAGTCGGAGTCGTAAGCGAACTTTTTCTTGCGGGTTAAGCTGTTGCACACTCAAACTTTCCGCTACGGTTCAAATTGCGCGAATTTCTTTCGTTTCTTGCTGGAAGAAATATGTTTCTGTAGATTTTGTCTGAGCTTACTCCATACGGAATGGATAAGAAAACGTCTTGCTTGTTACTGATGTCGGGTCTGTTGTCTTATGAGGAGACTGTCCTTATGTTGTCACTGCCAAAGGTGGAAAGACCGTTGAAGATTCCTTTCGACTTGGATGTGATTTCAGACTCAGATATTTGGGACTGGTTCCGCTTCACGCGAGAAAATATTCCTCGCTTACGGGAAGCCCTCGAC…
ramVar1-605#DNA/hAT	TAGGGATGTTAATTATCCATCCACAACGGATTTATCCGGATATATCCGGATAAAACATGGATTGGATAAGAATTTTATCCATCCAGCTCCTAATCGGATAAAACTCTTATCCATCCGGATATGATCCGGATAACATCTCTATCCATCCGAGGTTTATCCGGATAAACCTACCTGAATCAATAAAACAGACAATCAAAGCAGAACAGCCCAACTCGTCTTGCTAACGTTACGTAGCAGTCTGAAAGAATCGTAACGATGCGCAATCTCTCTACTGTTACAAGCCTACCGGAAGTCGGCTTATTGAACATTGTTTCTCGTTACACTCTTCCGTTCTTACGAACTATAGCTCGTGCTGTTTGTAAGTTGTTTTTATTACAGCCAAAGAGGAAGTTCCGACAT…
ramVar1-642#DNA/TcMar	CTGTAAAATCTCGTTCAACTCGACGATAGAAATGCCCTACCCGTACATTTCTACCCAGGACCATGGATAGTATTTACGGCGTACGTACGTAAAACCAGCTGATTGCTGGTTACACGGCTTACTCCCCAGTCCGGGCAGCCTTTCCATGAGCAAGGCTGACGCAATATGCATCATTACTGAAATTCTAGCTTCGAGTTGTGATTCTCTTGCCTTTGTTTACGTTTGAATTTGGAGGATCTTCGAGGCAATTCTTCGCTTGTGGGTATGCATACGATATCTTCAGTAACCTGCCATTTATCGTTGTGCTGCGCTGCAGAAGTTGGGGAGGTGAACAACTTGGTCAACACTTTGCGGCCACGCGCCGACTGGTCACGTCTTGGGATCGTTGGCCAGGCTTGT…
ramVar1-646#DNA/TcMar	CTGTAAAATCTCGTTCAACTCGACGATAGAAATGCCCTACCCGCGCATTTCTACCCAGGATCGTGGATAGTATTTACTGAACAGCGTGGAAACCGATCAGCCGATCCCATATTAAAGGACCATCCAATATGAAGTGGTCCTTGATTGACTCAAGTTGATTGGTGAAGACCGACCGAAAAATCCAGTGTTCACCCGCGTCGTTCGCATGAACATAACTCTGCAGTCCGCTGTCAGATCTGCACTTCCTTGGGTTCAAAATGAAGCCAAGGAACTGATCTTTTGAACGCAAGACAAGAACGAATCACATTGTGCAGACAAGTGACTAGAACTAAACTCAAGTACGACGGGACACATGGCTGCCGTTGGTCTGACGAGAATATTGTGACGTCAARATACGTC…
ramVar1-653#DNA/TcMar	CTGTAAAATCTCGTTCAACTCGACGATAGAAATGCCCTACCCGCGCATTTCTACCCAGGATCATGGATAGTATTTACGGCGTACGTACGTAAAACCAGCTGATTGCTGGTTACACGGCTTACTCCCCAGTCCGGGCAGCCTTTCCGTGAGCAAGGCTGACGCAATATGCATCATTGCTGAAATTCTAGCTTCGAGTTGTGATTCTCTTGCCTTTGTTTACGTTTGAATTTGGAGGATCTTCGAGGCAATTCTTCGCTTGTGGGTATGCATACGATATCTTCAGTAACCTGCCATTTATCGTTGTGCTGCGCTGCAGAAGTTGGGGAGGTGAACAACTTGGTCAACACTTTGCGGCCACGGCGCCGACTGGTCACGTCTTGGGATCGTTGGCCAGGCTTG…
ramVar1-654#DNA/hAT	CAGTGTTGAACGCGGTATCGGTATTACCCGGTAATACCTGTAACTGGTACCGATTTCGGAGTAACGATACTTTACCGAGTACTGAGATGCGATAACGATACCTTACGGGAGGTATTTCAGGTATTTACCCGGTACTACCGGCCATTCAAGCTTGCCGGTAAATACCGAAAGTACAGCAGAAAACTCGAAAAATTAACCTAGCACAGTCTGCCTTCCCTACAATTGCACTCGGTTCTTGGCAGAAACGAAGAGCGCATCGATTTGCGTGCGTGCACATGAATACAGGCCAAACCTGCATGTCTACTACATAAGTGAGCCCATGTGCGCGCCGTATACATGGGCAGTTGGTGCACCCACTGCCTGCCAGTATTCTGACTTAATGATTTTTCGTGTTAGTTC…
ramVar1-766#DNA/hAT	TAGAGTAGGGAATTGGATCGCGCGGCGGGTCCACGCGGAAGCGGGCGGTGGTTACCGCCCGCTTCCGCCCTGGAATCTGCTGAAATTGTTACCGCTTGGACTCGCTTAGTATTTGATGTGACTGTTTTCCGCCCGCCCCGCGTCGATGATAATTACGATAAATGTTTAAAAGTAAACCTTGTTGCGTCACATTGCGAACAATCTATATGATAGGCAACCACAGGAAACTGTTGTCGTATGTACAGTTGGGTTTGTTTGTACTGTAACATCCATGAGTTGAATGTTATAAACGCAATTTCGGCAATTATTGTTTCTTCCATAGTAGTTGCTTCTGAATTCAGACTCGTTTACCTTGCCTGAAGTACCGCTCACTTCCGCTTTCGCGTCGGCATTAAAGGT…
ramVar1-776#DNA/hAT	TAGAGTTGCTGGAAATTTTCAGTTGACTAGTGTGGGCGGAGCATAACGGAGCGATTGGCCGCAGCTACGACATAGCCTGCACTCGTAGCCAGCTGGCTGTACGTACGTGCCAGATGGCTGCCATGGGGTAAGTGGGAAAATACCCCATAGACGGTGTCAGCTGGCCTATAAAAGCCGGCACGCGATGCAAAAAAATTTTGATGTTGTTTAGTCTCACAGGCACCACATCAACAACGGAAGCATCCCCGTAAGTTGCGTGGGGCTCTGGTCAGCCATTATGACTGCCAGGCCATGCCTTAGTTTTACTGGACTTCGTCCAGTTATGGGCACGCGGACGGGCGGCAGAAAGGGCAATCCATGCGCGGAAGTGGCGTATAGCTGAGGAATGTCCACAAGGGC…
ramVar1-391#DNA/TcMar	CGAGGTAAAACCAGCGAACTTGTCCATGCAAAATCGCATGGCGAACTTGTCCACTTTAAGGCCGCGTGGTGGAAGCACCGTCTATTGCCACACTTACCGCAACTATTTCGTGGTATCTGTCCCCAAACGTACGGTAACTATTACGAAGTGCGGTGTGACCTAACTATTTTTCCGCAGAATTTATCCTGCCATTATACAGTACAAATGCTTCCGCGAGCATCTTTTACTCTTTCTCAACATGGGAGGTAAAAGGTGAACATCATTGAAAGGCCACGGTAAATCAAGAAGGATATCACTTCCTGCGTGGCTTCTTTGTTGTAGCTTTCGAGGCTTTCTTTCCGGGAGGCTCTAACACTGGTTCAGGTTCCGGTGCCTTTCGCTTAGGTGCTCTTGATGATT…
ramVar1-7#DNA/Sola	GGGAGCTGGGCAAACAAAACGTACAAGATCGTTTTCTTAAGTGGCGCACGTTTTCAGCCAATAACAATGAAAACGTGCGCCACTTGAGATAACGATCTTGTACGTTTCGTTTGCCCAGCTCCC
ramVar1-62#DNA/TcMar	CACGCAGGACGAGAAATTATGGTACAGTAAAAATTATGGGACAGGCCTTTTCGCTACGGCGGTACGGAAGCACGTACGTACAAGAGCGATTCACAGTGATTTATTTTTAGACACTTTTCTACGTTCGAATTTCCATTTTGCCGTCGTTTCCGCCTGTCCCATAATTTTTACTGTACCATAATTTCTCGTCCTGCGTG
ramVar1-77#DNA/TcMar	CTGTAATGCTTCATGAACTTCGCGAATTACGTCATAGTGAGCGTATGCTGTATGCGTCATCATACCCATAAACCTTACGCGCACTGTGACGTCACTTCGCGAAGTTCATGAAGCATTACAG
ramVar1-140#DNA/TcMar	CAGTCCGGTCGTTCGAAATCCGTACCAAATTTTCGGATTTCAGTTTGGGGCCCGCCATACATTCACCATACTGCATGCCAAGCTAAAWGCCAAAATTACATAACACATGCATTACACCGTGCTTTAACTGGTGTAATCAAGTAATCAAGTCGCAGACAACCGGCTGTGTGGGCATGGCGAGCTGTGCGGTTAACTTTGAATGATTTTCGCGTTTTGGAAACCCGAAAATTTGGTACGGATTTCGAACGACCGGACTG
ramVar1-168#DNA/TcMar	TCAGGTGCGGAAGTATGACTTGTTACTCCTGGAAACACGTCAACTTCAAAAATTCATAGTTACACTCCCCCTTGTCCTTTTGTCCTGAGCCTTTTTTCTCTCACTCTGTCAACTCCTAGCTATCGTTTGGCGTTCTATTAACCCAAGTTTCTCAGCTTCGGAGTAGGGCAGGAATGGTTTTGTCGGAATCATGGATAACCAAAATTTTAGGTGATTCAACTGTTTGAATTTTTTCAAGGCGTCAACGCATCCCACACAGGCGCGAAGATATGCTTCGTTTCTCGTAAGAAAGCAGCTAACAGTTAAACCGTAGGAGGTTGGGTAATTCTTCTCCGCTCTGGAGATTTCTAGCTCGGAAGTCACCCCTACGGAAGACCGAAACTGAAGTTGGACAACAAC…
ramVar1-367#LINE/CRE	GATTGTGTAGCCAATACGACTGAAGCTGATGCAAACCTGTTCGTTGCAGGACTAGTATTGGACAGGAGACGAAGCTTTAGATCATCTTTTCAAAACAGCTGCAGAAAACAAAACAGCTGCTTTCTCCCATCTTTGCGTCCACATGTCCAGGCTCGTGGATTATTTTTTCGTTGTGGAATATGACCAGGAGAAAGAAAATGGACGCGGTGAAAGTCAGAGTGAAGTTTTGAGTCGTCCCGTCATCTCCTTCATCGCTCGTCTCGCCTGACTGCCTGCTTCTGTCGCTGTCTGTCTGCTCATTCTTCCTGATAATCTTCGCTTCGTTGTACTCCGTTCTGCTGGTGTTTCTGCTTCAGTGTGTGCGTGACAATTACGTATGGTCTTCTTCTGGCTGGTCCT…
ramVar1-467#DNA/TcMar	CAGTTTTACCTCCGAGATGTGTCAATTGCTTTAATTTGACCGTGATATGCGAATCACAGTGTGGGTGACCAAACACATGGCAGGCCACTAAAAGAACTGAATAAATGCAAGTGATTACTTGATTCGTGGTAACCGTGCTGAATGGCTTGCCATATCTCGTTTGTTTTGGTCCACCGTGTAGTAAACAGATGGGTCATCGCAAAACAAAATCGAGCGTTTGAATTGACACATCTGGGAGGTAGAACTG
ramVar1-582#DNA/hAT	CAGGGATGAGCAGTTCTGGAACGGCGTAGCGTTTTTGGACCAGTTTTCCGCTTCGCTACGCTATATAACGAAACTATTGCGGAACTGGGCACACTCAGAACTATCCAGAGCGAAGCGATAATGAGCTATAGCGGAAATAGCAGAATTTGAGCCAAAACTGGTGAAAAACTGGGTCCTCACTTGATAATTATCAAGTAAGATTCGAGTTTAGCAGACTTTTTCAACATGTTTGATCTTGTTTCGAGCTTGAAATCAATAAGTCGTTACTGTGCTAATCAGTTTCGGTTATGAAAAACAGCCGAAAATCGATGCTTTTTCTTGCACAAGGAAATTTTCTATAGCGGTAGCAAAGCGGATAGCGGACTCTTGTATCTCATAGCAGGTCATAGCGAAGCGCTC…
ramVar1-607#DNA/Tc4	CGAGGGGATTTTTCCAATCCGCCGCCTCTGATCCTCAAACCGACATCACAGGTGGATAGAGAAGAGTTTTCTCTATAGTCTGAACCGGAAACCTGGTCATATTTCCGTTCCTGGAATAAACTGCAGGAACCGGAAGTTACGTCAAAATTAGGGCGGTACTGTACATTGACCGAGGCACAATCAATAAGTTTGATTGACTCATAGTTGATTGGCCAAAATTGATTGTTCCTTCCATCATATGAGCTTGTCGCTGTCGCATGACGCATCTTTTGTTGATTCTCTCCTCCATAATCTTCCCACAACACTGCGATGTACTCCATCAATCCCTTGAACGTGCTAAAGCTCCTGGAAGAGGAATACAAACTCCGGTATCAACCGGACGATGCGCCAAGTGAAGCG…
ramVar1-626#LTR/DIRS	AGAGAGTTAACGCCGAAAGGTGTTACACTGCCGTTGACGCCATTTCGGCATTTCCCTCATTACAGAATAGTAATTTGATTAGGTTGCCATGTGGATCCTGAGTAGCTTACAGTCTAAATTTATAGCTGGAGTCAGTCACTGTTTCACGAAGTGAGCACATCAGCTTTTTTCTCAGCTTTTTTAAGTCTTCTCGATGGCGAACTCGCGACCTCAGAGCCTACACGGGGCTATGCCTCCGGTAGCCAGCGATAGCCCTAGTGGACGACACCGTTACGGTACCAAATACCCAGCTGGGCCAGATGATAGTCAAGTTCTTACCACGTTACCAGAGGTGCCTCTCGCCAAACGCCTTCGCTCGGCGTTGAAAGACGTTCGTCGCGCGGTCAGTGTGGATCGGGC…
ramVar1-652#DNA	GGTACCTTGCGCGCCAGCCAGAATCTCACGACGAACGTTCAAATTTCACGTTGAACGGTGAGTCATCTTCGAGCGCGACGTAAGTTACGTTGAGCGCGCTTCGTGACGGTGGCAAAATAACGACGAAGGCCCTGTTCGTTCGTGACGGTCAAATTTCACGACGCCGACTGCTCCGCGAATATTCAACTGTCTAAATTTCTCCCGTTCAGCAGTACAGCTCCGTGTACATACAGCACTCACGACCCGGGGCAAAGCCGAACGTTGCCCCAACTTATTTAATTTCTTGATCGGTTATTTTGCACCGTTCGTCGTGTTTTTCTCGCAAAAGCCAAATTTAAATTTTACGTCGGGGAGAACCGTGAATTTCTCCAACGTGAAATTCCGCCGCTCGTAGCGAAA…
ramVar1-655#DNA/MULE-MuDR	GGCATATGCTAAAACCAGGGCCTGGACTGGATCGGTGGATCCCTGTATCTGGATTCTGTATCTGGATTACGCCTGGATCTGTACTCTGTATCTGGACTATCATATTTTAAAACGGAGGTGACAGGTGAATGACAAAAATTTTTTTACAAGGAACCACCGAAAAAAATCCCTAAATAAGACAGACAGAAATTCAGAAAACTGAAAATTCAGAATAAATTTTCAAACGAGGGGTACGGGTATGATCCATAAAACATTAATGGTAATAGGAAAATAATAATTGATAAATTGAAGAGAAAAACTTTACCAGATATTTAAAACTGTCTCAGATGAATCTCAAACCGTTGTAGACAGGGCGTCTGTCGCGTCTTCCCCCTCTCCTTTCCGTCTTTCTTTTTCCTA…
ramVar1-692a#DNA/hAT	CAGGGATGAGCAGTTTTGGAGCGGCGTAGCGTTTTGGTGGTCGCTATCCGCTTCGCTTCGCTTTGTAGCGAAACTATAGCGGACGGAGCTCTGGCCAAAACTGGACGTAGCGAAGCGGAATCCGTAGAAAACTACGAAAGCGGAAAAACGACCAAAGCGGAGCGGAAAGCCGAATTCCGCTATGGTAAATGTAAAAAGTCACAGTTTTTTCAGAGTTGAACGAGTGATTATCGTTCCAAATGCATATAGTTCTTAGAGGACAACCACCCATGTAAACCTTCGAGTGAGAGATGACTAAGCGATTGCAAAATCAAGCACACCATACGGCACAAGTTGTCGCAAGAGGGCGACTAATCTCTTAACTTTAGTTGTCTAACGCATCTTCTGATGAAATCTTGA…
ramVar1-692b#DNA/hAT	CAGGGATGAGCAGTTTTGGAACGGCGTAGCGTTTTTGGACCAGTTTTCCGCTTCGCTACGCTATATAACGAAACTATAGCGGAACTGGGCACACTCAGAACTATCCAGAGCGAAGCGATAATGATCTATAGCGGAAATAGCGGAATTTGAGCCAAAACCGGTGAAAAACTGGGTTCTCTATCGATATTTATCACGTAAAATTCGACTTTAGCAAACTTTTTCAACATATTTGATCTTGTTTCGAGCTTGAAATCAATAAGTCGTTATTTTGCTAATCAGTTTCGGTTATGAAAAAACGGCCGAAAATCGATGCTTTTTCTTGCACAAGGAAGTTTACTATAGCGGTAGCAAAGCGGATAGCGGACCCTTGTATCTCATAGCGGGTCATAGCGAAGCGCT…
ramVar1-696#DNA/TcMar	TAGAGATTGCGAGGACAGGTCAGGTCTCATAAAAAGCCACTCTCATCTTTCGGTCTCATGTTTCGACGGGTCGTGGGCCGGCTCGAACACGCTGAAACGCTGCTATTGGTCGACTCGGAATCCGAGACTTCGATTCTGAGACCGTGCCCGACTGGTCTCATGGAAAACTGAAATTTCGATGAGACCGATTTCTGAGACCGTCCGGTAAATTATCCCCTCTAACTTTTGCGTATCTCTGCGCGTTCCGGAGCCTGAAGACTGCCCCTTTCGTGATTTTGGACCGCAGCGTGCGGTGTCGAACTTTTACATGGGATTACGACATAACATTACACGCATCTAACCCTACTTCAGTGGCGCACTTCCAGTCTCACGATGCCCGAGGAATCGCGACTCAAGCTT…
ramVar1-701#DNA/TcMar	CAGCCCGTTCGGGCCACATCGCTACCACCTTCTGAAAATCAGAGCTCTCTCCATCAAAACGTTTTCGCGTCGAACATAGCATCCGTAGATAGCAAAAACAATGGCCTATCATAATCAAGAACAAAATTTGGCAAATTGTACGAGACACGGCCGTATGACGAATTTTTGTCACAACGGAAGACCCTCGAAAAAGACGACAACTTTCGCAGATTTTTAGGCATTTTTCAAAAATCGTTTTCTTGATTTTGTCTGCTTTTTCTGTGCTGTTAACAGTTAAAACAAATAGAACAATAACCAGGCTACCTGCGACATGCTTAAAAGCAGAAATATACCGCCCGAATCAGAAGTTATAATTTTTGACGTGGAAGGGGGTTTCCCGGCAAAACGGCCAAATTCCAA…
ramVar1-190#DNA/Tc4	CGAGGGGATTATGCCTGTCCCCACCTCTTTTTGGTCAAACTGTCCTGGCGGAACGAGAGAGGAGAGTCTCTTCTAGGATCTGAGCCAGTGAGCTAAATCCCGCGTCGATCCTGGAACAAACTACAGGGACTCGGGAGTGACGTCAAAAGTAGGGCGGTATATAAGCAGAGTAATGAACAATCAAGACTTGATTGTTCGATGGTTGATTCGGTTGTTGATTGAGCCTGTGCTTCCTGCTCATCAAGTTTTCTGTTGTTTTTCAACCTTCTCTCATTTGCTCATTCATTCCTGCGCTTCTCTGAAATGGAATCCATCAACTTGCTGAATGTTATCAAGCTGCTGGAATGGGACTACAAACTGCACTACCGTATCGACGACTTTCCAAGCGAAGCTGACAGG…
ramVar1-23#DNA	TGGGAGCTCGGCAAACAAACTCGACAAGATCGTTTTCCCAAGTGGCGCACGTTTTCAGCGATTTTGACTGAAAACGTGCGCCACTTGGGAAAACGATCTTGTCGAGTTTGTTTGCCGAGCTCCCA
ramVar1-341#DNA/MULE-MuDR	GGAAAGTGCTCCGCACACCACCGAAAACCACCATTGTCTCCGCACACCACCTCTCACCACCGTAGTCTCCTAATACCACCTTTTCACCACCGTTTGTCTGGACGTACCACCTTTCGTTCACCACCGTTAATTAATTAGAATTTAAAATCTCTGCGCACCACTCTTGTCCGGAGACAGCGTCTTTCGCAAGCAAAGAACTGCGGAAGTGGTTCTTAGACTGTTTCAATAGTAAAAAGATCGAGAAACTGTCACGCCGTCGGGGGAGACCTGGTACCAGAGTGGGATATCGAAGCCCGGTCACTATAACCAAAGAGTTAGCGGTGTTCTGGCAAGTTCAGAGAACAGGAAGGACTCACGATCCTAAAGATCCCGCTGTTGATAAACACTTCTTGCCACCTG…
ramVar1-368_TTTT-TAT#Unknown	TTTTGCGAGAGCTCCGCCCAAAAGGCTGGCCTTCCAGCGGAGCTTTAGAATGAATCATAGACCGCTTGAGTCATCGTAGAAAGCTGTTCAGGCATTCTAAAGCCCTTAAATTGGGGAAACTATGGCAAGCCTGAGCCTATGGCGGAAAGATCAAAGGATGGGAACCAAGGTTCATTCACATCTGACGTAATAAAAAGCCCAGACCGGTTACCACGCCCATTGACCAATAGACAGAAAGGACGGGCCAATAAACCAGCTGCGATTGGGCGGTCAACCTATCAATGCCAATGGCTAGTATCGGTGGTCAAACATAGCAAAACCAATGGCCGACCCCTAGTGCTCAACCTAGAAAGACCAATGGTCAACCACTAGTGGTCAAGACAGCAAGACCAACGGCTA…
ramVar1-735#DNA/P	CAGAGAGATTAGAGGAGGTAGAGGAACCGCTGTRTATACCGTAGAGCCGCAAAACATGGAAGCGGTAGAGGCACTTACCACTACGGCGAACAACACCATTGGTCCGATACGCACAGAGGCCACGCCCCGGCAGAGTCGGTTACATTACGGTTACTCGACTGTTAAATTGATAAGATTCCTAGGTTATACAGCGTCCAAGCACGATGATATGGAACCGTGCAAACTCAACAGCACACTGCAAGGCYAACGTCCACCAGTAATCCGAGCGTTCACAGGTGGCGAGGAGAAAGCAGCAGGTGGAAGGAAGCTAAGAAGCTTCGTCGAGCACGGGATGTCAAGCTGCTTACGCAATAACCTGGTGATTTCATTCAGAAGTGATTTATGTTTCACGTGCCTTGC…
ramVar1-821#LTR	TGTAAAGAGCTTACCTCGGCAATGAAGCACTCGTGCTGAATCAGCACGAACACTTCACGTACTTCTAGAACTTTCTCTTTCCTTCTGCTTCGCTGTCAAAGTATATAAACCGACTGTTCAGTAACAGTCGGGACTCCTTTTTTCCTTTCCTTCTCTTGAGACCTAGCATTACTAATAAAGAAAACTCTCCCCAGTCAGTTCCCTTTTGATCCTAATTCCTTCTTCATCGACCGACCTTGTAGGGTTCTTGTCTAGCCAGTGGGAGGCTTTACA
ramVar1-6#DNA	TGGGACGTGGGCAAATGAATTGAACCAGATCGTTTTCTCAAGTGGCGCACGTTTTCAGTCTTAATGGATGAAAGCGTGCGCCACTTGGGAAAACGATCTGGTTCAGTTCATTTGCCCACGTCCCA
ramVar1-65#DNA/Zator	CGAGGGGATTATGCCTGTCCCCACCTCTTTTTGGTCAAACTGTCCTGGCGGAACGAGAGAGGAGAGTCTCTTCTAGGATCTGAGCCAGTGAGCTAAATCCCGCGTCGATCCTGGAACAAACTACAGGGACTCGGGAGTGACGTCAAAAGTAGGGCGGTATATAAGCAGAGTAATGAACAATCAAGACTTGATTGTTCGATGGTTGATTCGGTTGTTGATTGAGCCTGTGCTTCCTGCTCATCAAGTTTTCTGTTGTTTTTCAACCTTCTCTCATTTGCTCATTCATTCCTGCGCTTCTCTGAAATGGAATCCATCAACTTGCTGAATGTTATCAAGCTGCTGGAATGGGACTACAAACTGCACTACCGTATCGACGACTTTCCAAGCGAAGCTGACAGG…
ramVar1-71#DNA/Zator	CGAGGGGATTATGCCTGTCCCGACTTCCCGATAGTCAAACCGACCCGGCCGAACGATAGAAGAGAGTCTCTTCTATAATCTGAGCTAGGTAGCTAAATCCCCCGACGATCCTGGAATGAACTACAGGACTCGGAAATGAAAGTCCATTGACCGCTCCAGTATGCCGCGATGACGTAAAGCTCTTTGATTGCGAGTGTTGATTGAAGACATTGCAAACAAGCCGCTCAGCTGATCAACAGGATGACCGAACAGCGTGCCAACACTAGCTGAAGATGCCCGATAGCACACCATCCAGTCCGAATCTGACGGAACAGCTGATCGACTGAGTTGCAATCTGTTCAATCAAACTCCCAATCAAAGAGCTTACGTCACTGCTGTAGTTTAGGTCCGTCACTTCCG…
ramVar1-78#DNA/TcMar	CTGTAATGCTTCATGAACTTCGCGAAGTGACGTCACAGTGCGCGTAGGGTTTACGGGTATGATGACGCATACAGCACACGCTCACTATGACGTAATTCGCGAAGTTCATGAAGCATTACAG
ramVar1-105#DNA/hAT	TAGAGCACGGAATCTGGCCGCATGCGCTGCACTGTACTGCAGCTGTGCTGTGCTGCAGCACAGCTGCAGCGCGTGAACTGACGAAATTTGTGCGGCACAGCACAGCATACAGCAGAAAGCCATAGACTACCGCGCAGATGCACCTACCGAAACCTAACAAAAATTACAGTTTTTGGGCATTCGAACGTCAGCCGTCTCAGCTTTGCCGTACTTTAGGGCAACGTTCTCCAGGTTGACTACCGATTTCGCTGACTGAATTACAAACCACGTCAATACATCGGCGTTCCGCGCAGTTGCACCAGGTCAACGTGCATCTGCAGCACAGCTGCTTAGCCACTGGGCATGAAAGTTGTGCAGCACAGCGCAGCGTACAGCGCCCTGGTAATGTGCGCAGCACAG…
ramVar1-106#DNA/TcMar	CACGCGCCTGGCCTAAATGTGGGCATGGACAAAAATGTGGGGAACGGAGCGAAAGCGGCGCTGCCCCGATTGATTTAATTGATTGGTCAACCTCAGCTGGCCCGTGCCGCTTTCGCTCCGTTGCCCACATTTTTGTCCATCCCCACGTTTAGGCCAGGCGCGTG
ramVar1-125#DNA/TcMar	CACGCGGCTGGCCTAATTATTGGCCTGGACAAAATTTCTGGCCACTGATTTCCGAATCAGCGGCTCCGCCAGCTGTATTCGCTTGCGGCTGAAACAGAACTGGTTTCACCACACATTACCGCTTTACCTACACGAACAACCAAACGTTTGCAGAGATCTTCTCAATCATCGTAGATCTGATTTCCTTCTATATGCTTGGTTATTTTGCTAGGCAAATGCAGCTCTGATGGTAAATCAACGTTAAAACTTGACTTTTCTCGCCGGAAAGGCCTTTACTTAGGCAATCCACCACCTTATGAAGGCAACCGCACGAACTGCCTTTTTCAGGCTATCCTCCGTATACTTTCGCTGTCTCTTGCTCTTAAGACCTTCCGGCATATTCCAGGCTAACCTTCCTCA…
ramVar1-133#DNA/TcMar	CACGCGCCTGGCCTAAATGTGGGGATGGACAAAAATGTGGGGAACGGAGCGAAAGCGACTGTGCTTCGATTGATTTAATTGATTGGTCAACCACAGCTGGCCCGTGTCGCTTTCGCTCCGTTCCCCACATTTTTGTCCATCCCCACATTTAGGCCAGGCACGTG
ramVar1-148#DNA/hAT	TAGAGATGGGATAAGTGTGATTTACCGAAATTTACCGAAACTAAATCGAACTTATCGATTTGGTATGAGAAATTACCGAAACCGAAATTATCGGTGTGAGTCTCACACCGAAAAACCGATTTCGGTGTGCGTTCGCACCAAACCGATACCAAATCGAAATTTTTCGGTAAATTGAAACATACCGAAAGGCCCAGAAAGATGAGAGTTTGACCGATTTCTGAGCGATCCCGAGAAAGTTTTCGGCTTACAGACTGTATTTCTGCTAGCTTGATAGACAGCCATCCGGTGGAGGAAAACCTCCCAACATCTCAAGACACGCCAAGCGTTGTACGCTTGCGGCTCGCCCCGTTTTGCGCCAGTTTTACCTGGTTTTTCCCGTTAATAAGAGAAACTTTATAT…
ramVar1-153#DNA/TcMar	CTGTATACTCTCCCGAAATTCACGTACGTCACTCCATTCAGAGTGTAAAACTAGACGGTAAGACCCCAATGATTTGAGAGTCAGTGACGTACGTGAATTTCGGGAGAGCATACAG
ramVar1-172#DNA/PiggyBac	CACCTTGAGCACTGCGCGATTTCGTGCTTTCAGAATACGATGCGGGAAAGTCACTTTCGCCTTGTTTTAACTGGTTAAAACTTGGGGGCGGTGCCAAATTAGACCAATCACCACCTCATCGATTGGCCAAAATTTTGGAATATGATGTAGAGTGCGCCACCTGCCAACTCAAAACGGCCAGGCTTCAAGGTTTTTTTAATGACCACTGGGCAGATCTTTCCACGAATCTGAAACTGTCGCAAGATACTAAAATGTTTGGGCTCGCGCAACAATTATTTTGGTGACTCTGGACTAACTGAGAGCCTGGCTGGAAAGTAATTTGCTGGCTACGCCGAAATCCCGTTAAGAAAGGAAAAAAATTCCACACAGGTTTGCAGAGCCAGTGTCCAGTAGCCGCTA…
ramVar1-185#DNA/hAT	TAGGGTTGTTAATATCCAATCCGACATCGGATGGATCCGGATGAATCCGGATAGAAGTTGGATTGGATAGGCATTCTATCCATCCAGCTGTTAACCGGATAGAGATCCTATCCATCCGGATGGGATCCGGATGAGCTCTCCATCCATCCGGCTTTCTATCCGGATAGAACCAAAACTACTAACGCGCAATCAAACAGTCCAATACACCAGCGGGTAATCCGACAGAAATTCGCAATCTCCCTACAAGCTTGTCTTTTGAGCGTAGTTTTGTTTACGCAATCTCTGTCTTGTCATTTAAGGTCTTGGGATTTAATTTTTGAGTATATGCAGACTATGTTGACGGAGGATTATTAAATTGTATCGTCTATGCTGTCCGGCAACACAGCATGTCAAAACCTA…
ramVar1-217#DNA/TcMar	CTGTATTCCCTCGAAAGTTCTGCGAATCACGTGACTGTCGTGGTAAATATCATCCGGCGGGGAACAGAAAGTATCTATACCTTCAATCAAAGACTGCTCCCCAGTCAAGTGTAATGATGGGCGACAATCAAACAATCAGCGATACCAGTGCGGGTGTAATTTACTGGCATGATGACGTAATTCGCAGAACTATCGAGGGAATACAG
ramVar1-280_NA#Mariner	CGAGGTAAACGACATAATTCGGGCATATCGATTTTCGCACCATAATTCGGGCAACGCGAAAAGTTTGAACATTATCGTCAACGCTTGATTCATCTCTCATCGTACGCCTGTTGATACAACATTAGGCTTTTTAACATTGGACAGACCCATCTCTCTCCCAGGCCAAATTCCCGTAATCCACAACGCTTTGTCGTTCTCAAACCTATTGAAACCTCGAGGAGAGGGATCAGTCTACCTCAGGAAACAAGAAGCAGTTCATTACGCGCAGCAGGAGCTGAGAAAAAATATGCCCGAATTACGAGTGAAAAACCGCTATGCCCGAATTATGTCGTTTACCTCG
ramVar1-287#DNA/Zator	CGAGGGGATTATGCCTGTCCCCACCTCTTTTTGGTCAAACTGTCCTGGCGGAACGAGAGAGGAGAGTCTCTTCTAGGATCTGAGCCAGTGAGCTAAATCCCGCGTCGATCCTGGAACAAACTACAGGGACTCGGGAGTGACGTCAAAAGTAGGGCGGTATATAAGCAGAGTAATGAACAATCAAGACTTGATTGTTCGATGGTTGATTCGGTTGTTGATTGAGCCTGTGCTTCCTGCTCATCAAGTTTTCTGTTGTTTTTCAACCTTCTCTCATTTGCTCATTCATTCCTGCGCTTCTCTGAAATGGAATCCATCAACTTGCTGAATGTTATCAAGCTGCTGGAATGGGACTACAAACTGCACTACCGTATCGACGACTTTCCAAGCGAAGCTGACAGG…
ramVar1-309#DNA/TcMar	CGAGGTAGAAGTCATGAGTTTTGCGTATTTTAATTTGGCCTATGAGTTTTGCGTAGTTGCGGTTTACGGTGGCAGCACACGTACGTCTTGCAGTCAGCTGCTATAAGCCGTATGACTTTACAAGTCGGCTACGTGCTGCTTTGCTGCGGCGTACATTGTTATCCCTCCTTCCTTCACTGCACGAACAGCATCGTCCATGCTCAACTGCTTGCTAACCTGAGAGGCTGTGAGGAGTTTGAAGGAAGCCATGTCTAAGGGCCTGGAGTAAGAATTCAGAAGATGATCCTTTATGAAATTTGGCCTCGCGGTATTAGCTGGCAGCTGTCTACTGACTATGCGCCGGAAGTACGTCATGTAAGCCGCATACCAGCGCTATACAACTTATGGCTTCGTTCACAC…
ramVar1-315#DNA/TcMar	GAGAAGTTGCACTTTGCACAGATGGTTTGAACAAACGACAGTTTGGACAAAACGATTGCATTTAGAAAAGTTTAAACATTCAAGATTTGTAATTCGCCTCGCGATTCACGAAACGAAGGGGGGCTTCGTTCGTGAATCACGAAGAAAATCACCCGTAGATTTCAAACATGAACGAATTGCCGTCAGTAATGCCCTGGCTGGCCCGAAGCACTGGGAAGCGTAATCGGTGCCCGGGCAACACAGGGCCTCCACTCCGGACAATCAGTCAATCAGATTTGCATTTGAGCCGGCTCTTTTTTAACTTGGTGGGCTAATTACTGCCGAACAAACCACCATGACCAGCAGCGGTCGTTTGTCCCATCGTTTTTCTCAAACTCGCCCGCGTTGTGCAACTTCTCA…
ramVar1-326#DNA/TcMar	AGGTCGGGATCACAACAGGGAGGGGAGCACTCTCGTACAGAGAAATTTCTGAGCCGCTGCCCAGATCCCTTCCTAGAGAAAATCTTGAGCGATCTTCCGACTTCGGAAATCGTTTTGCATGTTTTGATTGACAGGATTTGCTCTTGGTCATCCCGCCATCGGGGATATTTTTCTTGATTGTCCGCACGCTACAGACCAACCCGCCCACCGTGGTCTTTGGACTCTGACGTCAGCAGGCAAAAAATGAAATCTGTTGCGTGCGTGAAATGTAAAAGGTACCGGCACAGACGATATTCTTATCGGCCTTCTGGCATCTGACCTTCATGCTGCACGTTGGAAAACGATAGAGTCGAGACAACTTCTTTGTTGTCTTCTCCTATCACAGCTGGAAAGTATGAA…
ramVar1-335#DNA/hAT	TAGTGATGTTGGCATAAGGGTATCCCGACCTAATATAATTTTGATTTAATAAAGCCGAGCTGCCAGAGTTCGAATATAATCTTAATATAATATGCCGCGACCTCGGAGCATCTAATATGATGTTAATATATCAACTTGTTTCGTCGGGTGCTTATTATAATATATTATAATATTTCTGATCCGTGTGTGAACAGAGCAAGGGAACTTTCCTCCTCAGTCCCAACATCGCTTTGGCGTTACCGAAGCCAGGGAACTTTCCTCCTTACATACTTTTATCGTTTAACCAAATCTTCTTCAGATCCAGCAACAGATAGATCAAAATCCTGCAATTTCTAGAGAAACGACACACAGAGCGTTCGAAAGCGCAAAACAGAACCTGGAAAAGCAGACAGCATCGCA…
ramVar1-338#DNA/TcMar	CAGGGTGATCCCTATAAGTTGGAACGATTTTGGACGTGAATAGAAAAATGAGCAGTGCTTTCACTTCTTCGAAAATTCGTTCCCAGATACGTGTAACTATCAAAAACATTGTGTAAAAATCTTGTCGGGGTGTCGTGGTCCAGAAGGAGCACAGTGCTGAAGACGTGAACTAGGTGGAAATCAAAAAGTTTTCGCGAAACCAACATGCAATGCACTTCAGGCTGGTTTGTTTGCGTGCGAAACGTTTCAGAATAATTTCGCTGATGCTATTCTGTTGGAAAACCCTTCTAGATATAGTAGAAAAATATCATTCACGAGTTCGTGCACATGGTTGGATCTGTGAGCGACAATATTGCTGTAACTGAGGGGGGTAAGCAAAATTTTCCGCGTATTTTTTGG…
ramVar1-351#DNA/TcMar	TAAGGTCTTTCAGTATGAAATTGCCGTTCTTTAGGGTCGGACTTCAAAATCTCGTTTCGAAGTCGTAACACCACTTTTGGAGTTCGGCTGATGTCCAACTCCAGTGACGAGGTCTTCTCGTTTTTTTGCAAACAAGGTCCACTCAAAACGTTAAAAACGGGACGTAGGAAGAATTTTAGAATAATAACAATGCATGTCTAACCAGGACCATTTTACGAATTTTTTGCCGCACCGTCAGCTGCACCATCACACCGGCAACAGGGTTATTTTGTAGTGGTTCCCTTAGGGTATCAGTACCGGAAAAGAAAGCAAGAAAATAATCCTTCGGGATTTTACAAAAGAAGAAAATTTTGAAAAGAWGGTGGTGAATTGCCGAGAACAAGGTGCGCCAGTTTAGTG…
ramVar1-392#DNAa/Mariner	CGAGGTAAAGGACATGGAGTTTTCCAGTGGAAACTTCGGACATGGAAATTTCCAAACTGCGGTGTAGGGTGGCACCACAATATCTGACTGTTTTGTCACGTGACGTCTTACAGACTGGAATGTGCAACCGCAGCTAAGATCTGTGGTACGGTAACGAATAGTCGGTGCAATGTAAACATTCAGTTGCACTTCTTTTTCCATAAAACCAAGCTCTCCGTTACATCACTATTCCCTGATTCCCACATATCACCTAGAGGTAAAAACTCAAATAATGCAGAAAMAAGACACACAAATTGYTGTACTCGCAACAGGAAAGTCAGGAATCTCGGTAAGGTTGAAAACAATGCGAGTGTCACAAGAATATNNNNNNNNNNTTTCCAACATCAGCTCCTTATGAAC…
ramVar1-465#DNA/Zator	TGCCCCATTCGTGCTTACGCGTCGGCGACAGAAGTCAAAGGCGAGAAGTTTGCAATCAAGTAATGCGGCTGCCAACGGTTCGCAAATTTCTGACGCAGGCATGATGTTACAACTTTTTCGCTAAGTTTTGACTCTCTGCACCTTTCCGTAAAACTGCCTGTCGTTCATACTCCGATGCGGCAGAAACGGAATGTCAGGTCAGGTCATGTCATATGGTGTGGTGTCATGTCATAGACCACAACCTGTCGGAAGTGGCCGACTGCCTTTGCTCTTTCAAGATTCCTTTCATGCATCTCCTCGTTATCCCCGTCATCAGCCATTTCTCGATGAGTCAGTATATACCTCGATAGATTCTATGCAAGAGATCCTGGGTGAGTACAGAAGGGGTTGTATTACAGG…
ramVar1-501#DNA/Mariner	TTAGGTCTGTCAGTATGACTTTGCGGTTTTTCGGAGGGAAGTTTTGAAAATTCATATCTCTGGCCTTTGGCGGAATTTCTCGTTTCTTCTTTTCATAAATAACAGTAGATACAATAGTCTTTTGCCCAAGGTATTGGAAACTCTGATCCGTGCATTTGTGTGGTTTTGTACGAGAATGTTTCGTGATCGCAAATTTTCGAAAATTACCTCCACCTAGAGTTCTATTTCTTGTAGCCACACCAAGGCAGCTAAAAATTCAGACACTACGGTAAACAAGACCTCAACGAAGACGCTAGCGAATGATCGTTTCAGTTTTGGCGAGAACAGTCTACTCCATCAGTTAGCCAGGTGGGAGAAAACGCTTGGAAAAACTGACATCGGACGATGCAAAACTACTTG…
ramVar1-534#DNA/TcMar	CTGTATTTCCTCAAGAGTTCTACGCAGCACGTGATGTCTTCCGTAAATTACACCCGGGTTGAGACCACACAATCTACACATATAAAATCAACAATCAGACTACATGGATCAGGACTAAAATCACTCTTCCTCCCAATCTTCGCTTTCTACCGAGCTGAAGCTACATTCAAATGCACAATCCAGGTCATCCAAGTCTTCAACCAGGTCTTCCTGGCTTGCTAACATATATAAGGGCTCAGGCATAATTTGAGCACCCACAAAAGAATTTTCTACTGTTGTCACTTTAATTTTCTCCCAAGCTTCCGAGACAAAATCGATAAAATCCTGACGGCCTGGTTTCTTTAAATATCCTTTCTTGGTCACTTCAGTGCGCTGGTCACGCCACGCATGATACGATCG…
ramVar1-577#DNA/TcMar	CTGTATTCCCTCTAAGGTTCTGCGCAGTCACGTGACAGGCCCGTAAATATTACCTGCCGGGTATAGAAAAAYAACTRGGTCGTCAATCAAAGGCTCGTCAATCAATTTCCATACAGTWACGCTTTATTCTTCTGTGAATGAATCTTCCACCGAGCTGAAACTACACTCGAAAGAGGCCTCCAAATCCTCAGGACTATCCATAATCTCTTCCTGTCCAGCTAACATGTACAAAGGCTCTGGCATAATATTAGCTCCAACAAAAGAATTTTCTACCGTAGAAACCTTGATTTTGTCCCAAGCTTCCGAAACAAAATGGATGAAGTCTTGRCGGCTCGGCTTCTTCAAGTACCCACTCTTGGTAACAGCGGTGAGATCATCCCTCCAGACATGGTAAGATCG…
ramVar1-618#DNA/TcMar	TAAGGTCTTTCAGTATGAAATTGCCGTTTTCCGAACGCTTATTTCAAACAATTCTATCTCTGGTCAGAAGCAATATTTCGATCCCCTCTTTTTTACTGAGCATAGCGTATGGTGTCGTCTTTCGTCTAAGCATAAGGAAGCTCCACTCCAGCCTCACGATAAATTGCTGGAGCTGTTTGTGTCTGTGGCATAATTCTGAAAATTTTGACGTCCTTGTTAGAAAAATTCTTTTGTCGCCACCAGCGCTTCCAAAATTATACGCTTGACGTGGAAACGTACAGCAACAAGAAGGCTATCGATTACCCGYTTCAGTTTTGACAAAGCATGTCCTGTTCGGAAAACTKCCAGGTGAGARAAGAGAGCTCAAAAACCTCATCTTTCTCGATAAAAATTTTCTTC…
ramVar1-641#DNA/TcMar	CAGTCCACTCGTTCGAAATGTACTCCTATTTTTTCGATTTCAAGGCCGTAAATTCAGCCAAAACACAGAAGGGCCTGCCGTTGGTGACCGAAAATTGCTGTCAAACCATTGATTGCTTGTTCACTGACAGCAGCAACCTGGTGCGCAAATTTTACGCACGTTCCGTCGGTCATGTAGCGTTTGAAAGAATTTAAGCAACGTTTTCGTCTCGTTCCATTATCCTGGGAAGGTTTTCAAGGACGAATTTCAGAACGGATTAAGGCTTCGTTCGACAGAAGGGAATCCTGATGGAGCATATCCTACGGATAAACAGCGAACAGCGAAAGCTACTTCCGGTGAAGATCTGCGACCGCTGTATCCTTCTATCCCGAGAACTTGACTTACTTACGACCGAGATGG…
ramVar1-664#DNA/MULE-MuDR	GGCATATGCTAAAACCAGGGCCTGGACTGGATCGGTGGATCCCTGTATCTGGATTCTGTATCTGGATTTCCCCTGGATCTGTACTCTGTATCTGGACTGACGTACATTTTAAAAATTAAAAATACAATATGCAGCCGAAAATTTTCCGAATAATATTCTACAAAAATGGAATGTTGTCTCTGTACGTAAATTCACATAACTACGCAGTAACGGCCACCGATGCAACTCGACCGGCTTATCACGCTCCTAATGTTGAGACCGTGAAGGGCGCCAGTCTGCAACAGAACAACAAAGCTGCAGGGAGATTTTTTACAGACAATGAAGTGAAGGACCAGCCTTAAATGAGAAATCTTTTGGCGCTCACACGATAGCGATATTGCTTCATCAGTGTCTGATGCA…
ramVar1-680#DNA/hAT	CAGTGTTGAACAAAGTACCGGTACTACCCGGTAATACCTGTACTAAGTACCGATTTCGCAGTACTTGTACTTTACCAGGTACCGACGGYCGATACCTGTACCTTACGGGAGGTATTTCAGGTATTTACCCGGTAATACCGGGTACTGAAGGCTGGCGGTAATCACCGAAAGTACCGCGAAAGTACTGGACGCTTCGGTTCAATTGTCAGAAATATTAGCATTTTTGAGCCCAAAACACGGCGCTGCTCATATGGGACATTGTACTACGTTCGACCGTACTTCAACTAGCGCATGTGCGCACTCGCTCAATGCGAAGTATGGAGCCCATGCACCTACTGTATGCCAGCGTTATGGTGTATGTAGGTGCGCGAAGCCAACAGTGCATTTTGAAATTATTTT…
ramVar1-685#DNA/hAT	TACAGGTGTGATGCGAGCAAGACGACGTCGCCATGAAAAGTCGCCGCATTTGAACTAGGAGGAGTTGTGCACGCGCTGGGTATAAGTGCAGCCAATGACTTGTCCGTGCACACGTTGAGTCATTAAATCGAGCCGTGACTCATACAGCCCGTACCACTCATGCGTCCCCCGGTCGAGTCGCGCACCCTGCTGGCTTACAGATCCTTTTATTGCGCCACTGTACCGTCACTCACTACCCTCGTGAACTCGCGCACCGAGAAGGCTTGAACAGTATCCAAAACATTCACCCATTAACCTGCGTAGGTCCTCCCGATTTAATCTGACATTGCTGTGAGGGGACGGTTTTAATTACGGAAAGGGTTACGGGTGTTAGAAGTACTAAATGATCTCTCCCTTTCG…
ramVar1-709#DNA/TcMar	GCTAGACTCAAAGCTGGCGTTTACCTAAATTTGGGCCGTTTGTTTAGCTAAACGGACGTTGGGATTGATCAAGCTCGCCAAACAGACCCCGCCCACTCAGTTTAGCTAAACGGATTGAAATCGTCCATTTAGCTAAACGGAGCCTGTTAATCGCCTCCGTGATGTCGGCATCGTGCGCGAAAATGTTCCGCTCAAAAAATTCCCTTCAATGTTTCTGACGTCACAGCCTTTTCTACGTCATTTGGTATGTTAGACTGTGATTGATTATTTCGGTACTCAGACCTGAAATTTCAATTGATTACGTGATTGGTTGATTTACTTAAACAAACGCCGTTTTTAAACGACTACTTTTACGTAAACGCCAGCTTTGAGTCTAGC
ramVar1-745#DNA/P	CAGAGTGATACACGTGCAGAATGTACTAAAATTCTGATGGAAAATCACGAGGAGAGTTGGATGACGTAGGATTTCTCCACTGGGATTGGATAATGTAACTCCGCCCAAATAGAGGTAAAGGTGACGTCTAGGTCACGTGCTGTAGTCGCGTATGTTGCACACGTGACTTGTGACGTCGTACGCAGCATCGGTGGGTAACAGCACTTGCATGTGTGAAAATGACAAGATTGAAAAGGAAACCTGTCCGAATAGATGTCTGATTGGTTTGGTGGAAGTATGCCATATCAGACAGTGTGTGTAGGATCGTGGTCTTAAGTGTTATTCGAGTACAGTTTGTAACACGCAATTAACTTTACTACTGTATTAATTATTCTACCGGCTTGCAGTGGCCGCACATGT…
ramVar4-222#DNA/Tc4	CGAGGGGATTATGCTTGTCCTCCGCCTTTCTGAAATATTCTGACATGATAGAATGGTAGAGAAGAGTCTGCTCTATCGTCTGAAACAGGCGTAGCTTGCGCAATAAAATCCTGGAAGACACTACAGGAACCGGAAGTGACGTCAAAATCTGGGCGGTACACACCTATTGATTTTATCGACCTCACGTATTATGCGAAACTCAACTTCAGATTGTCAAGGAAGGTAAATCTTACAGAAATGATATTCTTCGTAAAAGTGGTGGAAGCATAAAGGAGCTTTACACCATCCACATTTCAGAAGCAAGGAACGCTCACAGTTATCATGGTCACAACGACCAGTCAGTCCTTGGAAACAGAATTCTGTGGGGTTAACATATTCTACGGACCTGTCAACATAACC…
ramVar4-284#DNA/TcMar	CAGGGTGATTACGCCAAGTGACTACCACCTCATGATATTTATGGCGCTCTCGACTGAGTGTGTGTTGGTCCTCAGAACTATTTTTTCTTAATTTAATATCCCTTTTGCTACCTTTTAAAAATAACTTGGCCAGAAAGAATGTCTATACGAAGTCGAAATTCGACCCGAGACCAGGGAGGGTGCAACCGCGTACCTGCTCCGGMGCGAACTTTTCACTGTTTCTCCCTCCGGAAAAAAATTGTTTTTCTCTCTTCTGCACTTTTGAGCTAAAACTGCTGATCACAAATTGTTTAACGGTAGTCTGGCTTCCGAGAAAAATATAGTGCTCTTCTGTACCACTTGTTGATTCACTGATACAGCTACTGTGGCGAAACTGTGCAAAAATACAGGGTGCGCGCC…
ramVar1-590#DNA/TcMar	AGGGCTTACAAAGACTAAGCTGGCTTGGTGGTGTAATTACACCAGCTACTTTGGTGGATACGCCCAGAAAATTTTTTTGACCAGTTAGGAAAGCGGTGTAACGGCTCGCTTTGAAAGCCCCGCACTGCAGGTAAGTACGATCGGAGGATTATGAGATCTTTGATGTCGGAGGAACCACCATACACTCACCAGTAGGACGAGTAGCGAGAAACTTCGTCATGGAAGTGACATTTGAAAGTTTGGAGGGGAGCACAGCGCACTCGGGATGTTGGTTAAGTCTGGTGTAATTACGAGTCGTTCCGGAGCGACTCGTAATTACACCGAAAGTGTAATGTCTGGTGGAATGAATAGGCCAATCGTAAGGGTGTGGGTGGAGCCAATTACACCAGCGTTGTAATT…
ramVar1-677#DNA/TcMar	CAGCCACTGGCAGCCAAGTGTTCACTTTTCAAAACGCGACTCAAAACAAAAATCCCTGTACCTATTGCGCAACCATCTCAGCTGATCAATCAAAAAACGATCCTTCCATTATCGTTTGAACAACTTTTCCAAGAACAATCTTTCAACATGCCTGGAAAAACTTCTTTTGAAACATCTTCCTTGGTGATCGCTTTACGCGATCAAGGTTTCACCTACCCTAAAATTTCTGAGAGTCTTGCCAGCCAAGGGGTTTCACTGAGTCGTCGCACAGTGCTCAAGATTTGCCAGGAGAAAGAAAAGGAGAGAAATGGATGGACCAAACCGGCGAAACGTCTTCCTCCGCAAAACCTTCCCTCTGCATGCACCCAGGACAATGTCAACAAAGTCAAGAAAGCTGTC…
ramVar4-749#DNA	CACGCACGACGAGAAATTATGGTACAGTAAAAATTATGGGACAGGCCTTTTCGCTACGGCGGTACGGAAGCACGTACGTACGCGACCGATTCACAGTAATACACTTTTCGACACTTTTCTACGGTCGAATTTCCATTTCGCCGTCCTTTCCGCCTGTCCCATAATTTTTACTGTACCATAATTTCTCGTCGTGCGTG
ramVar1-0#DNA	CTCGGCAAACAAACTCGACAAGATCGTTTTCCCAAGTGGCGCACGCTTTCAGCCAATAACACTGAAAACGTGCGCCACTTGGGAAAACGATCTTGTCGAGTTTGTTTGCCGAG
ramVar1-16#DNA	CTCGGCAAACAAACTCGACAAGATCGTTTTTCCAAGTGGCGCACGCTTTCAGCCAATAACACTGAAAACGTGCGCCACTTGGAAAAACGATCTTGTCGAGTTTGTTTGCCGAG
ramVar1-616#DNA/hAT	CAGTGTTGTTCCGATACGACAGCGGAACTAATTCGAATCCGGTCGCCCATGTTAAGTCTATGGCTACAGCGGGCCATATCGGAATTGAATTCTGCATTATGCATTAAAATACATTGTATCGGAACAACACTG
ramVar4-518#DNA/hAT	TAAGGATACGCATTCCGTTTTCCGCTCCGTTCCTAATTCCGCCTGGAAAATAGGAATTCCGTTCCTTTCCGGCTGATCCCGATTTGGAACGCTGGAATTCCGAATCGGAGTACAAGCCTCAAACCGGAATTCCGCTCGTCGAAAGTCGGTTTTCCGCAGTGGAATTACCAGTTTTCGCGACGATTGGCGCAGTTCCACGCACTGTTTGGGAGCTCGGCAAACAAACTCGGCGAGATGGTTTTTCCAAGTGGCGCAGATTTCAAATGTGACTGGCTGAAAGCATGCGCCACTTGGGAAACCATCTTGTAGAGCTTGTCAGCCGGGGCCAAGCCGAGCTTCCGACTRGTTTTTCGCCTTCTATACTGCAGTTTTGGAATTCCGATCTTTGATCTGGCCGTT…
ramVar1-73#DNA/Tc4	CAAGGGATTAACGCCAGTCTGTCCACTCTGATCCTCAAACCAATATGATAGCATGATAGAGCAGAGTTTGCTCCACAAACTGAGATAAACTAAATCGGCGAAATAAAATCCTGGAAGACGCCACAGGAAGCGGAAGTGACGTCAAATTCAGGGCGGATCACCAGTGTGACAGCAAATCAACTGATTTGATTGCCTGATGGTTGATTTGATATTGATTGAACCAGTTGCGCTTGTACTCTACGCTAAGCCAAGCGCAATCAGTTTTGCTGTGCCTGTTGCTTCATTGCTCTTACATTCATCGTTCCGTTACTGCGTGATTTCCACTGTCGCCCGAAATGGATTCCGTTAATCCGATGAATGTGTTGAAGCTTCTGGAGGAGGACTACAAGCAGCTCTTCC…
ramVar1-89#DNA/TcMar	CTGTAGTGCTCGCAGTTTATCGCGCACTCAACCACGTGAACAGTAAATAACGCCCGATCGGGGATTTTAGACGTTGTACTGCTTTATCAACAATCAATGATTGGCCATCGGTTAAGACAAGTGTTATTCTGAAAAGTCAAACTCAAATTGCTCATTTCCATCTGGAGCGTTTCCGGTATCTGCTCACTTTTCTCCGGTCCTCGCTTGCCCGGAATCTTTGCTTTGTGAAGCAAAAACATGAGGTTCCGTGAAGCTTATCAGCTGCTTATGGAACAGGTATCATTCGACTCACCACCAGCTGCGCATGGCTGATTCCGGAATTCCTGTAAGCTTCGCATGCTTTCTCCTCGATAATCCGCTCTCTTCATAGTTTCTCAAAGCTTTCTCCGCATCCTCATC…
ramVar1-26#DNA	GGGACGTGGGCAAATGAACTGAACCAGATCGTTTTCCCAAGTGGCGCACGCTTTCAGCCAGTAACAATGAAAACGTGCGCCACTTGAGATAACGATCTGGTTCAATTCATTTGCCCACGTCCC
ramVar1-123#DNA/TcMar	CTGTAATGCTTCATGAACTTCGCGAAGCACGTCATCATACGCGTACAGTTGAACCCCGGTCCGAAAATTTTGCCCTACCAACCCCCTAAGGGATGTTTCGCGCGTATGATGACGTGCTTCGCGAAGTTCATGAAGCATTACAG
ramVar1-131#DNA/Zator	CGAGGGGATTTTTCCAATCCGCCGCCTCTGATGCTCAAACCCACATTCCAGGTGGATAGAGAAGAGTTTCCTCTATCGTCTGAGCCGAAAACCTCGTCATCATTCCCTTCCTGGAATAAACTGGACGGTTCGGAAGTGATCGTCCATTGACCGCTACAGTGCGCCGCGATGACGTGAAGTTTCTTGATTGCCTCTTTGATTGACCACAAAACGATCAGCTGATCGCCCGTACTGTTGACTRTGCAGCGGACGCCTTGCTTTTGTGCTTTTTTAGCACGTTAAGGCGTGTGGTACGGTGCAAAGTCAACAGTACGGGCGATCAGCTGATCGTTTTGTGGTCAATCAAAGAGGCAATCAAGAAACTTCACGTCATCGCGGCGCACTGTAGCGGTCAATGGA…
ramVar1-137#DNA/TcMar	TCAGGTGCGGAAGTATGACTTGTTACTCCTGGAAACACGTCAACTTCAAAAATTCATRGTTACACTCCCCCTTGTCCTTTTGTCCTGAGCCTTTTTTCCAGTCACTTTGCCAACTCCTAGCTATCGTTTGGCGTTCTATTGACCCAAGTTTTTCAGCTCCGGGGTAGGGCAGGAATAGTTTTGTCTGAATCATGGATAACCAAAATTTTAGGTGATTCAACTATTTGAATTTTTTCAAGGCGTCAACGCATCCCACACAGGCGCGAAGATATGCTTCGTTTCTCGTAATAAAGCAGCTAACGGTTRAACCGTAGGAGGTTGGGTAATTCTTCTCCGCTCTGGAGATTTCTWGGTCGGAAGTCACCCCTACGGAAGACCGAAACTGAAGKTGGACAACAA…
ramVar1-225#DNA/TcMar	CACTGAGCCCCATAATTATCTGTCCACCCCCATTTTTGTTCAAAAATTCATAACTTATTTCGCACTAACCCGATTTTGATATTTTGAACGTCTTTATAGAGATCAGTGTTTGATCTTTACGACCACGTGACTTCCGTATGAATCAATCAGCAAATCAACTGGCAGTATCATCCCTACGAACACCTAAAACTGCCTTGTTTTCGGCTCCGAGTTGCGGGTGCTAGCCAGCAGATAGCACATCATGCTTGTTACTATTATGTAGCCCCAACATTAAGCTTTCAAGTAAGCCCATGTGAGAAATTTTTGCAGATATGCAGAAAAAGCTGTGTCGTCGTGTCAACCAGGAAGTATTCTCGGTTATTTTCGGTGGTGCATATTCACGACGCCTTGTCTTCGACA…
ramVar1-238#DNA/hAT	TAGAGCCCTGCAGCAGCACGCAACATCCGTTCTGCAACTGCTCTGCATCCAGTTCTTCCAAACTGCAACTGCACTGCACTGCATTTATTCTGACCGAGGGAAACTGCAACTGCACTGCATCCATGAACGTCTAGCTGCATTTTACTGCATCGATACTGCATAAATTATTATCGATAATTATTTATTCTTCTGCGAGATAGTTCCACCGAATAATCATCAGATCACTCAGAGTTTCAGGCAGCATACTAGTTCGCTTACTGTTGAGAGCATCACCGGTATGGCTAAAAAGTCGTTCAGAAGGGGTACTAGAAGCAGGCACAGCAAGTATGCGCTTAGCGTATAAGGACAAACAAGGAAGCTCCTTCTCGTTCTGCTGCCAAAACGCGAGCAAATCTNNNN…
ramVar1-260#DNA/hAT	TATAGCCGGTTTTATTAGGCTCAGTTTTTGACTGGCTGTTCAGAACGTGACGTATCAGCACGCCTGACGCCTGTGTAGGGTGACGTACAAGAGCTCGTATGCGATCGTTTGATCGCTCTGACTGATACATGCTCGCAGTGTTTGGACTGGTGCCCGGAAGAGCTTYCCATACTGCCGCAAACTGCTGACTCACACAGCAGTCTGGCAAGCTCTTCCGGGATTTTCTCTCAGTGCAACTTGCCTAAATTGTTGGCAACGTTGTCTGTGCGCCGTGCTTGCCGGCACAGAAACGTACGCCGTCGTACAACACTCGTTTGATACAGACCCGGTACATGCAATCGCGGCGGGCACGGCGGCGTTTTGAATTATTAAAAGTGGCTATA
ramVar1-277#DNA/TcMar	CAGTCCAGTCGCTCGAGATGTGTACATCGCTCTCCGATTTCAAAACTGCAAAATCACAGTGAGCACAAGACTGCTCGCCATAGCCCTTATTGATTGTTTGTTCATTCACGCAACAAAGGCAGCCTGTTGCATTTACTTTTCGCTCTTCTTCTCAAATTTCCGAACTTTCTCTTCCYTACCGCGTCGCGTGTTTCCCAGACAAGCAGTGAAGAGTTGAGAATACGTCCGTAGACTGAAGCTTTGATCGACAGAAAGGACATTTGATGGAGTATATCTCACGGATAAGCAGTAAACGACGAGAGGCACTTCCGGTTGATCTCTGCAGCCGACAAATCCCTGTTTCCAGCGAACTCGTCTTGCTGACCGCTGAGATGGCATCTGGATCTAATCCTGCTGGTA…
ramVar1-293#DNA/hAT	TAATGATGAGCATTACATTTTACATTACATTACATTTTACATTACAATTACACTTTTACACGACATTACAACCACGGGGAAGTTGTAATGTAAATGTAAAATGTAATTACAACTTTTACCTGCCAGAATCTGCGGTATTTTTGAGTATTTTGCCGCCAGAAATCTAAAATTCGGCTGACTTACGCGGAAAAATGTCAGAAACTTCCTGAGTATGGTCATTTTGCAACCGTATTTTTATCTTTGTCTGGAAGACAATTACTAAGATCTATATTCTATGCAAACATAGACATAGCTGGTTCGTCGTTTTCGTCGCTCCTTGTCACTTTTAGGCGTTACAAACCGCTCGGTCTGTAAAATGTAAACTAGTGTAAAATGTAATTACACTTTTACAATTACACT…
ramVar1-321#DNA/TcMar	CCATTGCCGAAGTATTGTTGTAAAAGTGGCAAATCAATCAATCGACAATCCGGGCGGGGTCGTAAGGCGGTACAATCAAAGGCCTTGATTGGTACTTCCGGTGCAACCAGCTGTTTACCTCGTACACTTGCAACAAGTGTTTCTACGCCATTTCGCTTTCTCCAGTGATATTTTATGTGATACNNNNNNNNNNAAGCACTAATCAAGGCCTCTGATTGTACCGCCTTACGACCCCGCCCGGATTGTCGATTGATTGATTTGCCACTTTTACAACAATACTTCGGCAATGG
ramVar1-329#DNA/TcMar	AGGTCGGGATCACAACAGGGAGGGGAGCACTCTCGTACAGAGAAATTTCTGAGCCGCTGCCCAGATCCCTTCCTAGAGAAAATCTTGAGCGATCTTCCGACTTCGGAAATCGTTTTGCATGTTTTGATTGACAGGATTTGCTCTTGGTCATCCCGCCATCGGGGATATTTTTCTTGATTGTCCGCACGCTACAGACCAACCCGCCCACCGTGGTCTTTGGACTCTGACGTCAGCAGGCAAAAAATGAAATCTGTTGCGTGCGTGAAATGTAAAAGGTACCGGCACAGACGATATTCTTATCGGCCTTCTGGCATCTGACCTTCATGCTGCACGTTGGAAAACGATAGAGTCGAGACAACTTCTTTGTTGTCTTCTCCTATCACAGCTGGAAAGTATGAA…
ramVar1-356#DNA/hAT	TAGTGATGTTCTAATATAGTAATATTATATTAAAGTAGATGATAGTAGATGTTTTGAGCATCTACTATATTTAGTAATATTTAGTAAACAGAATTGGGCACCGCATTCCAATATTTATATTTTAGTAGCTTGAAACCGGAAGTGCCATATTTTATTATTATTAAGTTGTCCATCATCCATAGTAAAATAAATTTTAATACGGGTTAACGCTACCGCTGATTCGAAAAACTGGTTGATTTGCTGAGTTCTGATGCGCGTGCGTTGGCTTCTCGATGTGCGACCACGCCTTATAAAGTGCGCCACACCATRATGATGCCTCTACAGCAGTACAGTAGGGCTACTGCAGAATAAATACCCTTGAACATCGTGCACCTGCATACAGTCTGACACTTCAATCGG…
ramVar1-418#DNA/hAT	TAGACTTGCTGGAAATTCTCAGTTTTTGGCGAATTTGGCGAATGAAGGAACAGGTGTCGAGCGCAGGTGTGCAGTGAGCATCAGAACATGACGACACGCACCTAAAAACAGCGGTTCCGTCACCGTTTGACTTGATTAGATGCACTCGAACGCTGAACAACTACAAGACTGCTTGGTTGACGAAAATTTGCACTGCGTGCATTCAGCCGGTAAAGAGGCTGAACAAAGTAGTCGAATTGAGCCAATCGCAGATTTATTCAGGAAATGGAGAATTTCCAGCAACTCTA
ramVar1-437#DNA/hAT	CAGAGGTTTTCCTGTCCCATAGACCATGGCACATGAGCTACAGTGGGCAGGTTACGGTCCGACGCGCTCAGTTCGTTACGTCACGATCAGCTGATCGGTGAACCAAGGTAGTAATGTGGCAGTGCCACTCATCAACCGTACACCACACAGTCGGCTGGGATGACGTAGCGATCAGTCAGAATTCAGATGCGACGAAACGCAACCTGCCCACTGTAGCTCATGTGCCATGGCCAATGGGACAGGAAAACCTCTG
ramVar1-451#DNA/hAT	TAGACCTGAGAAAAGTGTGATTAAGTGTGGTGTGGTGTTTTTCGGTTCGGTGTTCTTCCACACCGAAACTGCTTTTTCGGTGCGAAAGTCACACCACTTTTTCCGGTGTGGTGTGAATCGGACACCACTCTTTCGGTGCACCACACCACACCAAACCGAAAAACNNNNNNNNNNTTCCTTAAAACTGGTGCACCAAAAGTTTTTCGGTTTGGTGTGATGTGGTGTTCTCGGACACCGAAACGGCAAATTCGGTGTGACTCGGACACCAATTTTTCGATTTGGTGTTTCAAGCACACCGAAACCAAAAAGAGTGGTTTTTTTCGGTGTGGTGTGGTGAAACCACACCATCCTCAGGTCTA
ramVar1-511#DNA/TcMar	CAGTGTACGCCAATATGGTCACCCGAAACTGGGCGGAGTTTTTGGGCGTTAACCACAACGCCGACAACCAATGAACAACAGCCAACTGCTGGATTTATTTATTTTACAATGAGCAGAACACTAACAGTAAAACAGAAACGTATACCATAAAACAGGAAATCTCATGAGGTAAAACACGAAAGACAACCGAAAATGAAATTATGAGTTCAGTAAGGGATGCGAGCACCGGAGTTGTTGATACACTCAGTCATTCTGCTGTACATCGAGCTCACCAGGTTGCTGCAGTACTCGGGAGTAACAATTACCTTCCATGCTTCCTGAATTAGAGTGTCAAGCTCCTCAAGATCTTTCGGTCTTCGATCGCAGATATACATATTCATTTTTCCCCAGACATTCTCG…
ramVar1-528#DNA/Zator	TGCAGCGATTCCACTTCATCACGGAGAACCATTACGGACCTCCGTCAGGAGCTCCGTAATGAGTGATTCTACTTTCGATCATTTCGAGTCGGTTATGACAGGAGAAGTGGAATCACTCATTTCGGAGCTCTTGACGGAAGTCCGTGATAGCTTCTCGTAATGACTTCTATATGACTTTACGTAAATTAAGAAAAGTGCGAAATGCACCGCGTCCGACATGAGCGATAACGCGACACAACATTCGGTTGATTGAAATATATGGTGGTTTGAACGGAAGACCCGGAAATACAGTGCGGGAGCAACCAGGAAGGAACACAAAAACTCCGAAATTTATTAATTGACGTAATCCCTGTTATATTCCCGTAGACTACNNNNNNNNNNATTATTGTATTCGTTGTG…
ramVar1-570#DNA/hAT	CAGGTGTGATGCGAGCAAGACGACGTCGCCATGAAAAGTCGCCGCATTTRAACTAGGAGGAGTTGTGCACGCGCTGGGTATAAGTGCAGCCAATGACTTGCCCGTGCACACGTTGAGTCATTAAATCGAGCCGTGACTCATACAGCCCGTACCACTCATGCGTCCCCCGGTCGAGTCGCGCACCCTGTTGGCTTACAGATCCTTTTATTGCGCCACTGTACCGTCACTCACTACCCTCGTGAACTCGCGCACCGAGAAGGCTTGAGCAGTATCCAAAACATTCACCCATTAACCTGCGTAGGTCCTCCCGATTTAATCTGACATTGCTGTGAGGGGACGGTTTTAATTACGGAAAGGGTTACGGGTGTTAGAAGTACTAAATGATCTCTCCCTTTCGAG…
ramVar1-610#DNA/hAT	TAGGGTTGTTAATGGATGGATAAACGGTTAAATGGATGGATAAGCGGATGGATAAGAACTTATCCGGATACCATTTGGATGGATAAAAGGTTTATCCGTATCCAGCTTCTTGGATAAAACTTTTATCCGGATTATCCGAATATTATCCGGTTAAACCAATTAGATACAAACTATATGTTCAATCACTAGAGCCAAACCGAAACTACCAAACTTTGTAGCGTATCTATTCATCGTCTGTCATCATTGCTACCATAGCTTCAAAAACCACCGTTCAAGAGTTCAGACATAACATGGCTTGAAGGGCCTCAGGTTCTAGGCGGTTACGAAGGACTGTAACGTATCGACCACAACCAGAGAATGCACTCTCAGGAGGCACAGAAGAAGCCTGTGCAGCCAGAA…
ramVar1-624#DNA/hAT	CAGTGTTCGGCAGGTAAACATTCCGGTACCCCGATTGAATCTCATCAATCCGAACCATTTCGGGTCTTTACCATGATATGGCGAGCCATGCTGAGTAGCACGGAATGTTTACCTGCCGAACACTG
ramVar1-665#DNA	CAATGCCACTCTACAGGGGACAGGCCGTGAAACTAGTCATAAAACTTGCTTGTATCGCAAATAACTGGGGAAGTGTACGCTCCCCATATAAGCCGCGCTGCGGAGAAAAAGAGAGGGGRACAGAGAGAACAGCAGTGGGAAATAAGTGGGGAGCCTTACTTTCTATTCACCCGTAGACATTCGTGTAGCGATAATGACCATTCCGCGTCGTATTTCTTCAAATTAAACTTCTGTTTCAAATTGTACATGAATTTTGCCGAAGACAGATGGTTAGCCAGAAGAACGAGCTATGTTTTGATGCTAAAAACGATACCAAAAGAAGTTCGCATTGTATCGTCGATGTCCTCATACCGTTTTTGCGGCAGGAGCAGGAAGAGGGAGCAGAGAGAACCGATTTTC…
ramVar1-667#DNA/TcMar	CACGCGGCTGGCCTAATTATTGGCCTGGACAAAATTTCTGGCCGGACGGGCTGGCGGCAGTTTAACGCAGAGATTGTTATGTCGTAGCAGAAACTAGCCCTGTGACGTCAGCAAGTAAAATTTCGCAGTGCAATATGCGGAATACAGTGTCATTCCAGATTTCGTTTCTTATTTCGTACTTCTTTTCCCATCTTGAGGAAGGTTAGCCTGGAATATGCCGGAAGGTCTTAAGAGCAAGAGACAGCGAAAGTATACGGAGGATAGCCTGAAAAAGGCAGTTCGTGCGGTTGCCTTCATAAGGTGGTGGATTGCCTAAGTAAAGGCCTTTCCGGCGAGAAAAGTCAAGTTTTAACGTTGATTTACCATCAGAGCTGCATTTGCCTAGCAAAATAACCAAGC…
ramVar1-759#DNA/PiggyBac	CACCTGCAGCACCACGTGTTTTATGTCAAAATTGAACCATGGGGTGCGAAACGATCCCAGAGTTTCTGACTGGTTTAAAAACGAGCGCCACCGCCCCTTGACCAATAGCAACGTCCCCATTCTAACCGGCGCATGACACCATGTGTAGTAATCATTTAATCCACCACTTCATCGGGGAAACACAGGACTGAAGAACAAACAACCTCCCCAAGTTTACTAATACGACGTGAAGCTATTCTTCTCACACTCAGAACAAGTTACAGTTTCAATGGACTTGTGGTGCAATTCACAGACAGGGATATNNNNNNNNNNCAAGATGGAAAGAGAGAACGTGAAACTCGAGATAAAATGAGAGCGAAAAATGACAGCCGAAATTCACGAAATAAATATATGAACACC…
ramVar3-66#DNA/hAT	TAGCGCTGGCAAAAATACGATAAAATTCGATACGATATTTTTCGATACAATATCGGCGGATATTTTATCGCGGTCTTCGATATTCATTCGATATCGATATTTCGATACGATATTTTTCCGATACCGTATTTTCGATATATCGTATCATATCGCAGCGATATATCGATATTTCTGGAATTTTAGTTTTTCGGAATTCCACTGGTTCAAGCCCAAAAACTCAAGAAGCCGATTTCCACATAAAGTATTAGTAAGATCGAAAGCGTCGGATGCAGCAAAGACATGACTATACCAAGACTTCAAACACATGGAAACCTGGACAGAATTAGTACCAGAACCGAATGGGCGGAGTGTGCTCGGTACACCATGGCCAAAATCAAGTCTTTGAAATCAACCATGGTC…
ramVar4-363#DNA/TcMar-Tc1	CACTCTGCGTACGACCGTCCTCTTTGTGTATACAATCACTCAGTTTTATTCACCTCCCAGTTTTAGCTTTTGGTCTTTCGGGTCTGGGTCTTTTTGTTTGCATGTACCTCGGTCTTCTCACCAAAGCAACACTAATGACCAGCGGTCAGCAAAACCCCAGCACGCTGGAAATTTTTTCTACGGTTTCGGGTGGTTTTGGTGAAATTTGGTGTTTCGTCTCTTCGCGCGAGACACGTGCACGGTATTCGCTTAGAAAAAAACTGGAGCACTGGGGACAGTCTTATCTATCGAAGCCGAGCCTGGGATAAATTTTGTAGTCATCAGTGCGGTCAGAAGAAAATCAAGACGACCAGTTCTCCCTTTTGAGATTTGGCGTTCATGGCCTGCCAATTATCCGAA…
ramVar1-39#DNA	TGGGAGCTCGGCAAACAAACTCGACAAGATCGTTTTCCCAAGTGGCGCACGTTTCCAGTGTTATTGGCTGGAAGCGTGCGCCACTTGGGAAAACGATCTTGTCGAGTTTGTTTGCCGAGCTCCCA
ramVar1-103#DNA/TcMar	CGAGGTAAACGACATAATTCGGGCATATCGATTTTCGCACCATAATTCGGGCAACGCGAAAAGTTTGAACATTATCGTCAACGCTTGATTCATCTCTCATCGTACGCCTGTTGATACAACATTAGGCTTTTTAACATTGGACAGACCCATCTCTCTCCCAGGCCAAATTCCCGTAATCCACAACGCTTTSTCGTTCTCAAACCTATTGAAACCTCGAGGAGAGGGATCAGTCTACCTCAGGAAACAAGAAGCAGTTCATTACGCGCAGCAGGAGCTGAGAAAAAATATGCCCGAATTACGAGTGAAAAACCCCTATGCCCGAATTATGTCGTTTACCTCG
ramVar1-417#DNA/P	CAGAGAGATTAGAGGAGGTAGAGGAACCGCTGTATATACCGTAGAGGCGCAAAACATGGAAGCGGTAGAGGCACTTACCACTACGGCGAACAACACCATTGGTCCGATACGCACAGAGGCCACGCCCCGGCAGAGTCGGTTACATTACGGTTACTCGACTGTTAAATTGATAAGATTCCTAGGTTATACAGCGTCGAAGCACGATGATATGGAACCGTGCAAACTCAACAGCACACTGCAAGGCTAACGTCCACCAGTAATCCGAGCGTTCACAGGTGGCGAGGAGAAAGCAGCAGGTGGAAGGAAGCTAAGAAGCTTCGTCGAGCACGGGATGTCAAGCTGCTTACGCAATAACCTGGTGAATTCATTCAGAAGTGCTTTATGTGTCACGTGCCTTGC…
ramVar1-8#DNA	CAAACAAACTCGACAAGATCGTTTTCCCAAGTGGCGCACGCTTCCAGCCAATAACACTGAAAACGTGCGCCACTTGGGAAAACGATCTTGTCGAGTTTGTTTG
ramVar1-124#DNA/TcMar	CGAGGTAAACGTCACAATTCGGGCGTAGTGATTTTCCCGTCACAATTCGGGCGATGCTGCGGTATGGGGTGGCAGCACATGTCGCTTTCGACAATGGGGTATTGCGTCAGTGCTCTACCATTGCTCACTGGCGGAAGTACGTCATGGCAAACATCCTACGGCTTACTTTACTTATGGGATTCCCAAAATAATTGAAACCGACTCTATGACGTAGATCACAGCTATCGCGAAAAGCGACAACAGCGCCTCTCTCGGCCTCGCTGTTGAGTTTTTTCCAGGCTTTTTAGCATTACAGCAACTCTCCTTTCTTCCGAGCATTGTATCTTCAAGGTCTAGGCTGTGTGTGTGCTCAAATCTGTTTGGCTAGATAGGGAAGATCTTTCTCCACAAGATAGCATT…
ramVar1-376#DNA/hAT	CAGTGTGAGTTGACCATAGTGTAAAATGTTCTATCAATCAACAGCTAAATCAACTCCAGCTTTCATCGAACACAGCAACAAGGCTATGTCGCCGATAGGTTTGGTTAAGTTTTTGATTATTGATTAGCGCTGGTGGTGTATTGCATCAGATTACCGGCAGGTTACGAGATCTTCCTGCTCTCCGGCATCCCTTGCTATCTTCGTCCCCTGTATCCCCCCTATATCCCTCTGCCTCTGTTTACCGAGTAAGTGCTTGGTTCGAGCCTTTGACGGTGGAGAGTGGACCATCTGCTGGCTAACCGTCTGTTTCTTGCAGGCTTGTTGAAGAAGCCTCGACTTGTCCCATCATCACCTTCATCGCTCTTGTCGTCTGTCTGGCCTCTTCTGTCGCCGTCTGTT…
ramVar1-424#DNA/TcMar	CGAGGAGCGAGGCCCTACTTTGGCCACGAGAATACTTTGTCCAGTCAAGTCCTGCAGGTGGCAATGTTGGCTTCCTGGCTGGGTTGAAATCAGCTGATCACGTTTACCGCCATAAGGCGACCGATGAAGAGTGGACAAAGTTTTAGCCCTTCTGATTTTCCGTAGAAATCAAGGTAGAAGCCAATGTGCACCTACCGCATGAGCACCTTGTTTCTWTTTTGGAAGTCACATATGACTCATTAAGCGATGTTGCGATAGATTATCTTCCCAAGCGGCGCACGACGACTGCGCTTCACATCGCTATATCTTCCTGAAGCGTGGACAGATTTCGCTAATTTCACCCTCAAAACGTAGCCGAAAGTTCATTCATGATTTTCAGAGCCAKCGATGGAAGAGATA…
ramVar1-483#DNA/TcMar	CTGTATTACCTCCGATAATTTATGTACGTCACAGCTATCTCTCTTGTAATGAAGTTTGCGATAAATCAAGCCGAAATCTCTTCTACGTCAATGGAGTACGTCATTTCAGTTCTTTTTAGAGTAAACACATCAGAAAACCGCCGGAAGTGCTATGGTCCAGTTTGTGATAGAAGCCTTTGACTGAACAGCTGATTCACTAGTACTAGTACCGGACATGAGTCGCTACAGCTTTGCGCGATTGATTCACCTTCTTGATTGACTCCAGGGACGTCATAGCCTCTTCGGCAAGTCAGCTATCGCAAACTCAGCATGTGTGTTTTTGTAGAAAACGTATCAGTGACGTACATAAATTATCGGAGGTAATACAG
ramVar1-491#DNA/P	CAGAGTCCATATATCCTGCATAGTCCCGCAGCATTGATTGCTCGAACGGTTAAAATGGCATCAGCTTTATGGGAAACTTCGACAAAGCTTTGCCGCAACAAGAAAACACAAGAGTTTTTATTGGTTCAGACGCGTGCGCGTCTCCGCCCAGTDGTTGTAAGGTGGTGCGTGACAACTGTGGTAMCTTACAATGAGACGCGACAAGCACATGCAAACACCACTGGCATGAGTMAACTGACGCAGSCATTGCATCAGACCTGTAACGGTTATCAGTTCCGAYGGGCGTGTCGGTGTGTTTCCGCCTCCTCCAATCAGGTCTGAGATTGTGTTTCCACTGATCCGATATTACCGTGTTACACAGCTGCGGGACTATGCAGGATATATGRACTCTG
ramVar1-630#DNA/P	CAGAGTGAAACGATATAACCTCTAGTGTATTCACTGCAGTGCAGGCCTCTGTACAGGCTCGTTGATACACTGGAGCCTGTACAGARGTMCAATCMCACAATCAAGCGTAGAAAGACAAGACAGGGCGGACTTTTCCTCTTGATCGTGAGTTAGCCCTTGATTGACTAGGGCCGACTTTTGTAACTTCAGTTCCGCCGTTGATTTTGGACATCATTGATTGACTGGGGAAATGTGTATCAACGCGCACTTTCAATGCAGTGAATACACTAGAGGCAATATCGTTTCACTCTG
ramVar1-634#DNA/TcMar	CTGTATTCTCTCCGGTAATTTCCCTACGTCACTCGAACGGTTTTTACAAATGATGCAAGAGTGAAATTGCGGTATCTGCCACAGTGGCAAAACCGTGTCGTCATTAGACTCAATCAAGGACATGCAATCAATCGCAAGCGTGTATTTAGTTTCAAACAAAGATTAATCAGCTGTTCAACAGAAGGCTTCTTCGTATCCCTCAGACAATTCATATCCGCCGATTCGCATTGTACTTTTCGTTGCGTTTTTCTCTGTCAGAGAACTTTTGTCTTTCGGAATCGCATTTTGATCTTGCAACCTACTGGTGCGATTNNNNNNNNNNCACAAGTGTAAGATGGTCGAAGAGAAGTGGAGTGAAAACCAGTCAGAAGAAACTGCGGAAGTCACTAGTCCAGCACA…
ramVar1-649#Unknown	TTATATCCAGTACGTTTCCTTGCTCGAGGAGCGAAACTAAAGAGCTACCACAGCAGGCTGGGGTATCTGACCTCTAACCCTCCAGAAGAGCCTAGTTCAGATGCGAGAGATCTCACGGCGGAGAGAAATGAAACCGCTAGCATACGTATCGGAATCGGCGTCAAAAGTTGTCCTAGGTGGCATGTTTTCAAATGATTTGGTGAATTTGGAGTTTTTGGTCACGTGATGTGCGATATCTCGCTTCAGGAGCATTTTCGTCCCTGAACATGTATGGCTCATTCGAAAGAGCGTGTCGAGTTGAGTAGAATGGAACTGTTTTTTCGATGTTSCAAGAAATTAATTTTATTCCCGACTTTCCTAGGAGGGTTAGAGGTAAATAGAGGTAAAT
ramVar1-740#DNA/hAT	CAGAGTATAAAACCGCGTAGCGTTGCGGAACCATACGGCAGCAGTGCGGTACGGCCGTACGCAACCGCAAGGAAAATTGGGAGAAAAATGCCGTACAGTACGCGCCGTAAAATTCTGGGACGGTGTCCGTCCGCGCCGCATCGCCCAGTGGCGCAGGCGCCGTAGCTGGCAGCATGAAGTTTGTGACTGATTGCCTGTTTTGTCGGGTGTTTCTCTCTCGGAATTCACCGAATAAGCTGAGGTCGGTCATGTAACGTGTGTTTTCGTGTGCTGTAAGCCAGAGACGGAATTCCCTTTTGATTTTTAGCATCCTAGGCTTCAAGCACTCCTTCAGAAACGCTGTTTTAATGACTGTGGTGAAATTTTCACCGATATTTTTTGGCGATGTACCATCTTTCT…
ramVar1-792#DNA	TGGGTATCTGCATACGAGAATGCGTCCAAAGGGTGTCGGACCAAATTGTTCAGGAAACGAGTTTTTGCGTTTTGCCACCCGAACAAGTTTTCGAAGTGCGTATCTACCTTCACCAAACAGACATCCCTGAACCTGAATTCGTTGGCAAAAAGCTTATCCGCCCAATGGTGAAGAAGTTATGTACATATCCCTGAAAGCTTCGAAAGTGGCAGCCATGGGGCTGATCCGCACATACACGCTCTGTAGCGTACTGCACATTTGTATTTAATCAATCAATCAAGCGAAAGGTGTCGGAAACAAGCTACTGTAAAGACGGCTGCAGGTGCGTGTCTCCAGACATCGCACGCTGCTAACGCCAAGACTGGCTGGTCTAAACCCCTGCATTTTCAATTCGAACCC…
ramVar3-427#DNA/TcMar	CACGCACGACGAGAAATTATGGGACAGTAAAAATTATGGGACAGGCGGAAAGGACGGCAAAATGGAAATTCGACCGTAGAAAAGTGTCGAAAAGTGTATTACTGTGAATCGGTCGCGTACGTACGTGCTTCCGTACCGCCGTAGCGAAAAGGCCTGTCCCATAATTTTTACTGTCCCATAATTTCTCGTCGTGCGTG
ramVar1-552#LINE/RTE-X	CTCAAACGAGAGAATATGAACCAGGTTTTTACCCGCTGTCTCAAATCCCTTCTGGGAGTAAGGCGAACCTCGCCTGACCACGGGGTGTATCACATAACGGGTCTGCTTCCGCTGAGCTTTCAAATTGCCGAGATGACCGTACAGTTCTATATGAAAACAGCTCGCTCGTCGGTGGACGAGCTTGAAATTTGTGCCTTAAAGCAGATCCTAGCCGACCGTAAGTTACGGGGAACCATATACAAACGCTTCTTGCAGCCTGTCTTCGGGCTAAATGATTCAGACTCTGTAGAGGTCTCAATGGCGAAAATATCCTGCTTTAACCACTCTGAGTTCTTCGCATTAGCCAAGAACCAGTTTCTTGCAGCCATTCACGGAATGGTTGCTCTCTCACCAAAGCTC…
ramVar1-812#DNA/hAT	CAGTGTTATTCTACTAATGGAAATAGATAATTGAAAATAGCCGAAAACTGGGACTTTTGAATTTTACTATAATAATTAAAATTATGAAATCGAGACGACGAATTTTACTATATAGTAAAATTACAGTAAAATTAGACCCACAAGTCAATAGTAAAATAGGTAATTAAAATCCGTACTTGCAGCAATTAAAATAATTAAAATTTGGAAGAGCTGGGCTTCGAATTTTAATTATGGCAAGATGCCTAGCAAATCCACAGTGAATTGTACCACGAAAATCCCTTAGTAAATATTATCCCGGACGAGAGCTGGTTAATCAGTACAAGAGATGGATACGGAGCGCTGATTCTAAATTTCAGCTTCAGTTAAATTGACGTACTCGATTACGCAATCTCATACCGT…
ramVar1-126.raw#Unknown	CTGACGAGGGGATTACGCCNGTCCTCCGCCTTCCCGAAATATTCTGATACGATAGAANGGTAGAGGAGAGTCTGCTCCATCGTCTGAAACTGGCGTAGACTGCGGAATGAAATCCTGGAAGACACCGCAGGAAGCGGAAGTGACGTCAAAATCTGGGCGGAACATAGTTAGTCAATCAAGCGGTTTGATTGCCGTGTGGTTGATTCGNTATTGATTGAC
ramVar1-191.raw#Unknown	ACTAGCTAGTGGTTCTGACCACTGGGAAGGCCGAGCGAATGCGATAACAACAAAAGAGCAAACAAATGAGGAGGATGACGGATCAGGCTCTTCTGACCACTGAACCCCCTTCCCCCTTCCC
ramVar1-121.raw#Unknown	TACTGTATTCCCTCGATAGTTCTGCGAATTACGTCATCATGCCAGTAAATTACACCCGCACTGGTATCNCTGATTGTTTGATTGTCGCCCATCATTACACTTGACTGGGGAGCAGTCTTTGATTGAAGGTATAGATACTTTCTGTTCCCCGCCGGATGATATTTACCACGACAGTCACGTGATTCGCAGAACTTTCGAGGGAATACAGTA
ramVar1-115.raw#Unknown	TAGGCTTTTTAACATTGGACAGACCCNTCTCTCTCCCAGGCCGAATTCCCGTAATCCACAACGCTTTGTCGTTCTCGAACCTATTNAAAGCTCGAGGAGAGGGATCGGTCTACCTCGGGAAACAAGAAGCAGTTCATTACGCGCAGCAGGAGCTGAGAAAAAATATGCCCGAATTACGGTGCGAAAATCGCTATGCCCGAATTATGTCGTTTACCTCGTA
ramVar1-211.raw#Unknown	TACAGAGATTAAGTTGCCACTCCCGTTCACTTTGCAACTGTAGCTACGGCCTTGCTCCGCCCCTTTCGTGACGTGTAACTACATTTTGCTTTCCGGAGCTCCCCTTATTTTCGAAAAATAGCGTAATCGGAGTTACGGTTGGCTAGCATTGGGAAGCATGGTGGCTGCCCAACTATTCAAA
ramVar1-40.raw#Unknown	TTTTCCCAAGTGGCGCACGCTTTCAGCCAATAACACTGAAAACGTGCGCCACTT
ramVar1-219.raw#DNA/hAT-Ac	AACTGCGCCACTCGGGAAAACNNTCTTGTCGAGTTTGTTTGCCGAGCTCCCACATCACGTCCATATGGAATAAATGAATGTTCTGCTTTTCGAGCATTACGGTCAACCGCACATCAGTGTGAATTCTTTTCTGTTGCAGAATCAAGCGTCACAGTTGTACCATCCATCGNCTGCAGACCGCGGTTCGAGCATTCGAGAAGGACGAAAAGCTGAAGCCGATCATCAAGAAAGCCAGAATTATAGTCAAGACTTTCCGAATGTCTCACGTAGCCACGGGCGAACTTCTCAAAGCTACCGGGCTGACNTTGATCGCNGATGTCTCAACCCGATGGAATTCNACTCTGCTCTTTCTGCGGCGNCTTGATGAAGTACGAGAACCCGTGAAAGAGATCATGGCTC…
ramVar1-227.raw#Unknown	TGACCAAATTGTTCAGGAGANCGTTTTGAAGTTTTNGGACCCCAAGGGCAAACTTAAACGGGACTTGCACCTACGTCAAACAGACNCCGAGGAACACGAATCTGAAGTCAGAATCGAGTTCCGACCACAGGTCAGAAAGTTACGAAGAACAAGNTGGAAGCGCCGAANNCCCGTGTGNTGCATAATCGGCACGCGCANCGGTCGTATGCGCTGTGCGCAGTCGTTTTAATCAACTAATCAAATACCGACAGTGCGGAGACGACGTGCACCGGAAGTGCTCGCTGGTGCGCGT
ramVar1-86.raw#Unknown	TACAGTGTACGACAAAATTAACCGTTAAAAATGGGCGTAACACTCCAGCTGGAGCTTACTTACGACTCAGCCAATGAGAATTANGTTTTGCTGCATGCGCAAATTTCATTGGCTTTANCCATCTGGCTCCATCCAACACCCATTTTTAACGGTTTATTTTGTCGTACACTGTA
ramVar1-14.raw#Unknown	GGCAAACAAACTCGACAAGATCGTTTTCCCAAGTGGCGCACGCTTTCAGCCAATAACACTGAAAACGTGCGCCACTTGGGAAAACAATCT
ramVar1-70.raw#Unknown	TACGAGGTAAACGACATAATTCGGGCATATCGATTTTCGCACCATAATTCGGGCAACGCGAAAAGTTTGAACATTATCGTCAACGCTTGATTCATCTCTCATCGTACGCCTGTTGATACAACATTAGGCTTTTTAACATTGGACAGACCCATCTCTCTCCCAGGCCAAATTCCCGTGATCCACAACGCTTTGTCGTTCTCAAACCTATTGAAACCTCGAGGAGAGGGATCGGTCTACCTCAGGAAACAAGAAGCGGTTCATTACGCGCAGCAGGAGCTGAGAAAAAATATGCCCGAATTACGAGTGAAAAACCACTATGCCCGAATTATGTCGTTTACCTCGTA
ramVar1-44.raw#Unknown	CTCGACAAGATCGTTTTCCCAAGTGGCGCACGCTTTCGGCCAGTANCACCGAAAACGTGCGCCACTTGGGAAAACGATCTGGTCGAGTTTGTTTGCCGAGCTCCCA
ramVar1-158.raw#Unknown	GCCGACATCCCATGATATCTCCGCCGCTATACCTGTCGAAACATGGTATTTTACTAAGAACAGAGTGGACTGCGGATCTGCTTTCCGTTGATTTCATTGCCACTTGAAATGATTAATCACTATGTGCAACACCAGTCAGTTCTGACCCGAACCCTGTTGGAAATAGGCGGCGACCCATACCCCGTTGATACGTTAGAGGTCTAACGGCCGAAAATCAGCAGTAAGGGTCCAACGTGATGAATGAAGGGATATGTTCCACCACCACCTAAACATTCCAGTCTTATTTCCACTGCCAACAATGACATGGAATNATCATGTCCAGTTGTACGGAGAATCAATGGCTAATTACAAGTGTAGTTCCGTATTTCAACTAGGTCAGAAATTACGCCGTCACTACCA…
ramVar1-37.raw#Unknown	TCCCAAGTGGCGCACGCTTTCAGCCAATAACACTGAAAACGTGCGCCACTTGGGAAAACGA
ramVar1-135.raw#Unknown	ACAATAGTCCTCCTCACGACGAGCTGTTTATGTCGCAAACGGTTGATTTAAAATTTGAGTTTGCTTGATCAACGGAAATTAGTCGTGAGTGAGGCAAAATTGCGTTTTTCGAAAGTCTCGGAAACGGGAGCGGAAATGCGCGAGTTTTGCGGGGTAGGTTTGTAGGCAAACTTTGCCTCCTGACTAGGCTGAAATTCATGGTTTTCTCTCTGGCTAGTCTCTGTCTGTCGATATCCCCGACACTAATAGGTATCAAGAAGCCCATACGTGAAACGGTATCTCGCAACGTGAAGCACTGTGCAGACAGAGATCAGCTGAGAAATGAAAATTTGAAATTTTGAGTCAAGTGTGCAGAGAATAATCCGTTTTCGCTTTCAAGATAAGCTACTCGAGGGCTGC…
ramVar1-155.raw#Unknown	TTTTGCGAGAGCTCCGCCCAAAAGGCTGGCCTTCCAGCGGAGCTTTAGAATGAATCATAGACCGCTTGAGTCATCGTAGAAAGCTGTTCAGGCATTCTAAAGCCCTTAAATTGGGGCAAACTATGGCAAGCCTGAGCTTATGGCGGAAGATCAAAGAGAAATTTCTTGGCACCGAAAGTGGTCTCTACCATTAGTCATCTGTTGTACGTACAGGCATAGTGCATTATTATACCCTGTTGATCGTGCAGTGCCGTCAAGTGGTACTATCAACAGGGTTATCAATTCCGTATTAATCAATACGCCAACATCTTCGAATGATTAGTACAGAATTGATTGATCAAATCCGAAATCACGACTCATGACTCATCAAAAACTTGGAAAAATTCGTCAAAAAAATTA…
ramVar1-187.raw#Unknown	GGTAGATTGACCACTAGTGGCTAGCCGTTGGTCTTGCTGTCTTGACCACTAGTGGTTGACCATTGGTCTTTCTAGGTTGAGCACTAGGGGTCGGCCATTGGTTTTGCTATGTTTGACCACCGATACTAGCCATTGGCATTGATAGGTTGACCGCCCAATCGCAGCTGGTTTATTGGCCCGTCCTTTCTGTCTATTGGTCAATGGGCGTGGTAACCGGTCTGGGCGGAGTCCACAGTTTACTGGAGTTGATTATTTGACTGAAAGACGCTTTTTATTACGTCAGATGTGAATGAACCTTGGTTCCCATCCTTTGATCTTTCCGCCATAGGCTCAGGCTTGCCATAGTTTGCCCCAATTTAAGGGCTTTAGAATGCCTGAACAGCTTTCTACGATGACTCA…
ramVar1-56.raw#Unknown	TGGGACGTCGGCAAATGAATTCACCCAGATCGTTNTCCCAAGTGGCGCACGCTCTC
ramVar1-152.raw#Unknown	ATCAGGCCGAGCGAAGCGAGGCCCTTTTAAGTCTGTCGAGATTTCAATGGACGATCAGATTGTTCGAGCTTTCAGATATCGCAAACTCTGTACTGAAAACAAACGCGCAACTTGATCCGGGCGACAGAAATTTTTACTCGCAACCGCAACGTAACGCAGTAGAAGTGCGCGGCCTACAATNNTTTGCCTCCTTTGCTCGGCCTTCCCAGTGGTCAGAACCACTAGCTAGT
ramVar1-111.raw#Unknown	AATGGCGGCGATGAGTCTTTGAAGCTGGCAGAGAATATCTTGAACTGAAAAATAAAATTCAGTCAGTACAAAACATGGACCATATCGCATCGCATCGCATCGGAGAATGCTCTAGTTGCACCCAGAGGACATCTGACAATTGGCAAGGCAGAGAGAACTCTTTGTGAACACCTGCATACCATCGCAGTATAGCAATTTGCACAGAGATGTTGTATGCAGATACGTGAAAGAGACATCCCTCTGATTGATCCACCGTACTCTCACTCAAAATTCAAGACCCATTTTGCCGCTTACCGTGTTTCTGATCAAGAAGATCGAGTTTGACAGAAACATCAGCGCGGAGTTTGGAGAACTTCACCCTGGCTAGTTGACGGCATCGGAGAACCAGGCGATACTCGT…
ramVar1-33.raw#Unknown	AAGTGGCGCACGCTTTCAGCCAATAACACCGGAAACGTGCGCCACTTGGGAAAACGATCTTGTCGAGTTTGTTTGCCGAGCTCCCACATAT
ramVar1-162.raw#DNA/TcMar-Mariner	TATCAGGTGCGGAAGTATGACTTGTTACTCCTGGAAACACNTCGACTTCAAAAATTCATAGTTNCGCTCCCCCTCGTCCTTTCGTCCTGAGCCTTTTTTCCGTCACTCTGCCAACTCCCGGCTATCGTTTGGCGTTCCATTGATCCGAGTTTCTCAGCTCCGGGGTAGGGCAGGAATNATTTTGTCGGAATCGTGGATAACCGAAATTTCGGGCGATTCAACTGTTTGAATTTTNTCGAGGCGCCAACGCATCCCGCACGGGCGANAAGATATGCTCCGTNTCTCGCGATGAAGCAGCTAACAGTTGNACCGTGGGAGGTTGGGTAGATCTTCTCCGCTCTGGAGATTTTTCGCTCGGAAGTCACCCCTACGGAAGACCGAAACTGAAGGTGGACAACA…
ramVar1-249.raw#Unknown	TACAGGGTGATCCCTGTAGGTTGGAACGATTTTGAAAATTCGTGGTAAAGTCGCTTCTAGCTATACANTTCCGAACTTCAGCTCGTTCGATAGAGCATGTCTTCATCTTGAATTTTTGTGAAGGTCTCCTCAACAAAACATTGATCGTTTGATTGTTGCGAGCCACTGAAAACACGCATTTTACGGGTAAAAAGTGGGAACCTCAGTTAAATTATTTATATCTGACGGGCAAAACNACTACGTTTCCTCACAAAATTGTTTTATGAAAGAAGTACGTTTGGACTGANTATTANAAAACAAACCGACCGCTCGAACACGCTGCGGACGGAGAAACTGAAAATAATTCAAAAAATACGCGGAAAATTTTGCTTACCCCCCTGAGTTGCAGCAATATTGTCG…
ramVar1-17.raw#Unknown	TTCCAAGTGGCGCACGCTTTCAGCCAATAACACTGAAAACGTGCGCCACTTGGGAAAACAATCTTGTCGAGTTTGTTTGCCGAGCTCC
ramVar1-237.raw#Unknown	TTGAAGTTTTGGGACCCCAAGGGCAAAGTTAAACTGCTGATGCAATCTGGTGTAACAGACATCGAGGAACAC
ramVar1-201.raw#Unknown	TACAGTCACGGTCACGGGTCATCGCCACCCCATGGTCTTCNTTCGCTTNCTCGTATCTTCCGANCCCGTCGTCCGATTTCGATGATTCGAACGNCATCACGTAGAGNACACTTTGNACTTTCCGATCACGTGACAGNCGGGTCGCCTNTTCAATCAATCAACCGGTAAGCGTCGGTGGTTCGGACAAGGAAATAAGGGTCATTTTTGGCTGCCGNTCTCCCGTCACGTGACAGGTTTACGGGAAAGCCTAAACGGCCAGAATGTAG
ramVar1-31.raw#Unknown	AGATCGTTTTTTCCAAGTGGCGCACGCTTTCAGCCAATAACACTGAAAACGTGCGCCACTTGGGAAA
ramVar1-41.raw#Unknown	TCCCAAGTGGCGCACGCTTTCAGCCAATAACACTGANAACGTGCGCCACTTGGGAAAACGA
ramVar1-178.raw#Unknown	CAGGGGCGGCTGGAGGTCCCNAAAAGGTCCGCAATTTGGCCCTTTTTCTACGAAGTTTTCATGGANTATCAGTCAGGGTTGTGCCGGGCACGGGCCTGACAGGCAACTTCGTAGAAAAAGGGCCAAATTGCGGACCTTTT
ramVar1-22.raw#Unknown	GATCGTTTTTCCAAGTGGCGCACGCTTTCAGCCAATAACACTGAAAACGTGCGCCACTTGGGAAAACGATCTTGTCGAGT
ramVar1-236.raw#Unknown	TATAGCCACTTTTAATAATTCAAAACGCCGCCGTGCCCGCCGCGATTGCATGTACGTGGTCCGTATCANACGAGTGTTGTACGACGGCGTACGTTTCTGTGCCAGCAAGCACGGCGCACAGACAACGTTGCCAACAATTTAGGCAAGTTGCACTGAGAGAAGATCCCGGAAGAGCTTGCCAGACTGCCGTGTGAGTCAGCAGTTTGCGGCAGTATGGGAAGCTCTTCCGGGCACCAGTCCGAACACTGCGAGCATGTATCAGTCGGAGCGATCAAACGATCGCATACGAGCTCTTCTACGTCACCCTACACAGGCGTCAGGCGTGCTGANACGTCACGTTTTGAACAGCCAGTCAAAAACTNAGCCTAANAAAACCGGCTATA
ramVar1-53.raw#Unknown	AGGCGAGGCAAACAAACTCGACAAGATTGTTTTCCCAAGTGGCGCACGTTTTCAGTGTTATTGGCTGAAAGCGTGCGCCACTTGGAAAAACGATCTTGTCGAGTTTGTTTGAGCT
ramVar1-52.raw#Unknown	CCAAGTGGCGCACGCTTTCAGCCAACAACACGAAAACGTGCGCCACTTGGGAA
ramVar1-205.raw#Unknown	ATCTCAAAAATGAACCGCAACAATTCAAATAATTTCAATTGCTGTCGCGAGCTGAATTCCGATTAATCGTAATTGNTAATTCAGCCGGGACGAGTCACCGGCAATTCGAATTGCTGCCGCGCGAGGNATTCCGATTAATCGTAATTGCAATTNAAACCGAAAAAGTCATATCGGAACAACACTG
ramVar1-90.raw#Unknown	CAGTGTTGTTCCGATCATTACAATTGATAATTGAAAATGGCCGAAAACGACCGTTTTNGAATTCCGATATGACAATTGAAATTGCGAATCCCGGGCTGGNCAATTCCGATATTAATCGGAATTGNATTGGAATTCCGAAAACGGAAGAAATTNTAATTGGTAATCGAAATAAGCAATGTGGCAATTCGAATTATTGAATTTGCGCCAACAGCGCGGTAAAACGCACGTGGGTGTATCAAGTNTCGGANTTTCTGNGCGTCTTCGGCGCTTGATTGGGCGAACGTGTGTGCGCATGTGCACGTCGCACGACGGAGAAAGGCACGATGCTTACTGTANTGCTTCGCGAACCACGCGCGGTGCGTCGACGTACGCGCGAAGTTGAACCCCGGTCCCGATATT…
ramVar1-80.raw#Unknown	AGCGTGCGCCACTTGGGAAAACGATCTTGTCGAGTTTGTTTGCCGAGCTTCCCGAACAT
ramVar1-143.raw#Unknown	CAGCGGTGGACGGGTGATTTACTCAGCCTAATATCGAAAATCACGGAACTGCCACCTACGACCCGCCAAGAACCGGTACAACGGGCAATCTTGTCATCAGTGCGCGAATTCTACCTCTACTGAACAGGAGACCCGGTGTTCGAACGACATTCGGAACGGTATTTTTCATATGAAAAATATTGATCGACTGATTGCCGTTCCAAAGTTGGGCTGCGCTTGATGTTGCGAAGCCGTTCCGTGTTTTGGATAATTCACTGAGTAAATCACCCGTCCACCGCTG
ramVar1-30.raw#Unknown	AGATCGTTTTCCCAAGTGGCGCACGCTTCCAGCCAATAACACTGAAAACGTGCGCCACTTGGGAAAACGATC
ramVar1-198.raw#Unknown	ATTAATCGGAATTGAATCGGAATTCCGAGAACGAGAAGATATTTTAATGNACAATTGAAATCCAAGATGTTGGTAATTCGAATAATAACTGACGCCAAAGAAGCGCGCGAAATGCACGTGGGTATATCACTTTCTCGCCTTGTGAAGCACCGTCGGCGCTTGATTGAGTGACTAACGGTGCGCTGGTGCACGTCGCACAGCAGAATCAGAATGCGTCTTACGAAGTGCTTCGCGAAGCTGCGGTTCGTCCTCGTACGACGTACACGCGACCAGCACCCGGCGGGCCTTGCTAGGGTTCTGTTTCTCCAGTGGGGTTCAAGTTTACGCCTACGCGACGCACCGCGGCTCCTTCATGGAGCATAACAGTCCGTATTGACGACAGCCATCCGTACTGGATAC…
ramVar1-179.raw#Unknown	ATACCCAAGGGGACTCTGAATCGCAAACTCATCAGAGGAAGCTCGAGCTCCAGACAGCACGATCCTTTACTCAGGATGATTCCCCGATTTTTTTCTGATTTTTCCAATTTTTTTAGTTTTTGATGAGTCATGATTTCGGATCTGATCAATCAATTCCGTACTAATCAATTGCGAAGATGTCGGCGTAGTTGATTAATACGGAATTGATNACCCTGTTGACAGTACCCTGCCGGTCGGACACTGCACGATCGACAGGGTATGACGTAACTCGTGCTGCCTGCTGCGCGATCGGCAGCGACGCGGCTGGGTAACTAGGTAGGAAGGTAGATGATCGTGCAATGGTAAAATCGCCAGGGTGGGTGGGTAGGTTGGTTGACCATTGGTCTTGGTAGATTGACC…
ramVar1-95.raw#Unknown	TAAGCTCTGTTTCATCTACCGATGGGTGGTACTTTTAGCCTCCTGGCCAACCCATCCAACATTTTTTATGGATTCTTTTACGGCCATAGTTCTTAGTTCGCGAGGCGGGTCAACTTGGCCGTTTTAGAAAGTTAAGATCAGCTCTCGATCATCCCGCTACGGGGGAAGATCAACTGATAGGATCTCTGATCCTCAGTATGTACGATCCTCCACACAGTCGTACGCGTGAATCCGTCCCGGGTAGTGAGCACGCGGCAGACCGGCCAATCAACGGTCAGCTGTCAATCAGTCGAGCAGCATGAATGTGCAGTATCACACACGGTTAGCCCAGCGTGTCATTGATTACCTGATTATGTACTCATGGCGCAAATCTGTTCGTCGACTGATTGACAGCTGACC…
ramVar1-118.raw#Unknown	GGGATAGTATGGGCCAGTAAAAATTACGGGCCAGGCCCTTTCGCTACGGCGGCACGGGCAGGTGATTCTTGCTACAAGTAAAAACCAGCAT
ramVar1-99.raw#DNA/TcMar-Tc4	CTCACGAGGGGATTATGCCTGTCCTCCGCCTCTTTCCGGCAAACCGACATGATAGAACGATAGAGGAGAGTCTNCTCTATCGTCTGAGACAGTGAGCTAGATCCCGCGTCGAAATCCTGGAAGACACTACAGGAACCGGAAGTGACGTCAAAATCNGGGCGGTACATAGGCAGGCGATGAACAATCAAGATTTGATTGTTCGATGGTTGATTCGGTTGTTGATTGAGCCTGTGCTTCCTGCTCATCAAGTTTTCTGTTGTTTTTCAACCTTCTCTCATTTGCTCGTTCCTTCCTGCGCTTCCCCGAAATGGANTCCGTCAATCCGCTGAACGTNCTGAAGCTNCTGGAGNNGGACTACGAGCAGCACTNCCAACCGACGACTCTCCGAGCGAAGCTGAC…
ramVar1-91.raw#DNA/TcMar-Tc4	GGCGCAAAACACGTNNNAGCGATCACCCAGTCNGAGAACTCCATGACNCATAGCTACACNGTNATGATGGCGGTCTCNCCGGGCGCGCGNAAGTTTCTTCCCGTTCTTTTCATCACGCTGCAGGAAGANAAAGGAGTCTTCGGNCCAATCGTGTCGAGAACGATGTTCAAAGCTGATAACCTGTACGTCACTGCTTCGACGTCCGGCAAGATGACCAAGAAGCTCTACNTNGAATGGTGCGAAAAGGTTTTCTTCCCNCATATGGAAGANCGCTGCATNTTCCTGGCCGATTCNTGGANGACGTTCGCCGATCAAGACGCTGTGATNGAANTCAAACCNGAAGAGCTGGAGTACGAAATGATCACNATNCCTCCNAAAGTNACCGGTCANATCCAGCCG…
ramVar1-150.raw#Unknown	TACTGTAGTGCTACCAAATTATCGCGCACTCAACCACGTGAACAGTAAATGATGCCCGGGCGGGAGTCATAGACGCTACACTGCTTTATCAACAATCAATGATCGGCCANCGGTTAAGACAAGTGTTATTCTGAAAAGTCGAACTCGAATTGCTCATTTCCATCTGGAGCGT
ramVar1-167.raw#Unknown	TACTGTATACTCTCCCGAAATTCACGTACGTCACTCCATTCAGAGTGTAAAACTAGAGAAAGAGTTCTCATACGGTGACCATAACAGTCTGAATCA
ramVar1-195.raw#Unknown	TAGAGCACTGGGCCGCAGGTCCAAAAGTACGCTGCAACTGTGCTGCGCACATTACCAGGGCGCTGTACGCTGCGCTGCGCTGCACAACTTTCATGCCCAGTGGCTAAGCAGCTGCGCTGCAGATGCACGTTGACCTGGTGCAACTGCGCTGCGGTTTCAATAACTTAAATTTCCTCCGCTTTCCTCCAGAGAATCGTCGGACAACANGTGATCCTCCATCAGAGCTCTAATCATTNGGCTAACAAAAGGCAGTCCACAGCAAAGTNCGCTGAAGCTTCCTACAGAANTAACTTTGTCGAANTCCGAGACTTCCGGTCNCANTGACAGNTTAACTACCAGGCGCTTTACGGTTGGGCGAAGCACTATTTCGGGGCGAGCTTGCGCGACCGGTCGNTGTTT…
ramVar1-109.raw#Unknown	GAATTCCTGTTCCGTTCCTATTTTCCGTTTCCCAAAACGGCCAGACCAAAAATCGGAATTCCAANACGGCAGTNTAGAAGGCGAAAAACCAGTCGGAAGCTCGGCTTGGCCCCGGCNGACAAGCTCGGCAAGATCGTTTCCCAAGTGGCGCACGCTTTCAGCCAGT
ramVar1-59.raw#Unknown	TACACGCACGACGAGATATTACGGGCCAGTAAAAATTACGGGCCAGGCCCTTTCGCTACGGCGGCACGGGCAGGTGATTCTTGCTNCAAGTAAAAACCACATCGAAGGCTGCACTGCTGTACGTGCGTGCTGGATATTGGGCCGAGGAGCTAAAGCTTGTCATATTAATGTTATAGCAGTCAGATCTCCATTATACCTTCAACAGTTCAAACTATTCCAAGGCTTCTCCGGCCTCCGGGAGAAAGTCGACAGCAGCGTNGAAGCGTTAGAGTAAAACAGCTGATCAGCTGATGGCCACTGTCCATGACAATTTTCTACGGTTGAATTTTACTACGTTACGTCATTTGTCCGATTTCTGTTTCTGACTTCCATACAAATTGTAAATTTGCCGTCTTTTCC…
ramVar1-19.raw#Unknown	TTTCCCAAGTGGCGCACGTTTTCAGTGTTATTGGCTGAAAGCGTGCGCCACTTGGGAAAACGATCTTGTCGAGTTTGTTTG
ramVar1-138.raw#Unknown	GAGATATCATTTCTGTAAAACTTATGTTCCTTGATGGTCTCTATCTTTACCATGTTCCGCCCAGATTCTGACGTCACTTCCGCTTCCTGCTGTGTCTTCCAGGATTTTNTTCCGCCGGCCCGGTCTATCCCAGTCGATAGAGAAAACTCTCCTCTACCTTTCTGTCGTTTCGGTTTGTGAAATAAGACTGGAGCAT
ramVar1-154.raw#Unknown	TACTGTATTCCCTCGAAAGTTCCGCGCAGTCACGTGACNGTCGCGGTAAATATTACCCGGCGGGGAACAGAAAGTATCTATGCCTTCAATCAAAGACTGCTCGCCAATCAA
ramVar1-116.raw#Unknown	CTNACGAGGGGATTNTGCCAGTGCTCCAGTCTTATTTCGCAAACCGANACGGCAGAGAGGTAGAGGAGAGTTTTCTCTATCGACTGGGATAGACCGGGCCGGCGGAANAAAATCCTGGAAGACACNACAGGAAGCGGAAGTGACGTCAAAATCTGGGCGGAACATCGGCATCAATCAAGTGATTTGATTGTCTGNTGGTTGATTCGCTATTTGATTGGCCTGTACACTACATGGTAGAAGAGCAGCTNATCACTAGTTTTGACTGTTTTGTCGAACTTCGTTCTCTTTTCTCGTTTTCTCTCCTCCAGCTATCGCNGACATGGANTCCGTCAATCCCCTGAACGTCCTNAAGCTNCTGGAGNNGGACTACGAGCAGCACTTCCAACCGAACGACTCTCC…
ramVar1-180.raw#DNA	ATGCTGCCCGACCCGACTACAGTNAGCNAGTACGTCGGGAAAGAAGCCAAAGCCATCAGGGAGTCTCTCCTNGAGGAAATCAGACCCATCCTACGACTNCGCGGTGGNGGCATAACNCTTGACTTTTGGGAAGAAGAGTACACCAAAGTGTCGTACTTAGGTAAGAGGAACTGTTGATTGTTTTTGGGCAGCAGGATTACACCATTTGCAGTCTGTATGAGTGGCATAGGGCTTTCGTTTTTGCAGGCTGTACTGTGCACTATATGTTCGGCGGATCGGAGCTCCGGGAAAGGCTGCTTTTGTGTAGCGAATGGGACACCGTGGACAGAAAGACGGGCGCGGCTGTACAGAAGTTCATTTTCAGCAAGCTTCGAGAAATCGGCTTGTGTGAGGAAGATC…
ramVar1-156.raw#Unknown	TACTTTAAAGTGCCGATGATGCGGGACAGGTTTGGGTCCGGGTGCGTGTAAAAAGACCGCGCGGATGGTGGGTGAAATATCTGGTCAACGTGTGTATCGATCAGCTGATCGCTATGACATGACACATAACAGCCAANACGGCGCGTACCGGGGGGATTCTTTACGCGGACCCGGACCAATCTTGTCCCACTTCATCGGCACTTTAAAGTA
ramVar1-129.raw#Unknown	TTTCACCGCGGGTGCATGCGCGGAGAAACTCCATGCGCGGTGAAATACTTTTTCCGCGCATCCACCCGCGGACTATGACAAGAGTTTCACCGCGCGTGCACGCGCGGAGAAACAGTTTNTCCGCGCGTGNATGCGCGGANAAACTAGTTTCTCCGCGCGTGCACCCGCGGTGAAAGTACT
ramVar1-146.raw#Unknown	TACGAGGGAAAGGTTGTAAAGTTAGCCGTCTAAGTTCGCCTGTTCTCTACTACTCAATCCCAAACTTTTANGGATAGATCGATAGATAAAATAATGAGCTGTCGAATGGTATTAGGCACAGTCAACGCGAGGAGTCAGAGAATCCAAGAGATCCGCAATTAAAAGAACGTTGAAATCTCATGTTAAAAAGCCAAGACTGACAATCAAATAGTCAATCAAGCGATAGACGCTACAGCCGTGGCTAACTTTACAAACCCGGTATGGGGCGGCTAAGTTTACAACCTTTACCTCGTA
ramVar1-15.raw#Unknown	GGGACGTCGGCAAATGACTTGAACATGATCGTTTTCCCAAGTGGCGCACACTTTCAGCCAATAACAATGAAAACGTGCGCCACTTGAGATAACGATCGTGTTCAATTCATTTGCCGACGTCCCA
ramVar1-214.raw#Unknown	ATATGGGCTCTGGGCAAAGTTCCTCAGAAGTCTGGGGTCACGGCGTAGAGGCATAGTCGAGGAAATTTAGGCGGGGGCAGGGTAGCCCAAGGGTAGGGGTCGGGGCTTGCCATGTGGAGGCCGAGAATTTTCAAGAAAAACCCGAAACCCTCCCTTGCCCTTCTCAAATTTCATCAGCTGTGCCTCTACGCCATGACCCCAGACTTCTGAGGAACCTTGCCCACAGCCCATAT
ramVar1-117.raw#Unknown	TACTGTATTCCCTCGATGGTTCCGCGAATCACGTCATCACGCCAGTGAATTACACCCGCACTGGTATCACTGATTGTTTGATTGTCGCCCATCGCTGCGCTTGATTGGCGAGCAGTCTTTGATTGAAGGCATAGATACTTTCTGNTCCCCGCCGGGCGATATTTACCGCGACNGTCACGTGATTGCGCGGAACCTTCGAGGGAATACAGTA
ramVar1-141.raw#Unknown	TTATCAGGCCGAGCGAAGCGAGGCCCTTTTAAGTCTGTCGAGATTTCAATGGACGATCAGATTGTTCGAGCTTTCAGATATCGCAAACTCTGTACTGAAAACAAACGCGCAACTTGATCCGGGCGACAAAAATTTTTACTCGCAACCGCAACGTAACGCAGTAGAAGTGTGCGGCCTATAATCNTTTGCCTCCTTTGCTCGGCCTTCCCAGTGGTCAGAACCACTAGCTAGT
ramVar1-242.raw#Unknown	TAAGGGCTTACAAAGACTAAGCTGGCTTGGTGGTGTAATTACACCAGCTACTTTGGTGGATACGCCCAGAAAATTTTTTTGACCAGTTAGGAAAGCGGTGTAACGGCTCGCTTTGAAAGCCCCGCACTGCAGGTAAGTACGATCGGAGGATTATGAGATCTTTGATGTCGGAGGAACCACCATACACTCACCAGTAGGACGAGTAGCGAGAAACTTCGTCATGGAAGTGACATTTGAAAGTTTGGAGGGGAGCACAGCGCACTCGGGATGTTGGTTAAGTCTGGTGTAATTACGAGTCGCTCCGGAGCGACTCGTAATTACACCGAAAGTGTAATGTCTGGTGGAATGAATAGGCCAATCGTAAGGGTGTGGGTGGAGCCAATTACACCAGCGTTGTAA…
ramVar1-32.raw#Unknown	AACTCGACAAGATTGTTTTCCCAAGTGGCGCACGTTTTCAGTGTTATTGGCTGGAAGCGTGCGCCACTTGGAAAA
ramVar1-114.raw#Unknown	ACGATACCGCCCAAAGGCACAGGCCACATACAGCCACTGGACGTTCTCAGATTCGCTCGGAGAGTCGCTCGGTTGGAAATGCTGCTCGTAGTCCGACTNCAGTAGCTTNAGGACGTTGAGGGGTTACTGGATCCATGGCGCTATCGGAAGGAGAAGAAGAGGAGAAAGGGATTCTCAACAACAGAAGTGATGAGCTTGCATGCTGAAGCACGGCGCAGCTCTGTCAATCAACAACGAATCAACCACACGGAAATCAAACCGCTTGATTGACTAACTATGTACCGCCCAGATTTTGACGTCACTTCCGGTTCCTGTAGTGTCTTCCAGGATTTCATTCGGCAGNCTACGCCTGTCTCAGACGATAGAGCAGACTCTCCTCTACCGTTCTATCGTGTCAGA…
ramVar1-147.raw#Unknown	GGATCATCCCGGAATTTCACTATTCGCTACACGAAAANGTACAATTATTCGGGTTCTGAACTCATGCCCACAGGCTCGAACCAGCAACAGTAAAACAAATTCAAGCGCAAGACGCTAACTGAGCAGTTTTACGCAGAAATGTGCAGCGATGTGTGCCTTTTTCGCAGCGCACTTCGATCGCGCACGGGAAGAGAGTGGGCCGAGATGGACCACCACGATTCCAATACCACTTTTTCTCTCGCGCCCGGCACTTCCAAGTACCGATGGACGCTACCCTAGTAGTCTAAGCTCTGTTTCACCAACGATAGACCCCAAGACTTTCCAAACGGTGAGCCTCCTGCAGACCACTTCNGCCCAGATTGGCTTCGAATGTTCAAACAGCTCGAAGGGCTATCGAAT…
ramVar1-199.raw#Unknown	CTACGAGGTAAAACTAGCGGACTTGTCCATGTAAAATCGCATGGCGAAGTTGTCCGCCCCGGATCTCGCGAAGTACTGGGCCGTTTTGCTTGCTTCTCGGTTCNTTAGATAGAAGAAAACCTCGTGGAATCTANCCGNACTGGTCCAGAAGCAAAGGAGCGTACAGGAGATCTCTTGCGAGGTCTTNCAGGAAGAGGGGTCGNTCCAATGTTAAAAAGCCTGCGGGAAAAATTTTNAGCGAGCCGCCAGGGGCGCGCGTGTCGCGTTTTCTGGTCTACGAGGGTACGTCACCGGATCGTTNATGAGCTGCACNCCANCATGTCTTCGCTGAAACCAGTTGGGTGACGTACTTCCGTCGCGCTNNCGATACGCGGTACGGTGATGCAGCACTGCCAGNTT…
ramVar1-9.raw#Unknown	GGCAAATGANTTGAACCAGATCGTTTTCCCAAGTGGCGCACACTTTCAGCCAATAACAATGAAAACGTGCGCCACTTGAGATAACGATCTGGTTCAGTTCATTTGCCACGTCCCA
ramVar1-112.raw#Unknown	GTACACGCGGCTGGCCTAATTATTGGCCTGGACAAAATTTCTGGCCGGACGGGCTGGCGGCAGTTTAACGCAGAGANTGTTATGTCGTAGCAGAAACTAGCCCTGTGACGTCAGCAAGTAAAATTTCGCAGTGCANTNTGCGGAATACAGTGTCATTCCAGATTTCGTTTCTTATTTCGTACTTCTTTTCCCGTCTTGAGNAAGGTTAGCCTGGAANATGCCGGAAGGTCTTAAGAGCAAGAGACGGCGAAAGTATACGGAGGATAGCCTGAAAGATGCAGTTCGCGCGGTTGCCTTCATAAGGTGGTGGATTGCCTAAGTAAAGGCCTTTCCGGCGAGAAAAGTCAAGTTTTAACGTTGATTTACCATCAGAGCTGCATTTGCCTAGCAAAATAACCA…
ramVar1-85.raw#Unknown	TACTGTAAATATTCGCTGCGTCCGCGCAGTACGTACACGTACGTGACGATGCACCCCCGTAGGGGGTTGCGCAATCCGTGAAACCGGACCGGGGCTGTACTTCACTTGTACGATGACGTACTGCGCGGACGCAGCGAATATTTACAGTA
ramVar1-159.raw#Unknown	TTAACACTCTGCGTACGACCGTCCTCTTTGTGTATACAATCACTCAGTTTTATTCACCTCCCAGTTTTAGCTTTTGGTCTTTCGGGTCTGGGTCTTTTTGTTTGCATGTACCTCGGTCTTCTCACCAAAGCAACACTAATGACCAGCGGTCAGCAAAACCCCAGCACGCTGGAAATTTTTTCTACGGTTTCGGGTGGTTTTGGTGAAATTTGGTGTTTCGTCTCTTCGCGCGAGACACGTGCACGGTATTCGCTTAGAAAAAAACTGGAGCACTGGGGACAGTCTTATCTATCGAAGCCGAGCCTGGGATAAATTTTGTAGTCATCAGTGCGGTCAGAAGAAAATCAAGACGACCAGTTCTCCCTTTTGAGATTTGGCGTTCATGGCCTGCCAATTATC…
ramVar1-193.raw#Unknown	GATGACGTAATACTCTTGATTGAGACTTTTTCATTGACAACGAGGCGAACAGCTGATCGGATTTGACGTCGTTGCCGCTCCAAATTGCGCACCATGAAGTACTACAGCTACGAGACAGCAAGCTGTCCGGCGAACCACACACACTCTTCGCCGATCAGCTGATCGCCTCGTTGTCAATCAAAAATCTAAATCAAAGTGCATTACGTCANAGCGNTTTGATTACGTCATCGGGACGGAGCCGTACGGCAATTGTTCCCTGTTCCCGAATTTTGCGGTGGCGTCCAGGATTTTATTCCGCCGATTCAGTCTATCTCGGTTTGTGGAGCGAACTCTCCTCTATCTTTCTGTCGTATTGGTTTGAGGATCGGAGTGGACNGACTGGCGTAAATCCCTTGTCAG
ramVar1-173.raw#Unknown	TATAGAGATTAAGTTGCCACTCCCGTTCACTTTGCAACTGTAGCTACGGCCTTGCTCCGCCCCTTTCGTGACGTGTAACTACATTTTGCTTTCCGGAGCTCCCCTTATTTTCGAAAAATAGCGTAATCGGAGTTACGGTTGGCTAGCATTGGGAAGCATGGTGGCTGCCCAACTATTCAAAGTTCTGATCAGCTGCTGCGCTTATGAGTGACGTTGCAACTCATCTTAGCTACAGTGGGACTTTCATCTGGCGGTGGCAACTTAATGTCTGTAAT
ramVar1-188.raw#Unknown	TAAGGTTGTAAATTCCAGGCCGAATGCCCTTGGAATGGAAAATAGGAAAGGAATTCCTAATATTCCTATATTCCTATTTCCTTCTCCAGAAGGTCCTCGCGAAAATCTGGAATTCCAAAGTCCCATTTGCCAGTTTAGTTCTTTTTACATACCCATCTAAAACAGTAAACATGATCTGAAGTCATCAACAAATATTGGTTTTGAGACTGAAAGCCAGCTGGAGATTGGCCGATCCGAACTTTCGGTCTTGTCGGACCTGAAAGTCCAAGGGAAAATCAAGGACTTACGCACAGTTGAATGCGCCGCATACTTTAGTGCGACGGATCGAAAATGCTATTGGTCGTTCAACTGAACGACCAATTAGCCTCAGTGGTACGCATGTGTGAGCCAGCATCGGGT…
ramVar1-220.raw#Unknown	TACACTGAGCCCCATAANTATCTGTCCACCCCCATCTTCGTTTCAAAAATTCATAACTTCCTTCGCACTNACCCGATTTCGATATTTCGAACGTCTTTGTAGAGATCAGTGTTTNATCTTCACGACCACGTGACTTTCGTGCGANCCAATCAGCAAATCAACTGGCAGTATCATCCCTACGAACCCCTAAAACTGCCTTGTTTTCGGCTCCGTGCTGCGGGNGCCAGCCAGCAGNTAGCACAACGCGCTTGTTACCGTNACGTAGCGCCAACATCGGGCTTTCGAACAAGCCCATGTGAGAATTTTTCGGAGCTCTGCAGAAAAAGTTTCGTTGNCGTGCCAACCAGGAAGTATTCTCGGTTATTTTCGGTGGTGNATATTCNCGACGCCTTGTCTTCG…
ramVar1-244.raw#Unknown	AAATGAAAATTTGAAATTTTGAGTCAAGTGTGCAGAGAATAATCCGTTTTCGCTTTCAAGATAAGCTACTCGAGGGCTGCTTATCTTGAAAGCGAAACTTCGTAATCCACTTTCAAGATCAACACAATCAACGGAGTTTTACGGCAAGACTGAAGA
ramVar1-184.raw#Unknown	CAGAACTTTGAATAGTTGGGCAGCCACCATGCTTCCCAATGCTAGCCAACCGTAACTCCGATTACGCTATTTTTCGAAAATAAGGGGAGCTCCGGAAAGCAAAATGTAGTTACACGTCACGAAAGGGGCGGAGCAAGGCCGTAGCTACAGTTGCAAAGTGAACGGGAGTGGCAACTTAAT
ramVar1-218.raw#Unknown	TTTCCGCTCTGATATGACCATTCACTATGTGGATGTGCTGATGTCAATCAGGGCAAAACGTAACTTCATGGGAAGCTCAGCTGGCATGTAAAGCTTAAACCGCGATATTAGAAGATGCTGCAGAGCGAAACTGCGGTNCGGTATCGGCTTCGGCGTGAGTAAGATGGAACGCACTGTGCTGCCACCCCATACCGCAACTNTGCCCGAATTATGGCGCGAAAATCGCTATGCCCGAATTATGTCCTTTACCTCGTA
ramVar1-165.raw#Unknown	TACAGTGCTGAAAATGCATCCCTTCCGGCGGTCACGTGGTCTTATAACATCAATCAACGGTAACCGGTCACGTGGTCTTATAACATCAATCAATGGTAACTGACGTCACGTGACCACCGGAAGGGATGCATTTTCAGCACTGTA
ramVar1-92.raw#Unknown	ATGTNCCGCCCAGATTTTGACGTCACTTCCGCTTCCTGTTGTGTCTTCCAGGATTTTATTCCGCCGGTCTAGCCTGTCTCAGTCGATGGAGCAAACTCTCCTCTACCNTTCTATCGTNTCGGTTTGNGAGATAAGACTGGAGCACNGGCNTAATCCCCTCGTCAG
ramVar1-20.raw#Unknown	GATCGTTATCTCAAGTGGCGCACGTTTTCATTGTTATTGGCTGGAAGCGTGCGCCACTTGAGATAACGATCTTGTACGTTTCGTTTGCCGGCCTCCCA
ramVar1-224.raw#Unknown	ACCTCGGTCGAGGCATCTAATAAATGTTAATATGATATATTAGATGCAAAAAGCATCTAATAAGTTCTAATTTAATATAATATTCATATATGCCAACATCACTAACCGAAAAGTGGCTGTCCTACTGAGCTTGGTTACGGGTTTCAAGACATTTGGTCTTCAAGCGCGAACGTCAAAGACGCGACAAACTTTCTGTTTTCCGGGCATCACTNTATATCTGACGAAAAAATTCGGTTTGAAATCAAACAANATCGAAGTTTTTCTATGGTTTGAATTTGCGCACTCGAACGTTCCCTCGTGAGTCCACTATGTTTAGAGCGAGCCTACGGGATCTTCTCAGTCCGAACTGACCATAACTTTCAATATTTACACTGCCGCTCTTCTGCGCTACCCGTTTCC…
ramVar1-43.raw#Unknown	CAAGTGGCGCACGTTTTCATTGTTATTGGCTGAAAGTGTGCGCCACTTGGGAAAACGATCTGTCAAGTCATTTGCCGACGTCCCAAAT
ramVar1-119.raw#Unknown	GGGGATTNNGCCNGTCCTCCAGTCTTATTTCNCAAACCGANACGACAGAANGGTAGAGGAGAGTTTNCTCCATCGACTGAGACAGACTAGACCGGCGGAANAAAATCCTGGAAGACACAGCAGGAAGCGGAAGTGACGTCAAAATCTGGGCGGNACATCGGCGTCAGTCAAGCGGTTTGATTGCCTGCTGGTTGATTCGCTATTTGATTGGTCTGTACACTACATGGGTAGAAGAGCAGCTGATCACTAGTTTTGACTGTTCTGTCGAACTTCGTTCTCTTTTCTCGTCTTCTCTCCTCCAGNTANCGCGACATGGATTCCGTTAATCCCNTGAACGTCCTGAAGCTTCTGGAGNCGGACTACGAGCAGCACTTCCAACCGAGCGACCCNCCGAGCGAA…
ramVar1-24.raw#Unknown	GATCGTTTTCCCAAGTGGCGCACGCTTTCAGCCAATAACAATGAAAACGTGCGCCACTTGAGATAACGATCTGGTTCAATTCATTTGCC
ramVar1-233.raw#Unknown	TGGGCTGCGCTTGATGTTGCGAAGCCGTTCCGTGTTTTGGGTAATTCGCTGAGTAAATCACCCGTCCACCGCTG
ramVar1-29.raw#Unknown	TCCCAAGTGGCGCACGTTTTCAGTGTTATTGGCTGAAAGCGTGCGCCACTTGGAAAAACGATCTTGTCGAGTTCGTTTGC
ramVar1-139.raw#Unknown	GATTTCGTCAACTTCGTGTCGCAAGCATGGGAAGAGGTTTCTCCTNTGACTATNGAAAGCTCTTTCGTAAAGGCTGGTGTTCTGCCAGAACCAACTTACATGCTGGCAGACTACGCTCCAGATGGAAATGAGCAATTCGAGTTCGACTTTTCAGAATAACACTTGTCTTNACCGNTGGCCAATCATTGATTGTTGATAAAGCAGTNTAGCCTCTNTGACTCTCGCCCGGGCATCATTTACTGTTCACGTGGTTGAGTGCGCGATAATTTGGTAGCACTACAGTA
ramVar1-18.raw#Unknown	ACAAGATCGTTTTCCCAAGTGGCGCACGTTTTCGGTGTTATTGGCTGGAAGCGTGCGCCACTTGGGAAAACGATCT
ramVar1-132.raw#Unknown	CTNACGAGGGGATTNTTCCAATCCGCCGCCTCTGATCCTCAAACCGACATCGCAGGTGGATAGAGGAGAGTTTCCTCTATNGTCTGAGCCGGAAACCTAGTCATCATTCCGTTCCTGGAATAAACTGCAGGANTCGGAAGTGACGTCCATTGACCGCTACAGTGCGCCGCGATGACGTAAAGCTCCTTGATTGCGANTTTGATTGACCACAAAACGATCAGCTGATCGCCCGTACTG
ramVar1-128.raw#DNA/TcMar-Fot1	GGGTAGTNTGGGCCAGTAAAAATTACGGGCCAGGCGGAAAAGACGGCAAATTTACAATTTGTATGGAAGTCAGAAACAGAAATCGGACAAATGACGTAACGCAGTAAAATTCAACCGTAGAAAATTGTCATGGACAGTGGCCATCAGCTGATCAGCTGTTTTACTCTNACGCTTCGACGCTGCTGTGCATGCTACTCGACTTTCGGAGAAGCCCTGGAATCGTTGTCTCGATATCCTTTCCGTAAGCGTTTCTCAAAATGTCCCAGCCCTTCAAGACCAAGCGGCCTCGACGGTACACCGAAGAAGCCCTGAAGGACGCGCTNTCTGCTGTCGAGAACGGAATGGGACTACGCGAAGCAGCTCGAGTCTTCAAAGTTCCGCGCAGCACCGTCCTACGTT…
ramVar1-100.raw#Unknown	AATCACTGTAGTGCTGCTGAACCGCGCGTCCATCTGAGACCAGGTTGCCATAAAATCCGCTTCGTCATGATACGGGCTGTCCANCANGACAACGCGCCGACTCCCGCACAAGAGGGCTGGGNTCGATCCTGCAAAGCTTGCTTTTTGGTTTTCCAACAAGCCATAATTGTCACTTCGTAGTGCCTTTTAACCCAAAATGCACGTTCATCGAAGGTACACGCGCCTGGCCTAATTATCGGCCGGGACAAAATTTTCGGCCACCGGCCGAAAGCGGCAGCGCTTCGATTGATCGTCAGTTTAGCCGGCAGCTGCCGCTTTCGGCCGGTGGCCGGAAATTTGTTCGCCGCCGATAATTAGGCCAGGCGCGTGTACGAAGCTTGCCTGCAGACACACGAACGA…
ramVar1-245.raw#Unknown	CAGCGGTGGACGGGTGATTTACTCAGCCTAATATCGAAAATCACGCAGCTGTCACGTACGACCTGCCANGAACCGGTACAACGGGCAATTTTGTCATCGGTGCGCAAATTCTACCTCTACTGAACAGGAGACCCGGTGTTCGAACGACATTCGGAGCGGTATTTT
ramVar1-142.raw#Unknown	CTAAGCTCTGTTTCATCTACCGATGGGTGGTACTTTTAGCCTCCTGGCCAACCCATCCAACATTTTTTATGGATTCTTTTACGGCCATAGTTCTTAGTTCGCGAGGCGGGTCAACTTGGCCGTTTTAGAAAGTTAAGATCAGCTCTTGATCATCCCGCTACGGGGGAAGATCAACTGATAGGATCTCTGATCCTCAGTATGTACGATCCTCCACACAGTCGTACGCGTGAATCCGTCCCGGGTAGTGAGCACGCGGCAGACCGGCCAATCAACGGTCAGCTGTCAATCAGTCGAGCA
ramVar1-160.raw#Unknown	TACAGTCCGGTCGCTCGAAATCCGTACCAAATTTTCCGATTTCAAAACGCGAAAATCGTTCAAAGTTAACGATACTGCTCGCCATGCCCACACAGCCGGNCACNTGCGACTTGATTACTTGATTACACCAGTCAAAGCACGGTGTAATGTATGTGTTATGTAATTTCGGCCTTTGGCTTGGCATGCTGTGTGGTGAATGTATAGCGGGCCTCAAACTGAAATCCGAAAATTNGGTACGGATTTCGAGCGACCGGACTGTA
ramVar1-63.raw#Unknown	GACGTCGGCAAATGAATTCACCCAGATCGTTTTCCCAAGTGGCGCACGCTCTC
ramVar1-13.raw#Unknown	CAAACAAACTCGACAAGATCGTTTTTCCAAGTGGCGCACGCTTCCAGCCAATAACACTGAAAACGTGCGCCACTTGGGAAAACAATC
ramVar1-76.raw#Unknown	TATAGAAGGCTCGGCGAAGCTAAAATAAGCCGTTTTAGCCGTTCTTAGCCGTGGCTAAAAATATTTTAGCCGCGGCTAAAGCAGCTAAAATACTTTTAGCCACGGCTAGAATGTATTGTGCGTTCGAATGATTTATTGATGCCAAAACTATTTTAGCCGACTCAACATCAATAAATCAATCGAACGCACAATACATTTTAGCCGTGGCTAAAAGTATTTTAGCTGCTTTAGCCGCGGCTAAAATATTTTTAGCCACGGCTAAGA
ramVar1-58.raw#DNA/TcMar-Tc4	CTCACGAGGGGATTATGCCTGTCCCCGCCTCTGATCCTCAAACCGACATGGCGGAACGATAGAGGAGAGTCTCCTCTACGGTCTGAGCCGGAAACCTGGCAAATCCCCGTGATCCTGGAANAAACTACAGGAACCGGAAGTGACGTCAAAATCAGGGCGGTACTGTACATTGACCGANGCACAATCAAGNGGTTTGATTGCTCATGGTTGATTGGCTGAATTGATTGTTCCTTCCATCAATGAGCTTGTCGCTGTCGCGCGACGCTTCTTTTGTTGATTCTCTCCTNCGTTCTTCCCGCGACACTGCGATGGANTCCGTCAACCCGCTGAACGTGTTAAAGCTNCTGGAGNNGGACTACGAACNGCACTNCCGACCGGACGACTCNCCGAGCGAAGCTG…
ramVar1-55.raw#Unknown	TGCGCCACTTGGGAAAACAATCTTGTCGAGTTTGTTTGCCGAGCTCCCATTT
ramVar1-171.raw#Unknown	ATCAGGCCGAGCGAAGCGAGGCCCTTTTAAGTCTGTCGAGATTTCAATGGACGATCAGATTNTTCGAGCTTTCAGATATCGCAAACTCTGTACTGAAAACAAACGCGCAACTTGATCCGGGCGACAAAAATTTTTACTGGGGAACCGTACTGTGAGTCACAAGTTACGACTTACGATGGCAGTACACGTAACTAGCCTAATTATTGGCCTGTTATCAATTATTGGCCACCCGTTTATTTCGG
ramVar1-200.raw#Unknown	GGTATGAGGTTCGGAACTTCGTTTTACACCTTCCGCACGTGAAATCTGGAGTTTCCTCGAATAACCGACCAGTTTTCGGGTCGTCTTGTGTAACGCTATACGGGCTATAACACTGGTTCTACGGTGGACGACGCACCTTCGGGATTTTCTNCAGCTCCAGGAAGTGGTCATTCGCCTTTCTTCCCGATACTTTGTAGAGAGCTAAGAGTCTCAGCTATCACGTAAAAGCATCGGTATCGTGATCGGCGAGTGACATGGTCTGAANGGTCCCTCGTNAG
ramVar1-197.raw#Unknown	ACTGTATACTCTCCCGAAATTCACGTACGTCACTCCATTCAGAGTGTAAAACTAGAGATATGGTCGGTAGGCGGTAGCTCATACGGTTGAAACAGCTGTGACGCCACAGGATTCAATCAATCCAATCAATCCGGAGAGTTCACATTTTGCTTGGTTCAGTTATGAAATCAGCTGTTCAGTGAATGACTCGCACAGACTAATAGTATTTTGTCCGACTGCGCTGATTGGCTACTAAAGCTGTCCGTAAATACGTCAAGATCTGACGCCATGCTGGCTTTGTGTAACAGCTACGCTAACACTCTAGTGAACCAGATATCAGTGACGTACATCCATTTCCGGAGAGAAT
ramVar1-223.raw#DNA/TcMar-Tc4	CCGAGCGAAGCTGACAAGCAGTTGAAGGACATCGTCAAAGGTAATCTTGCCGTGCACTGGAGCTCAAAAACAAAAAAATACTAATTTGATTCGTAATCTTTCCTAGATTTCATCGACTCGAAGATCGCCCGAAGTGNNANTCCTGTGTNGGCCGTTGAAGAAGACCTCCAGTATGANCTGCAGATCGGCGTGCNGACGTTCGANGANTTCGAAAAGTCTGTCGCCGAGTGCAACCTGCTGAATGGCCGNAGCGAAGCTGACTTCGACGCTACGGAACCCGATAGACCGCTTGAGCCTGTTTCCAGCGGAACTGAACCTTCTTCCCACGAGCTGTTCGTCCCGCGAATNCCGAACCCCAAGCGTCCAGCGGATCAGGCAGTCGACCTCGACTACAAGAAA…
ramVar1-239.raw#Unknown	TAATGATGAGCATTACACGCAGATGGTCCGTGTAATGTAAAGTGTAATGTAAAATAGTGTAATTGTAAAAGTGTAATTACATTTTACACTAGTTTACATTTTACAGACCGAGCGGTTTGTAACGCCTAAAAGTGACAAGGAGCGACGAAAACGACGAACCAGCTATGTCTACGTTTGCATAGAATATAGATCTTAGTAATTGTCTTCCAGACAAAGATAAAAATACGGTTGCAAAATGACCATACTCAGGAAGTTTCTGACATTTTTCCGCGTAAGTCAGCCGAATTTTAGATTTCTGGCGGCAAAATACTCAAAAATACCGCAGATTCTGGCAGGTAAAAGTTGTAATTACATTTTACATTTACATTACAACTTCCCCGTGGTTGTAATGTCGTGTAA…
ramVar1-2.raw#Unknown	AAACTCGACAAGATCGTTTTTCCAAGTGGCGCACGCTTTCAGCCAATAACACTGAAAACGTGCGCCACTTGGGAAAACGATCTTGTCGAGTTTGTTTGCC
ramVar1-226.raw#DNA/TcMar-Fot1	GTACGAGGNAGACTCCATAATTATGTCAGGGTGAGATTCACACCGTAATTCGGTCAGGCTTTTTTCTCGGTGACCGCTGGACCGGATCTTCCACTGCTTGTTTATACGTCGTAACGACAACTTTGCCGAGNCTTCTATTAACGGTTCTGAAGAAGATCCGCGAGATAAAATGAGGAGATATAGGTCTCCGGAAGNCAGGAGCGTCCCGCTAATGTTAAAGAGCCTGCGAAATAAATCAAGACAAGGCCGCCAGGGGGCGCGTTCGTCGTTTTTTGCAGAAATGCTTGCGNCAGGAACACCACGTCACGTCGTCGGTTTCTGCGTTTACAGCACGATCGTGAACGTTGCATTGGCTCGGCATGGAATCCATGACGTATTCTTCCGGCGCGCGCAGTGATG…
ramVar1-88.raw#Unknown	CTCAATCAAAGAGCTTCACGTCACTGCAGCGNCTNGGAGCCGTNACTTCCGGNTCCCGCAGTNTCTTCCAGGATTTTTCTTCCGACTAGGTCTATAGCTCAGACTGTAGAGNAAACTCTCCTCTATCTTCCTGCGGTGTCGGTTTGAGCATCGGGATTTGACGGCTGGCGTAATCCCCTTGTCAG
ramVar1-186.raw#Unknown	TACCATTGCGGTCACGAACGTGAGGACATGGCAAATCAATCAATCAAAACTGACCGCGTGACGTGACGTCACGGCAATCAAAAGCCTTGATCGACGTTTCCGGTTCAGTCAGCTGTTTCAGGCGTAACAGGTGTTCCTTCGTGATACCGGGAGTCTTCCTGTGATCTCTTCTGTGATATCCATAGCTNCCTCTGTCATTGTGTTCTGTAATAGAGTTTGGGATGAGTCGAGGCTACAGGGTGAGTGACGTGGTGATTTAGATTTCAGAGAGTGCTTTCCAATAAAGTCCATCAAATCTCTTGATTGCGATNCCGCCCCGAACTCCGCCTTCGTTTTGATTGATTGATTTGCCATGTCCTCACGTTCGTGACCGCAATGGTA
ramVar1-72.raw#Unknown	GTAACAATGAAAACGTGCGCCACTTGGGATAACGATCTGGGTGAAATCATTTGCCGACGTCCCAATTGATTTCTGCTGAACTGTGCCCGGATTACCGAAGTGTGTCCTGTCGGGGAACTTGTTCGTTTCATAAAATATCCCGCTGTTCAG
ramVar1-4.raw#Unknown	TGGGACGTCGGCAAACGAACTGAACAAGATCGTTATCTCAAGTGGCGCACGTTTTCATTGTTATTGGCTGGAAGCGTGCGCCACTTGGGAAAACGATCTTGTTCAANTCGTTTGCC
ramVar1-207.raw#Unknown	AATATACAGATTGCGAGCGAAAGCGCACTAGCACAATTCGATACGCACAGGAACATCGTGACATCATAGGAACAAGTTCGTCTCGTAGGCTGTGTTAAAAGAGTCGCACAATGTTTACATATGACGTCACGATGTTCCTGTGCGTATCGAATTGTGCTAGTGCGCTTTCGCTCGCAATCTCTATA
ramVar1-149.raw#Unknown	TACGAGGTAAAACTAGCGGACTTGTCCATGCAAAATCGCATGGGGNACTTGTCCGCCCCGGATCTCCTCATCCGCTGATCAGATCTTGTTACTTTTTGGTTTATTCGATAGGAAAAAACCTCTATCTATTTGTCGAACATGGTAGACACGAAAGAAGAGCGGATTTGTTGAGAGACATCCGCTGGGAAGAGGGACGGTCGGCGCAATGTTAAAAAGCCTGTTTTCGAAAAATCAGCTGATTTTAATCAATCAAGTTACGATACATGTGCAAACTTTTCAGGGTGGACAACTTCGCCATGCGATTTCACATGGACAAGTCCGCTAGTTTTACCTCGTA
ramVar1-122.raw#Unknown	CGGCAATGCGGTATTGCGTCAGACCATTGCTCACCGGCGGAAGTACGTCATGGCAAGCATCCTACGGCTTACTTNACTTATGGGATTCCCGAAATNNTTAAAACCGACTNTATGACGTAGATCACAGCTATCGCGAAAAGCGACANCAGCGCCTCTCGCGGCCTCGCTNTTGANTTTTTTCGCAGGCTTTTTAACATTGGAGCGACCCTCCTCTCTCCCGAGCCATTCCCGTGNTTCACAACGCTNTGTCGTTCTCAAACCTGTTTAGACTAGATAGGGGAGATCTTCCTCNACAAGATAGCATTGAAAACAAACGGATCGGGCCANGAGGTANGAAATTCTAGACCGCCCGAATTATGACGGGAAAATCGCTACGCCCGAATTATGNCGTTTACCTCG…
ramVar1-87.raw#Unknown	GTACACGCACGACGAGATATTACGGGCCAGTAAAAATTACGGGCCAGGCCCTTTCGCTACGGCGGCACGGGCAGGTGATTCTTGCTACAAGTAAAAACCAACATCGAAGGCTGCACTGCTGTACGTACGTGCTGGATATTGGGCCGAGGAGCTAAAGCTTGTCATATTTATTATAGCAGTTAGATCTCCATTTTACCGGAACACGCACACCTTCAACA
ramVar1-243.raw#Unknown	TACGAGGTGAAANTAGCGGACTTGTCNATGCAAAATCGCATGGCGAAGTTGTCAGCTTTNAGGCCGCGCGGTGGCGACACGTCCTATTGCCTCACCTACCGCAACTAACGAAACGCGACACGCACGCCCCTGGCGGCTCGCTNAAAAATTTTCCCACAGGCTTT
ramVar1-67.raw#Unknown	GTACACGCACGACGGGATATTACGGGCCAGTAAAAATTACGGGCCAGGCGGAAAAGACGGCAAATTTACAATTTGTATGGAAGCCAGAAACGGAAATCGGACAAATGACGTAACGCAGTAAAATTCAACCGTAGAAAATTGTCATGGACAGTGGCCATCAGCCGATCAGCTGTTTTACTCTNACGCTTCGACGCTGCTGTCGACTTTCTCCCGGAGGC
ramVar1-113.raw#Unknown	AGGAAATATCCTTTTGTAAAATTGGCAATGCGGTATTGCATCAGACCACGGTCACCAANCGGAAATACGTCATGGAGCGTTTCATGCCGNCCACAACGCTCGAGATCGTGAAAACAAGCCGAGTGACGTGCAGGATAATCGTGAAAGCGACGACACGAGCGCCTCTNGCGGCCTCGCTTGATTTTATTTCGCAGGCTTTTTAACATTAGCGCGACCCTCCTCTCTTCCGAGACCTGTNTTTCANCCTCTGACCGTCGGATCTTCTCCAGAACCGTTTAGAGCTCTAGGAAAAAATGTTTTTCTATCCGTAAACCANACAGGACGGAAATCCGTCCAGNAGNTACGGAGANANAAGCCGCCCGAATTACGTCCCGAAAACCGGTACGGCCGAATTATGTC…
ramVar1-5.raw#Unknown	GGCAAACAAACTCGACAAGATCGTTTTCCCAAGTGGCGCACGTTTTCAGTGTTATTGGCTGAAAGCGTGCGCCACTTGGAAAAACGATCTTGTCGAGTTTGTTTG
ramVar1-206.raw#DNA/TcMar-Tc2	TACTGTACTCCCGCGATACACACGCCATACTTCCCTCTGTATTAGGAAAAGTAGTACTGCAAGTAAAAAAGTGNCGNAGCGTTAACTGAGCTGATTGTCTGATCAGCTTGTTCTTTTGACCTGTTGAATTTCTGTTTTCTGTGTTTCCGGTGAAAGAGTCTGAACACTGCTTTACTTTGGTATCCTCCCTTGAACTCTACCTTTTTTGCCTATCATAATGGGGACATTTAGAACCCGCTCGGTGTACAGAGTATCGGAAGCTNTGAGGAACTTGNGAGCTATGGCGGAAAGCGGGATGTCGATGCGGTCTTACGCGAAGGCGGTGAAAATTCCGAGGNCAACGATCAGAGATTGGAAGTGAGTGACTTCGATGATCAAATATTTTGAAATGGAGTTGTC…
ramVar1-45.raw#Unknown	TTTTCTCAAGTGGCGCACGTTTTCAGTGTTATTGGCTGGAAGCGTGCGCCACTT
ramVar1-221.raw#Unknown	CAGCGGTGGACGGGTGATTTACTCAGCCTAATATCGAAAATCACGCAGCTGTCACGTACGACCTGCCANGAACCGGTACAACGGGCAATTTTGTCATCGGTGCGCAAATCCTACCTCTACTGAACAGGAGACCCGGTGTTCGAACGACATTCGGAACGGTATTTTTCATATGAAAA
ramVar1-229.raw#LINE/CRE	CACAGCCTCCCGTTCCCGCNCTCCGATCAGCGCAGAAGGCGTGGGACATNCCGATAGTCGACCAGCACTACCGAACCCTTCTGGATGCTAGTTCCCAAGCAGAAAGAGCCAGACTNCTTGCCGTTTCAGCNAAGGACTCNGGAGCNTGGCTNCACGCGCTGCCCGCTTCCGCTTTGGGTAACCTNCTCGACGACAACGCNCTNCGGATCNNCGTTGGTCTGCGTCTNGGNGCCAAGCTNTGCGAGCCNCACGTNTGTCGNTGCCGAAAACTGTCGACGAGCTNGGGCGNCACGGCTTGAGCTGTAAGTNCAGCGCCGGNCGTCACAGCCGACACGNCGCNCTGAACGAGTCCCTCCGNCGTGCCCTCGTCAGCCGTAAAGTCCCNGCCGTCCTCGAGCC…
ramVar1-54.raw#Unknown	AGTGGCGCACGTTTCCAGTGTTATCGGCTGGAAGCGTGCGCCACTTGGGAA
ramVar1-136.raw#Unknown	CTCACAAGGGATTTACGCCAGTCGGTCCACTCCGATCCTNAAACCAATACGGCAGAAAGATAGAGGAGAGTTCGCTCCACAAACCGAGATAGACTGNATCGGCGGAANNAANTCCTGGACGCCACTGCAAAATTCGGGAACAGGGGNACAATNGCCGTACGGNTCCGTCCCGATGACGTAATCAAAGCGCTTTGACGTAATGCACTTTGATTTGGTTCTTGATTGACAACGAGGCGATCAGCTGATCGGCGAGGAGTGCGTGTGGTNCGCCGGACAGCTTGCTGTCTCGTAGCTGTAGTACTTCATGGTGNGCAGTTTGGAGCGGCAACGACGTCAAATCCGATCAGCTGTTCGCCTCGTTGTCAATCAAAAAGTCTCAATCAAAGAGCATTACGTCAT…
ramVar1-144.raw#Unknown	TTGCAATTACTATAGTAAAACCTCTGCCTGATTTAATAAAATATTACTATAGTAGAACTCCCGTGGGTTTGGTATTAAAATATATTTTAATANCGGAGAGCTCGACGGNAGATCTTAGCACNCGGTATCANAGGCATCNGCGTCAGCAGAAGCCCTACTAAATATTTACTCGAAGAATCAAAAATGTTTAGAAAAACACTGTAGGTTTAAAACTGTAGGTTTTGCTCGCGGCGGCGGCCCGGGGCTCTCTGTAACAAGCTGGAGGACAGACGAGANANTTTGTCGTAAGCAGTATCAGTGCCTGTAGTACAGCTTGCACCCTGCACCTGCACNCTGCGACATGGCCGGTTGAAGTGTCGCACTGTATGCAGGTGCACGATGTTCAAGCGTATNCATCTG…
ramVar1-163.raw#Unknown	TTGCGAGAGCTCCGCCCAAAAGGCTGGCCTTCCAGCGGAGCTTTAGAATGAATCATAGACCGCTTGAGTCATCGTAGAAAGCTGTTCAGGCATTCTAAAGCCCTTAAATTGGGGCAAACTATGGCAAGCCTGAGCCTATGGCGGAAGATCAAAGAGAAATTTCTTGGCACCGAAAGTGGTCTCTACCATTAGTCATCTGTTGTACGTACGCGATTGGACCACATATAAGCTATAGCACATACGCCACGTGAGCATCGCCACAGCGACTGCCAGCACCTGGTACAGCAGCCAACCTGGTACACTAGCGGCCGGCTAACACTGGTTTTTTCCCAGCGGCCGACCCACCAANACCAATGGTCAATCGAGCAAGACCAATGGCCAGCCGCTAGTGGTCAACCT…
ramVar1-110.raw#Unknown	TACTGTAGTGCTACCAAATTATCGCGCACTNAACCACGTGATGAGTCATCGCTGCCCAGTGCGATCAGATGTTATCAGTTTAGCCTCGCTGACTCTCACCCGGGCATCATTTACTGTTCACGTGGTTGAGTGCGCGATAATTTGGTAGCACTACAGTA
ramVar1-12.raw#Unknown	AGATCGTTTTTCCAAGTGGCGCACGCTTCCAGCCAATAACACTGAAAACGTGCGCCACTTGGGAAAACGATCTTGTCGAGTTTGTTTGCCGAGCTCCC
ramVar1-102.raw#Unknown	GCCTAAATGTGGGCATGGACAAAANTGTGGGCAACGGAGCGAAAGCGGCACGGGCCAGCTGAGGTCGACCAATCAATTAAATCAATCGGAGCAGCGCCGCTTTCGCTCCGTTGCCCACANTTTTGTCCATGCCCACATTTAGGCCAGGCGCGTGTAC
ramVar1-10.raw#Unknown	TGGGAGCTCGGCAAACAAACTCGACAAGATCGTTTTCCCAAGTGGCGCACGTTTCCGGTGTTANTGGCTGAAAGCGTGCGCCACTTGGAAAAACGATCTTGTCGAGTTTGNTTGTTTTCCCAAGTGGCGCACGTTTTCAGTGTT
ramVar1-166.raw#Unknown	TACAGTCCTACCTGTGAGATGTGACAATTGCTTCTTCTGCAACCGAACAGCGTTTCTGCACGAGACTGCTGGCCATGCACTGCGCAGCACGATCAGCTGATCGACGTCCGGTTATGGCTTGACTTGATCAAGTAATCAAGCGCGTGTCCGATCAGCTGATCGGTCTCATGCGAACAGCATGGCGAGCAGCCCCGTGNACACACGAACCGTCCGGAACTGAAATCGGGCGTTTGAACTGTCACATCTCACAGGTAGGACTGT
ramVar1-28.raw#Unknown	AACTCGACAAGATCGTTTTCCCAAGTGGCGCACGTTTTCAGCGTTATTGGCTGGAAGCGTGCGCCACTTGGGAAAA
ramVar1-49.raw#Unknown	GTACTTCGCAGAACTATCGAGGGAATACAGTGCAAGATCGTTNTCCCAAGTGGCGCACGCTTCCAGCCAATAACAATGGAAACGTGCGCCACTTGAGATAACGATCTTGTNCGNTTCGTTTGCCGGCNTCCCATTTTGTTGACTGAATTTGTGGGAAATGTATAAAGGTGTTTTTGGGTTTCGTAGTCGATAATGCTGTATCACAACGAGCAGCTCCTGCTATCTCTCCGCCTAGCCTACCGAGCTCGCTACCTCTTCTGCCTACTGAACCCGTCCAGCGAGCCCCATGGCTTCCTCTTCCGACTGGACTTGTCCATCGGCCTGATGCTCCATGGTCTTCGCTACCATCATCATTCCGTGACGTACCTCACCAATGCCGTGACGCTGGCCGAGAAGCTG…
ramVar1-230.raw#Unknown	TAGTGATGTTCTAATATAGTAATATTATATTAAAGTAGATGATAGTAGATGGTTTGAGCATCTACTATATTTAGTAATATTTAGTAAACAGAATTGGGCACCGCATTCCGATATTNATATTTTAGTAGCTTGAAACCGGAAGTGCGATATTTTATTATTATTAAGTTGTCCATCATCCGTAGTAAAATATATTTTAATACGGGTAACGCTACCGCTGATTCGAAAAACCGGTTGATTTGCTGAGTTCTGATGCGTGTGCGTTGGTTTCTCGATGTGCGACCACGCCTTATAAAGTGCGCCACACCATAATGATGCCTCTACAGCAGCACAGTAGGGCTACTGCAGAATAAATACCCTTGAACATCGTGCACCTGCATACAGTCTGACACTTCAACCGGC…
ramVar1-42.raw#Unknown	TCTCAAGTGGCGCACGTTTTCGTTGTTATTGGCTGAAAGCGTGCGCCACTTGGGAAAACGATC
ramVar1-104.raw#Unknown	TACAGCCCGCCCGNGCCAACTTGCTACCACCCATTTCAAGGCCGTCTCGACTCGATTAGTTTTCCACTTCGAAACCAATTTTCCCCGGTTTAACATCCTNTTTGCTACCTCNCGAAAAATTACCGGCCAGAAATCTGTTCACGGAAAGTCGNAATCGACGTTAAACTAGGGGAGGTGCGAAGCGAAAAACGCACCAACTTTCGCAGTTTTCGGGNCCGTTTTCGAAAAATTGTTTCTCAGTTTTCCGTTGACGTCCCGCGGTACGGTTGCCGAAAACAATTAGAACGAACATCGAGCTACAGGAAAAGTGGTCGGAANCGCGAATCTGCCGTTCNGGACAAGAGCTAGAANTTTTNCCGAAAACGAGTTTCCCGGCAAAACGGCCGAATTCGACGGTTT…
ramVar1-145.raw#Unknown	TAAGCTCTGTTTCACCAACGATAGACCCCAAGACTTTCCAAACGGTGAGCCTCCTGCAGACCACTTCTGCCCAGATTGGCCTCTGAATGTTCAAACAGGTCGAACGGCTATCGAATGGCCGTTCCAGAAAGTTGAGATCAGCTCTTGATCATCCCGCTACCGGGGAAGATCAGCTGATAGGATCTCTGATCCTCGTNATGTACGACCCTGTACGCAGTCGTACGCGTGAATCAGGCCCGGGTACGGGCGCGCGGCNGNTCCGGTCAATCAAGGTGTATTTGAAATCAAAACGGGAAATGCTACTTAATCAGACGATCAATGACCGGAACAACAGCCAAGGCGGTTGAATCGTCGTTATCCTTGCATGTTCCAATCCTT
ramVar1-216.raw#DNA/hAT-Ac	TAGACCTGGCGATGGTGTGGTTTCACCACACCACACCGAAAAAAACCGCACTTTTCGGTTTCGGTGTGCGCGAAACACCAAACCGAAAAAANCGGTGTGNGTTTCACACCGAANNNTCGGTTTCGGTGTCCGAGGACACCACATCACACCAAACCGAAAAACTTTCGGTGCACCGGATTTAATGAGCTAGTCAGCTAGCTTGGGCTAGATGAGTATCGCAAACTCGCTGTTTCGCCCCGTGGTTGATTCGACTAACTGTTGATTGTTTAAGCTGCGAAAATCCATNACCTGAAGATGCGGAATGTTTTCCTNCGGATGTGTGCCTTCCTGTCCTCTNTCGAACGGTTCCGCCCGTNCCCTCTGAACTCAGCTAGGTAGCATGTTTCGAAATAGGTTAAC…
ramVar1-93.raw#Unknown	AGTACAAGCGCAGCGGGATCAATCAATANCGAATCAACCAGCAGGCAATCAAATCGGTTGATTTGCTGTCACACTGATGATCCGCCCNGANTTTGACGTCACTTCCGCTTCCTGCGGCGTCTTCCAGGATTTTATTCCGCCGATTTAGTCTATCTCAGTCTGTGGAGCAAACTCTCCTCTACCTTTCTGTCGTATCGGTTTGAGGATCAGAGTGGACAGACTGGCGTAAATCCCTTGT
ramVar1-96.raw#DNA/hAT-Tag1	AGTGCTGGGANAAATACGATAAAATACGATACGATATTTTCCGATAAATATCTTTCGATATTTATATTTCGTTTTCGATATCAACCACGTATCGATATTTCGATACGATACGTTTCCGATACCTTATTNTCGATATATCGNATTNTATCGCAGCGATATATCGATATATCAAGCCAGTACCATGTTGAAAACTATCGAAATCAAGAAAGAGCCAAAGAGAACCAAACGGCTGTCGTTCACTACGTTCGAGTCAGAACAAAAGTCAGATGTCTTCGTGTACGCGAGTGTGTTCGTTGCTCAATCTATCAAGGTCTGTCGTTACGCACCTAGGTACGCTGACTGTTCACTTCTCCGAAGTCAGCTTGGATGCATGTGCGCGATACATTACGGGCGAGGCTG…
ramVar1-189.raw#RC/Helitron	ACTAGCTAGTGGTTCTGACCACTGGGAAGGCCGAGCAAAGGAGGCAAANCATTGTAGAGCGAACACTTTTACTGCGTTGCGTTGCAGTTGCGAGTAANCGTTTTTCCTCGGCGACTTTCTCTTGTATCACAGGAGAATTTGCCAGCTTAGCAAGGCGGTCAAAATCAAAATACTGCAGAAACGCTAGGTCTGACAACGACCGTACTCGAGAACAGCCAACAAACGATAGCCCTATCGCAAACTCGTTCTTTCCTAAGTCAAGAACCACGCTTGGCAGGGTTGTCCCTTGCGCCTTGTGCACCGTAGCCGC
ramVar1-228.raw#LINE/CRE	TGCTGGACGGCAAAGTNCCAGACGATGTCTGCCCCGTCCTGTACGGTGCNTCGCTGACCGCTCTGCTGAAGAAGANAGGGCGGNATNCGNCCCATCGCCGTCGGNAACACNCTNCGNCGCCTGGCGGGNAAGATCGTCGGCAAACGAGTGATGGAAGCGACGGGCGAGCTNGTNCGACCNGAGCAGGTCGGCTGCGGCACNAGAGGCGGNGCNGAAGCAGCAGTCCACGCCGCTCGAGCTTTCCTTCAGGANAGACAGGCTGCCAAGTTCTGCTCAAGCTCGACTTCAGGAACGCCTTCAACACCGTTCACCGNGACGGGCTGCTCGNGGAGGCCCAGAAGTTCCTTGCCGAGATTTACCCTTTCGTCTGNCAGACGTACAGATCGCCNTCAAANCTCN…
ramVar1-11.raw#Unknown	GGCAAACAAACTCGACAAGATCGTTTTCCCAAGTGGCGCACGCTTCCAGCCAATAACACTGAAAACGTGCGCCACTTGGGAAAACGATCTTGT
ramVar1-97.raw#DNA/TcMar-Tc4	TTTCTAGGTACTACGGCATCGNCGACCGGAAGATCACCAAGTTCGTCACCGAGAAGTACCTNCAAGAAGCGCCGCACGTNAAGAAAAGTGCNGAAGAGTGCGTTGCNCTNGTCAGATCAAGGATCNCAGAGTACGGGTTGGACTGTCTGTGGAACGCGGATCAGTCNGGNTTCGAATACGAGATGAGACCAGGNCGAACTCTGGATNTCGCCGGCGCAAAACACGTTNNAGCGATCACCCAGTCNGAGAACTCCATGACNCATAGCTACACNGTNATGATGGCNGTCTCNCCGGGCGCGCGNAAGTTTCTTCCCGTTCTTTTCATCACGCTGCAGGAAGANAAAGGAGTCTTCGGNCCAATCGTGTCGAGAACGATGTTCAAAGCTGATAACCTGTACG…
ramVar1-51.raw#DNA/hAT-Ac	AAAATTAAAGCTTGAAGTGACATACTACAGCACATTTTGTTATTTTTCTGAGTTGGCGCTAATTACCTCATCGAACGGGTTCTCGATATGGAAGCTNGAAAAGTCNAGCTTGAGAATGCATCGCGGACTGCACTCCAAATGCCTGACCAGTCCGTTCATGTAGAAGTGAACCCGGTGGATGGTCGCTTCCTTATCNGCGCTGAGTTTGTCCGTAACCTGCGAATACTCAATACATACGACATCGAACCGAAAATTTCTGACTTCATCAGAAATTGTAAANGGATAGCTCANAGACTGTGCTGTGACACGACCGTATTAAACTTCTCCAGTAGACGTATGATAAATCTNATGATGANCCATTCACCAGGNGTNAGACCNGGGATCTTCAGGTGACGAGCC…
ramVar1-64.raw#Unknown	TACACGCACGAAGGGAAAGTTTGGAGCAGTAAAAATTTGGAACAGGCGATTCCGAAACAGCGGAACGGAAGTNCGTACGTACGTGTGCAATTCACACCAATGCACTTTTTGACAATTTTCTACGGTTGAATTCTCAGTTTGCCGTCTTTTCCGCCTGTTCCAAACTTTTTACTGCTCCAAACTTTCCCTTCGTGCGT
ramVar1-57.raw#Unknown	GTACACGCACGACGAGAAATTATGGNACCAGTAAAAATTATGGGACAGGCGGAAAGGACGGCAAAATGGAAATTCGACCGTAGAAAAGTGTCGAAAAGTGTATTACTGTGAATCGGTCGCGTACGTACGTGCTTCCGTACCGCCGTAGCGAAAAGGCCTGTCCCATAATTTTTACTGGTCCCATAATTTCTCGTCGTGCGTGTAC
ramVar1-247.raw#Unknown	AATTCGCGGGGCGGCACCCTAACGGGTACTGTTGCCGCCGAGGGAGGCTAAAAGGGAAGAAAACGGGAACTGGGATGATGGCAGCGCGTATCCCAAGTTCCCAACCATTGAATTACTCCCTGTGACTCAGAATGCAATGCTATAGCCTTATCTCCTTCTTTTGTGACCTACTTTCGCTTCTCCTCAGTCACATTCCATTCACAAGCTTATCTCCACTAATGTTGTACTTTGCCCTTCACTGGGCAAAGTTCAGCAGAGGGGTTCAAACACAAACTTACGAACAAAACCAGCTCCGCAACGACAGCTCGTGCCCAAAAATCCCATGTTAGACCACCTGAAGTGGTTTGACATGGGATAACATGGGGTATCAAGTCGCATGCAAGGTTGTATTAGTAAGCT…
ramVar1-1.raw#Unknown	TGGGACGTCGGCAAATGANTTGAACNNGATCGTTATCTCAAGTGGCGCACGTTTTCATTGTTATTGGCTGAAAGCGTGCGCCACTTGGGAAAACGATCNTGTTCAANTCATTTGCCGACGTC
ramVar1-107.raw#Unknown	TACGAGGGAAAGGTTGTAAAGTTAGCCGCCCCATACCGGGTTTGTAAAGTTAGCCGTCTAAGTTCGCCTGTTCTCTACTACTCAATCCCAAACTTTTANGGATAGATCGATAGATAAAATAATGGGCTGTCGAATGGTATTAGGCACAGTCAACGCGAGGAGTCAGAGAATCCAAGAGATCCGCAATTAAAAGAACGTTGAAATCTCATGTTAAAAAGCCAAGACTGACAATCAAATAGTCAATCAAGCGATAGACGCTACAGCCGTGGCTAACTTTACAAACCCGGTATGGGGCGGCTAAGTTTACAACCTTTACCTCGTA
ramVar1-75.raw#Unknown	GTACACGCGCCTGGCCTAATTATCGGCCGGGACAAAATTTCCGGCCACCGGCCGAAAGCGGCAGCGCTTCGATTGATCGATCAGTTNAGCCGGCAGCTGCCGCTTTCGGCCGGTGGCCGGAAATTTTGTCCCGGCCGATAATTAGGCCAGGCGCGTGTAC
ramVar1-232.raw#Unknown	ATGCTTTTTGCATCTAATATATCATATTAACATTTATTAGATGCCTCGACCGAGGCGGGATATTTATTAGTATTAAATTAGATGGAAGCCAGAGCTGGAATTATCATATTAAAATCAACTCGCAGGGCGCTCCGTATTAAAATTATTAANATGCGGATTTCGGCTTCGGTTGATTAAAATAANGCTTGATTTGCGTCCGCGACAAGCGTGCGACTGTGCGCAGTGCGCTGTATGCCGGTGGATCATAACGCATCACGCACCTGCGCGTCAGCGTACATTGACGAACGTTCGAGGGCGGTGACTTGATTGAANCAGCTTGTTTGATTGGANAGTGCAGGACCGCGAGTTCGGCGACCCACCTGCATACTCGCCATTCNCGCTGTAAAAAACGCATTGCAG…
ramVar1-21.raw#Unknown	CAAGATCGTTTTTCCAAGTGGCGCACGCTTTCAGCCAATAACACTGAAAACGTGCGCCACTTGGGAAAACGATCT
ramVar1-203.raw#Unknown	TTTTGCGAGAGCTCCGCCCAAAAGGCTGGCCTTCCAGCGGAGCTTTAGAATGAATCATAGACCGCTTGAGTCATCGTAGAAAGCTGTTCAGGCATTCTAAAGCCCTTAAATTGGGGCAAACTATGGCAAGCCTGAGCCTATGGCGGAAAGATCAAAGGATGGGAACCAAGGTTCATTCACATCTGACGTAATAAAAAGCGTCTTTCAGTCAAATAATCAACTCCAGTAAACTGTGGACTCCGCCCAGACCGGTTACCACGCCCATTGACCAATAGACAGAAAGGACGGGCCAATAAACCAGCTGCGATTGGGCGGTCAACCTATCAATGCCAATGGCTAGTATCGGTGGTCAAACATAGCAAAACCAATGGCCGACCCCTAGTGCTCAACCTAGAAAGA…
ramVar1-38.raw#Unknown	CCCTAATTACAAAAATTTTGACAGCGACTTCCGTATCGCTGTGACGTGGTGCAAAACATACCCTGTGGCATCCGCGCGAAATAGCCTTTCCCGGGGAAGTGAAAGCAGCCATTCAAGAGCTCAATCAAGTAACTGCGCTTTGCATGATGCAGTACGAGAAGAAAAAGTAAAATTTCCAAGTCAGAGCCAGGCCAATCGTACGGCCAGCCAACAACATCACATTCAAACGGCTGTGCTCAGCCGTAACGTTCATCTACCTGAATTTACGGACTTTATGTTTGCTTCTCGCATTTCTGATCCCTCTTCGACTTTCTCGCCGACGGTGATCGATGTTCCAGTGCGAAGCACCTGCGACGAACTTGCTCTGGATATCGAAGGTGAGCTGTATCACAAGCCGCA…
ramVar1-27.raw#Unknown	CCAGATCGTTTTTCCAAGTGGCGCACGCTTTCAGCCAATAACACTGAAAACGTGCGCCACTTGGGAAAACGATCTTGT
ramVar1-169.raw#Unknown	TCGGTTTTCATATAAATGATCGGTAATTCCGTCATGGAATGACGTCAGTTTCAGNNTGTATTTTCGCCACGGTAAGACCCCAATGATTTGAGAGTCAGTGACGTACGTGAATTTCGGGAGAGCATACAGTA
ramVar1-46.raw#Unknown	CAAGTGGCGCACGTTTTCAGTGTTATTGGCTGGAAGCGTGCGCCACTTGGAAAA
ramVar1-222.raw#Unknown	TAGAGCTGTTAATGGTTTGAACCATATGGTTTGGTTTGGTTTAAGTGGTGGTTTGCATGCCAAACCGGTTAAATGAAAATGGTTTCTCCCGCAAACCACCAAAAGTGGTCTGGTCTAAACTCCAAACCAGACCATTTAAACCAAACCACATAAACCACCGGTTTGAACCGGTTTGCGAACAGCTTTTCGATCACCAGTACATAGTAAATTCTGNCACAGTTTTCTTCAATTGACTAATCAACGAAAATAACCACCGAGGACATAAGAAGTTGAGCGACCGTTGCTGGTTTCTCTACGAACAGACGCAAACAGGCAAAACTGGCGCGTGCTGGAATTGAAAAAGCACCATGGCAAGCCATCCGGTAGTGCAATCATTTTTCCACCAGCAGTGTTGTCCAA…
ramVar1-47.raw#Unknown	AAGTGGCGCACGTTTTCAGTGTTATTGGCTGAGAGCGTGCGCCACTTGGAAAA
ramVar1-234.raw#Unknown	TTAACACTTAAAAGACCAAGGGGGTACCCCGGTTGCCTGGCGCACCCCAAAAGCCTTGCGGAATGGCTNCTGTTGAACCTTTTCGTCTCGAATTTTCGCGTTTGCTTTCGGAAACTTTGTCGCTTCCAGTTAAAAAAGACGTGAACTGGCTAGCAGCTTTCTGAAAATTTCGAGAGACTATTTCGTTTTTGACCAGATTTCGTCTTGAGTTGACAGACCAAATTTTTACTCAAGAGCTGGCTGACGGAAAGCCTCCTTAAAAATTGGACACAGAGCTAGTACATTGGTACCGTCTTAGAAGCTTCAGTATGTTCCATGCTGTGTGNCCAGTGGTCAGAAAAAATCGAAAAGGTCTGGCGTTTTGGTTCGCTAGGTGGCGCACTTTACATCGAAAAATTT…
ramVar1-3.raw#Unknown	CAAACAAACTCGACAAGATCGTTTTCCCAAGTGGCGCACGCTTCCAGCCAATAACACTGAAAACGTGCGCCACTTGGGAAAACGATCTTGTCGAGTTTGTTTGCC
ramVar1-101.raw#Unknown	GTACAGTGTACGACAAAATTAACCGTTAAAAATGGGCGTAACACTCCAGCTGAGCTTACTTACGACTCAGCCAATGAGAATTAGGTTTTGCTGCATGCGCAAATTTCATTGGCTTTANCCATCTGGCTCCATCGACACCCATTTTTAACGGTTTATTTTGTCGTACACTGTA
ramVar1-34.raw#Unknown	TTTTCCCAAGTGGCGCACGCTTCCAGCCAATAACACTGAAAACGTGCGCCACTTGGGAAAACAATCT
ramVar1-82.raw#Unknown	CTTCTTCGGTGTACCGTCGAGGCCGCTTGGTCTTGAAGGGCTGGGACATTTTCGAAAACGCTTACGGAAACGATATCGGGCAAGGATTCCAGAGCNTCTCCGGGAGAAAGTCGAATAGCCATGCGCAGTNAAACAGCTGATCGGCTGATGGCCACTGTCCATGACAATTTTCTACGGTTGAATTTTACTGCGTTACGTCATTTGTCCGATTTCCGTTTCTGACTTCCATACAAATTGTAAATTTGCCGTCTTTTCCGCCTGGCCCGTAATTTTTACTGGCCCGTAATATCCCGTCGTGCGTGTAC
ramVar1-208.raw#Unknown	GAATTCTGCAGACTGCGTTTCACTCGCTGGCGGTATGTCTTCCCCACCGGAAGTCATACCGGTCAANTTTTCCAAGCTGTTTCTCANCGTAACNAAACGAATCATGGCTCAGTCGAAGCAGCTTGAAAAGTTGTACGGANAGTGTGGAAGNACGAACGGNAAAGNAGCAATCTGAATTTTTCCGCGTCGAAATGCCAGGTGGTAGCAAGTTGGCNCGGGCGGGGTGTA
ramVar1-170.raw#Unknown	TTAACACTCTGCGTACGACCGTCCTCNTTGTGNGTACAATCACTCAGTTTTATTCGCCTCCCAGTTTTAGCTTTCGGTCTTTCGGGTCTGGGTCTTTTTGTTTGCNTGTACCTCGGTCTTNTCACCGAAGCGACACTGATGACCAGCGGTCAGCAAAACCCCAGCACGCTGGAAANNTTTTCTACGGTTTCGGGCGGTTTCGGTGAAATTTGGTGTTTCGTCTCTTCGCGCGAGACACGTGCACGGCATTCGCTTAGAAAAAAACTGGAGCACTGGGGACAGTCTCNTCTACCGAAGCCGAGCCTGGGACAAATTTTGTAGTCATCGGTGCGNTCAGAAGAAAATCAAGACGGCCAGTTCTCCCTTTCGAGATTTGGCGTTCACGGCCTGCCAATCATC…
ramVar1-79.raw#Unknown	TACGGGCCAGTAAAAATTACGGGCCAGGCCCTTTCGCTACGGCGGCACGGGCAGGTGATTCTTGCTACAAGTAAAAACCAGCATCGAAGGCTGCACTGCTGTACGTACGTGCTGGATAGCAGAAAGCGCGTCCTTCAAGGCTTTTTCGGTGTACCGTCGAGGTCGCTTGGTCTTGAAGGGCTGGGACATTATGGA
ramVar1-212.raw#Unknown	TATCAGGTGCGGAAGTATGACTTGTTACTCCTGGAAACACGTCAACTTCAAAAATT
ramVar1-194.raw#Unknown	TACAGCCCGNTCGGGCCAANTCGCTACCACCTGGCACTTCGACGAGGAAAAATTCAGATTGCTNCTTTCCCGTTCGTCCTTCACACNTTTCGTACAACTTTTCAAGCTGCTTCGACTGAGCTATGGCNCGTTCAGTTACGGTGAGAAACAGNTTGGAAAAGTTGACCGGTATGACTTCCGGTGGGGAAGACNTNTCGCCANGANCGAAACGCGGTCTACAGAACTCCGTGTTCGAGTANCNATCCCCGACTTGATNTNAACGNACGTANAACTATCCGGGTTGTCGTNNAAAATCGAGAAAGACCGCAAAAANGCCAAGCTAACTTGGCAAATGAATTAAAACCGTCGAATTCGGCCGTTTTGCCGGGAAACCCGTTTTC
ramVar1-94.raw#Unknown	ACGAGGGGATTATGCCTGTCCCCACCTCTCGNTGGTCAAACCGTCCCGGCGGAACGANAGAGGAGAGTCTCTTCTANGATCTGAGCCAGNGAGCTAAATCCCGCGNCGATCCTGGAACAAACTACAGGGACTCGGAAGTGAAAGTCCATTGACCGCTCCAGTATGCCGCGGTGACGTAAAGCTCTTTGATTG
ramVar1-68.raw#Unknown	AGTAAAAATTATGGGACAGGCCTTTTCGCTACGGCGGTACGGAAGCACGTACGTACGCGACCGATTCACAGTAATACACTTT
ramVar1-192.raw#DNA/PiggyBac	TGATAAGAGCACTCGTGAGAAACGTGTGGAGCCGGACAAGATGGCTCACGTGCGAGAGTTCTTTGANNTGTGGTCCCTGAGTTTGAGAACCAATTATCTCCCGTACGAANGTGCGTGTGTCGACGAGCAGCTCTTTCCNTTCAAAGGNCGNTGCGGCTTCAAGCAGTACATCCCCACGAAGCCACGAAGCAAGTACGGNCTCAAGCTGTTTCTCCTGTGCTGCTGTCGAACNTCNTACTGCTGCAATATCCAGCTCTACACTGGAAAGCCCGTCGGAGGTAAACCAGAGAAGAATCAAGGAAAGCGNGTTGTGCTAGATCTGGTGGACTACCTAGGTAAATCTTTTGTGTTTTGATTGTAAACAAGATATCTGACCGTGTTATATGTTTGTTGTTGAAA…
ramVar1-98.raw#Unknown	TACGAGGTAAACGACATAATTCGGGCATACCGATTTTCGCACCATAATTCGGGCAACGCGAAAAGTTTGAACATTATCGTCAACGCTTGATTCATCTCTCATCGTACGCCTGTTGATACAACATTAGGCTTTTTAACATTGGACAGACCCATCTCTCTCCCAGGCCGAATTCCCGTGATCCACAACGCTTTGTCGTTCTCAAACCTATTGAAACCTCGAGGAGAGGGATCGGTCTACCTCAGGAAACAAGAAGCGGTTCATTACGCGCAGCAGGAGCTGAGAAAAAATATGCCCGAATTACGAGTGAAAAACCGCTATGCCCGAATTATGTCGTTTACCTCGTA
ramVar1-48.raw#Unknown	CGAACAGATTGTTTTCCCAAGTGGCGCACGTTTTCAGTGTTACTGGCCGGAAGCGTGCGCCACTTGGGAAAACGATCTTGTCGAGTTGATTGTTTTCCCAAGTGGCGCACGTTTCCAGTGTTATTGGCTG
ramVar1-69.raw#Unknown	TCGAACTTCCGTTTTCTGGATACGAAGCTTTTCCCGGGGGTATTCTCAGGTAGAGCGAGGATCTTCTCCCGCTGCTTGTTCATGTTTGAAATCGTCCGTATGGAACGGATATTGAACATCGCCATAACTTCCTTCCTTTTCATCTACAAAGAAAGGTCGATAGGATTTGGGAGCTNGGCAAACGAAACGTACAAGATCGTTNTCTCAAGTGGCGCACGTTTCCATTGTTATTGGCTGGAAGGGTGCGCCACTCAAGATAATCGTGCAAGAGTGGACGGTTTTACCTGCGACGGGTACAGTTCCAGTATCTTCCGCTTTTCCTCCAACGTCGGCCTATCGCGGGTCCTTCCTCGACGAACAACATTCGATCCGATGGTNGGANCAGAAACAGACGCCATC…
ramVar1-127.raw#Unknown	TACAGCGTGAGCGCGCCAAGTGGCTACCACCTGGAACTTCGGCGCAGAAAAAATTCAGANTGCTGGTTTTCCTTTCGNTCCTTCACACATTTCGTACAACTTTTCAAGCTGCTTCCGCTGAGACATAGCTCGTTCGCATGCGTTGAGAAATGGTTCGGAAAAGTTGATCGGNATGACTTCCGGTGGGGAAGACNTNTCGCCACGAACGAAAAACGTTGTCTAGAATTCCGTGTTCGAGTATCNATCCCCAATTTGATTTCAACTGGGCATAACTATCCGGGTTGTCATCGAAAANCGGAAAAGATCGCAGGAANGCCAAACTAACTTGGCAAATGAATTAAAACCGTCGAATTCGACCGTTTTGCCGGGAAACCNCTCCTCGCGGNAAAAATTNTAGCT…
ramVar1-130.raw#Unknown	TACAGTGTACGAAAAAATTAACCGTCGATAATGGGCGTGACANTTAAACTGGAGCTTANTTATCCTGCGACCAATGACGGTTTTGNTTCGCCGCATGCGCAAATTTCATTGGCCATTTCCATCTGGCTCCNTCCAACACCCATTTTCGACGGTTAATTTTNTCGTACACTGTA
ramVar1-246.raw#Unknown	CGCTGCGAATCTAGACTACAACCAGCTGGCGGCTGAGCAGAAGTTAGCAAAGTTTTAGCCAGTTAGCATTCGCAGTTCAGTTTAGGCCTTGATTCAGTGATCGGCAAGTCCACCGAGAGATTCAGATAAATCTGTCAAAGCAATGCGTTTTCGCTCGGAAGTTAGCAAAGTTTTAGCCGTTCCGATTTCGGATGAAAACGGCCGTGTTGCGTCATCATTAACCCTGGGCACACCTTCAGAAACGCGTGATTCTGCTCGGTCCGGCACATATGTGGTTTACCTGGCTCGGCTTGTTCTGCCCTCTGCAGAAAGCGTGCTCCCTAATATCGGACGCCATTTTCGAACGACTTCCNCTCTGGAATTTCTCCCGTCACGATCTTCCACTTATTCCCGCTTCTG…
ramVar1-108.raw#Unknown	ACTGTATTCCCTCGAAAGTTCCGCGCAGTCACATGACAGGCCCATAAATTAGGCCCCGGGTGATCGTGGTTCAGTCAGCAGCCCCGGGGATTATTTTATGGGCCTGTCATGTGACTGCGCGGAACTTTCGAGGGAATACAGTA
ramVar1-25.raw#Unknown	AGTGGCGCACGCTTCCAGCCAATAACACTGAAAACGTGCGCCACTTGGAAAACAATCGAACTCGACAAGATCGTTTTCCCAAGTGGCGCACGCTTCCAGCCAATAACANCGAAAACGTGCGCCACTTGGGANAACGATCTTG
ramVar1-81.raw#Unknown	TACTGTAATGCTTCATGAACTTCGCGAAGCACGTCATCATACGCGTACAGTTGAACCCCGGTCCGAAAATTTTGCCCTACCAACCCCCTAAGGGATGTTTCGCGCGTATGATG
ramVar1-83.raw#DNA/TcMar-Fot1	TGGTATCTTCGACATAACGTAGGACGGTGCTGCGCGGAACTTTGAAGACTGGAGCTGCTTCGCGTAGTCCCATTCCGTTCTCGACAGCAGANAGCGCGTCCTTCAGGGCTTCTTCGGTGTACCGTCGAGGCCGCTTGGTCTTGAAGGGCTGGGACATTTTCGAAAACGCTTACGGAAAGGATATCGGGACAAGGAGTCCAGGGCTTCTCCGGGAGAAAGTCGAACAGCCATGCACAGTAAAACAGCTGATCGGCTGATGGCCACTGTCCATGACAATTTTCTACGGTTGAATTTTACTGCGTTACGTCATTTGTCCGATTTCCGTTTCTGACTTCCATACAAATTGTAAATTTGCCGTCTTTTCCGCCTGGCCCGTAATTTTTACTGGCCCGTAATATC…
ramVar1-174.raw#LINE/CRE	TACGGAAGAGGTCGCGCTCCCNGCCTTCTTGGCTTCGATCCACTCCGTNCAACAACTGGTGCTCAGCATCCTNCCTGAAGCCGACNTGGACGGCGAAGCGAACCTCGCCGTNNCCAAGTGGAGCCTCCTCACCACAGCTGAGCCTCCCGTTCCCGANCTNCGCCGCCAGCAGAAAGCCTGGGACATNCCTCTGCTGAAAGAAATCCACGAGCAGCTAGTAAGTACCGCTTCGGATAACGATAAAGCGCGACTNCTTGCCGTTTCAGACAAGAACTCGGGNNCNTGGCTNCACGCGCTGCCGNCTTCCTCGCTGGGNAACCTNCTCGACGACAACGCNCTNCGGATCAGCGTTGGTCTGCGTCTNGGNGCCAAGCTNTGCCGNCCTCACGCGTGTCGNTG…
ramVar1-175.raw#Unknown	TAGAGAAGTTGCACTTTGCGCAGATGGTTTGAACAAACGACAGTTTGGACAAAACGATTGCATTTAGAAANGTTTAAANATTCAAGATTNGTAATTCGCCTCGCGATTCACGAAACGAAGGGGGGCTTCGTTCGTGAATCACGAAGGAAATCACCCGTCGATTTCAAACGTGNACGAATTGCCGTCAGTAATGCCCTGGCTGGCCGGAAGCACTGGGAAGCGTAATCGGTGCCCGGGCAACGCAGGGCCTCCACTCCGGACAATCAGNCAATCAGATTTGCATTTGAGCCGGCTCTTTTTTAACTTGGTGGGCTAATTACTGCCGAGCAAACCACCATGGCCAGCAGCGGTCGTTTGTCCCATCGTTTTTCTCAAACTCGCCCGCGTTNTGCAACTTCT…
ramVar1-61.raw#Unknown	GATCCGAGAAAAATGCAATTCTTTTCTCGAGATTTCGTTCCAGCTAGGTATTCAATAGAGGAATTGCAAAGCTAGCAGAANAATTCGAGCAGTATGTATGTTCTGTCCAACGGTTATTCGGGTACCGCGGAAGTTCTGGAACTCGTTCGTTCGGTCAGGCTGATTCCGCCAAAGTGTGGCACCAAGCTTTCNGGAAACATCTAACCAANGCCACTCTCGCAGCGGTGAACTTGGTTAAGGCCGTGAAACTATAGTCNTAAAACTTGCNTTTATCGCAAATAGCGGGGGAAGCGCTCGCTCACCACATGAACCGCGCTGCGTAGGAAAATAGAGGGGAACATGCAGAGAGACAGTGCGAAGTNAGTGGGGAGCCTTGCTTTCTACTTACCCCTCAGACGA…
ramVar1-213.raw#Unknown	AGAAAGAAGGAGACAGCAGAAGGAAAAGAAAAAGCAGGAGGGTCTCTGGCCCGCTGGACGCCTTACTTGTGGTTTTTAGCCACATTTCGGAGCTCCTCCATGCGAAGGATGTCCATATCGGACGCGTCCGAGCAGTGGGACTTGCGTCGCTCCCGCCCAGACTTGCCACGACGGACACCGAACAACCAAACGAGTCCGCCCAAACCGAAAACCAACAAGGCCCCGATCACAATCAGGGCAATCTGACCTGGCGTGAGTCCTCCGGGATCCTGTTGGGATGGGGTGGTGGCAGGAACCTCGGGGATAGGTGTGCTGTTGGTCGGCAGAGTGGTGGACGACCCGCTCGTGGTCATTGCGACCGTCGTCGTGGTGGCCAGGTCGACAACTAAAAACAAATCG…
ramVar1-231.raw#Unknown	TACCACCCATAAAATCGGGGCGTTCTCGACCGGATTNTTGCTCAACTTCGAAACTAATTTTCCTCGGTTTAACATCCTNTTTGCNACCTCNCGAAAAATTACCGGCCAGAAATCTGTTCACAGGAAGTCGNAATCGACGTGAA
ramVar1-177.raw#Unknown	AATGGACCTGTTTCGCAAGTCATGTTTTCGGCTTGCACAGCATAAGTATAGGTTTTATGCTGTGCAGTTATCCACGGCTTATGTTTTGCCTAATATCGCTGCACAGAATTTCAAATTCTGTGCAAGCTGAGTTGATTGTACTATTGACCACTTTGGTCGAAATTTGAAATTTTGGTGGAGTGGAGCGTGATCAGACCAATCAGCGAATTGGACTTGGCGCGTCAAGTGATCCGAGCTACACGCCTCTCCCACATTGCGCCACTTGACTTCCGCTCTCGTTCCTTCTCGAAATCCATCATGTTTTCGACCGAAACTAGCATTGAAGTTAGGAAGAGATAATTGTCTTCCCGAAACTATCGCCAGAAAAAGCGAAAGAAGTCCGGGCTTTATCCAGTAGAG…
ramVar1-248.raw#Unknown	TACGAGGTAAAACTAGCGGACTTGTCCATGTAAAATCGCATGGCGAAGTTGTC
ramVar1-120.raw#Unknown	AGTCCACTTCGTACCGTACACGCGCCTGGCCTAAATGTGGGCATGGACAAAANTGTGGGCAACGGAGCGAAAGCGGCACGGGCCAGCTGAGGTCGACCAATCAATTAAATCAATCGGAGCAGCGCCGCTTTCGCTCCGTTGCCCACANTTTTGTCCATGCCCACATTTAGGCCAGGCGCGTGTACTGTTA
ramVar1-183.raw#Unknown	TTGCGAGTAAAAACTTTTGCTACCCGGATCAAGTTGCGCATTTGTTTTCAGTACAGAGTTTGCGATATCTGAAAGCTCGAACAATCTGATCGTCCATTGAAATCTCGACAGACTTAAAAGGGCCTCGCTTCGCTCGGCCTGA
ramVar1-196.raw#Unknown	GTATTAAAAGGTCCGCAATTTGGCCCTTTTTCTACGANGTTGCCTGTCAGGCCCGTGCCCGGCACAACCCTGACTGATANTCCATGAAAACTTCGTAGAAAAAGGGCCAAATTGCGGACCTTTTCGATACCTCCAGCCGCCTCTGGTG
ramVar1-204.raw#Unknown	ACTAGCTAGTGGTTCTGACCACTGGGAAGGCCGAGCAGAAGCAAAGAAGCACAAGTTTTGCGAGTAAAAACTTTTGCTACTCGGATCAAGTTGCGCACTTGTTTTCAGTACAGAGGTTGCGATATCTGAAAGCTCGAACAATCTGATCGTCCATTGAAATC
ramVar1-35.raw#DNA/PIF-Harbinger	ACTGTTATGATGCTCNCTGCCGAAGGTGGAAAGACCGTTGAGGATTCCGTTCGACTTGGACGCGATCAGACGATTCGGATATTTGGGAATGGTTTCGCTTCACGCGAGAAAACATTCCTCGCTTGAAAGAAGCCTTCGGCATACCTGATGTCTGTCAGTCTGGAGAACAAATCACGGTTCGACGGGGCGGAGATCCTGTGTATTCTCCTCGGNCGACTTGCCTATCCAAGCCGATACACCACTCTCAGGCTGATTTATCGNCGGAGCAAACCGGAGTTATCGATGGCTTTCAGTTGGATTGTNGGTCACGTGGATTCTAACTTCGGGCATCTNCTCACGTCCCTAGATTTGTGTTGGCTCAAAGCAGCAGACATCTCTCTGTTCTGCAAAGCAGTCCGG…
ramVar1-210.raw#LINE/CRE	GTTCCCGANCTTCGCCGCCAGCAGAAAGCCTGGGACNTGCCTNTGCTGAAAGAAATNCGCGAGCAGCTAGTAAGTACCGCTTCGGATAACGANAAAGCGAGACTGNTTGCCGTTTCAGACAAGAACTCGGGNNCNTGGCTNCACGCGCTGCCGGCNTCCTCGCTGGGNAACCTNCTCGACGACAACGCNCTNCGGATCAGCGTTGGTCTGCGTCTNGGNGCCAAGCTNTGCCGNCCTCACGCGTGTCGNTGCGGAGCCAGCGTGGACGAGTACGGNCGNCACGGNTTGAGCTGTAAGTNCAGCGCCGGNCGTCACAGCCGNCACGNCGCNCTGAACGAGTCGCTNCGNCGTGCCCTGACATCAGCCCAGATTCCCGCCGTCCTCGAGCCNNCCGGGATC…
ramVar1-36.raw#DNA/PIF-Harbinger	ACTGTTATGATGCTCNCTGCCGAAGGTGGAAAGACCGTTGAGGATTCCGTTCGACTTGGACGCGATCAGACGATTCGGATATTTGGGAATGGTTTCGCTTCACGCGAGAAAACATTCCTCGCTTGAAAGAAGCCTTCGGCATACCTGATGTCTGTCAGTCTGGAGAACAAATCACGGTTCGACGGGGCGGAGATCCTGTGTATTCTCCTCGGNCGACTTGCCTATCCAAGCCGATACACCACTCTCAGGCTGATTTATCGNCGGAGCAAACCGGAGTTATCGATGGCTTTCAGTTGGATTGTNGGTCACGTGGATTCTAACTTCGGGCATCTNCTCACGTCCCTAGATTTGTGTTGGCTCAAAGCAGCAGACATCTCTCTGTTCTGCAAAGCAGTCCGG…
ramVar1-250.raw#Unknown	TCGGCACGCGCANCGGTCGNATGCGCTGTGCGCAGCTGTGTTTAATCAACTAATCAAACACTAGCTACAGTCAGACGACGTGCACCGGAAGTGCTCGCTGGTGCGCGTCTCCGGCTGGAGCGCGTTGCTNACGCCAAGACTGGCCCTTAACACCCCTGTGNTTTTCGATTCGGTANCTCAAATCTTTCAGCCACTCGTTCTGGTTTCATTACCGCGGCAAAGTGCGGCAAATTGAACCTGCGGTACGGTTCGATATTCCGAAGAACTTGATGTCATAAAAGGCCGATTCCGAGCGAAAACGCTTTGGACGCATTCTCGTATGGAGATACCCA
ramVar1-182.raw#DNA/TcMar-Mariner	TATGAATTTTNTCGAGGCGCCAACGCATCCCGCACNGCCGAGAAGATCNGCTCCGTGTTTGGCGATGAAGCAGCTAACGGNCGTACCGTGGGAGGTTGGGTNGNTCGTTTCCGTTCTGGAGATTTTTCGCTCGGAAGTCACCCCTACGGAAGACCGAAACTGAAAGTGGACAACAACGTGCTGAGGGAGCNTGTCGAATCCGATCCTTCCCGAACTNTCGTANAATCCTTACGAGACTTCGANGTGTCTCCCTAAANCCTCGCTGGACATTCGGACAAAACGGGAAGGCGAAAAAATTAGAGAATCGGGTACCCCGCTTACTTCGCGCACCTCANAAANAACGCAGAGTTTTGCCTTTCTTTACCCTCCCGGTTCCGAACGAGAGCGAACCGATCTCGG…
ramVar1-240.raw#LINE/CRE	AAGAAGAAAGATGGCGGNATNCGNCCCATCGCCGTCGGNAACACNCTNCGNCGCCTGGCGGGNAAGATCGTCGGCAAACGAGTGGGNCGCGAGATGGAGGAACGAGTNCGACCNGAGCAGGTCGGCTGCGGNACGAGAGGCGGNGCNGAAGCAGCAGTCCACGCNGCTCGCNGCTTCCTCGAAGAAGGNAGAAACGANNGCCAAGTTCTGCTCAAGCTCGACTTCAGGAACGCCTTCAACACCGTTCACCGAGACGNGCTGCTCCGAGTCGTCAGAGANGCCTTGCCGANNTACTTCCCCTTCGTCTGGCAGNCGTACAGGCATCCCTCAAAGCTCNTCTACGGCGAGCACGCCCTNGAGTCNGCNAGGGGNGTNCAGCAGGGAGACCCNCTGGGGCCN…
ramVar1-215.raw#LINE/CRE	GAGCTGCGCCGCCAGCAGAAAGCCTGGGACATGCCTCTTCTNAAAGAAATCCACGAGCAGCTGGTAAGTACCGCTTCGGATAACGATAAAGCGCGACTTCTTGCCGTTTCAGACAAGAACTCGGGNNCNTGGCTNCACGCGCTGCCGGCNTCCTCGTTGGGNAACCTNCTCGACGACAACGCNCTNCGGATCAGCGTTGGTCTGCGTCTNGGNGCCAAGCTNTGCCGGCCTCACGCGTGTCGNTGCGGAGCCAGCGTGGACGAGTNCGGNCGNCACGGNTTGAGCTGTAAGTTCAGCGCCGGNCGTCACAGCCGNCACGNCGCNCTGAACGAGTCGCTCNANCGTGCCCTGACATCAGCCCAGATTCCCGCCGTCCTCGAGCCNNCCGGGATCTTCAGG…
ramVar1-134.raw#LTR/Gypsy	AGATCGCAAGAAAGTCAAACTAACTTGGCAAACGAATTAAAACCGTCGAATTCGACCGTTTTGCCGGGAAACCNCTCCTCGTGGNAAAAATCGTAACTCGTGTTCCAAACCGAGAGTTCGCGCTTACGACCGCTTTTCGTGTAGCCCGGTCCTTGNNCTAATTNTTTTCGGTGTCCGAACCGCGAGGCCTCGTCGGAAAACTGGATGAGAATTTTTCGAAGTTCCCTCAAAATCTGAAAAAGTTGCCGATTCGCGAACCCGGTTTTCGCGAAAAGTCTTCCCGCACTCAAGTTTCGCTCAGTCTGTCCAAAAGCGTTTCGGATTCAGATAGNTCAATGATTCGGCTACCCGTTCATGCTTTTANTTGCCGGAAAAAGNTCAGACCATTTCGAGAAACCT…
ramVar1-209.raw#Unknown	CGTCCGGTTGGAAGNGCTGTTTGTAGTCCTCCTCCAGAAGCTTNAGAACGTTCANCGGGTTGACGGANTCCATTTCGGCGACAGTGGAAGTTACGCAGNAACGGAACGACGAATGTAAGAGCAATGAAGCAACAGGCACAGCAAAACTGATCGCGCTGGCTTAGCGCAGAGTACAAGCGCAGCGGNTCAATCAATACCGAATCAACCATCGGGCAATCAAATCGGTTGATTTGCTGTCACGCTGATGATCCGCCCTGANTTTGACGTCACTTCCGCTTCCTGCGGTGTCTTCCAGGATTTTATTTCGCCGATTTAGTTTATCTCAGTCTGTGGAGNAAACTCTCCTCTATCATGCTGTCGTATTGGTTTGAGGATCAGAGTGGACAGACTGGCGTTAAT…
ramVar1-254.raw#Unknown	AGCAGCAATTCGAATTGCNGGTANCTCGTCGTGGCTGGACTANCGATTACGATTAATCGGAATTCAGCTTNCGACAGCAATTGAAATTATTCGAATTATTGCGACGNCGTTTTGTAATTTNAGTTTCCAATATAGTATGACCTTCTTCCTTCCCCCTGCAGACNTCTTTACATTTGGGACTCCAACGTTTGGAGTTCCAACAGAAATGCTCAGCTCACTGGTNGCAGACGGTGACGGCGAAGGCACGGAATTCTCGGAGGATTCAAGTCCACGACGGATTCTTTGGGAGACGTGCTCGTGAAAGGCTTCTTACCCATCTTCTGCGCGTCGGACTTCCGCTTTCCNTTGTTCTGATTCTTGACGATGATTGAGATGTCAGTCTNAAAATGACAGATCAGC…
ramVar1-256.raw#Unknown	TACAGTGTAGGCAAATAAGGTACTCTAAGAGGGGGCAAGGCCAAAATCGACGTGACGCAGAAAGCAAACAGCTGATCAAGCTGCAATCCAGAGACGTGAACTGCCGCTTGATCTGCTGATTACTTCGAGCCGGAGTTTCTACGTCACTTGTCGAAAACTCGATTTTGGCCCTCCCCCTTTTAGAGTACCTTATTTGCCCACACTGTA
ramVar1-164.raw#Unknown	AGTCCAGAGGTTGATACGGCGCTCGAGCAGAGCAAGAAATCGGATTAGCGTAGGAATGAGCCAATCGAAAGGGAGCACGTGGGCGGAGCCGAACCGACTGAACCCACTAATGTGCTCGGTGCTTAATTCCCGAGTAAGGCATATGGGCCGTTACTCGAGTGCGTAAGAAATCCGAGTAACGTTCCAACTAAGCTTTTCTGTGGGTATTTCTTCCCAAAAGTTTTTCAAAACCTCAGATTTGCTTTCAAGACGTCCCACCGAGGTGCCAACTGCCCCTCTAACTGCGTCTTTCGGGGTTTAACGTCGGTTATTGATTATTCGTCAAACTGTAGCAACGACTGCACGCTTGACTGTGACTTTGTCAACCTAGAAAACAACGAAAATCTCAGTTTGACTGTG…
ramVar1-252.raw#Simple_repeat	AACTGCACTGCATCTGCATTTTCTCACCGTTTCGGCGACTGCAACTGCACTGCATTGCAGTAAAATGCAGTGCAG
ramVar1-251.raw#DNA/hAT-hobo	TGTACAGCCGCGCCCGTCTTTCTGTCCACGGTGTCCCATTCGCTACACAAAAGCAGCCTTTCCCGGAGCTCCGATCCGCCGAACATATAGTGCACAGTACAGCCTGCAAAAACGAAAGCCCTATGCCACTCATACAGACTGCAAATGGTGTAATCCTGCTGCCCAAAAACAATCAACAGTTCCTCTTACCTAAGTANGACACTTTGGTGTACTCTTCTTCCCAAAAGTCAAGNGTTATGCCNCCACCGCGCAGTCGTAGGATGGGTCTGATTTCCTCNAGCAGAGACTCCCTGACGGCTTTGGCTTCNTTCCCGACGTACTGGCTGACTGTAGTCGGGTCGGGCAGCATGTCTCGAGCCGTAGGTTTNCCAGCGTGGCTGTACTTCATCGTAACATCGA…
ramVar1-258.raw#Unknown	TAGACCTGGGAAAAGTGTGATTAAGTGCGGTGTGGTGTTTTTCGGTTTGGTGCTTCTCCACACCGAAACCGGTTTTTCGGTGCGAAANCCACACCGNTTTTTTCGGTTTGGTGTGGATCGGACACCANNCTTTCGGTGCACCACACCAAACCAAACCGAAAAACCGAAAAA
ramVar1-259.raw#Unknown	AGCGGCAACGGCCACCTTAATTTAATGTGCGTTGCCGCTTTCGGCCGGCTGCCAACTGTTTTGTCCATGCCAACAGTTAGGCCAGGCGCGTGTACACCCTTGCATAGGGGAAACTCTTTCCTTGTACAGGGGCAGGTGGTCAGCAGAAAGGGCGACCACTGGTCAATCGTTACCTGTGGGTGCGCAGAGGTGCGCGTTGGTTATCGAATGCCCCTCATCAAAACCAGCAACTTGATGTTGTTAGACGCGTTCTTGGGCCCATAGGAGCAAATCACCCAGTTCCAAATGATTTTTTT
ramVar1-261.raw#Unknown	GCTGTGTCGGCATGGCGAGCAGTNTCGTTAACTTTGCATGATTTTTCNGTTTTGAAATCGNAAAATTAGGTAACAGATCTCGAGCGAGCGGACTGTA
ramVar1-262.raw#DNA/TcMar-Tc4	AGTTCTTCCTCGCCAAGCGAAGAAGCCTAACGTNGTNAAGGATNTGGACNTNCGNCGATGGGCTNTCACCGCGAACCGAACGGTGGGCCTGGCCGGTTTCACNGCTTCCCCGGACTGGGTCGGAAAATTCAAACGGTACCAACAGTTTTTTGTGCTTCGATTTCCTTCAAAAACGAAATTAATATTTTCTAGGTACTACGGCATCGTCGACCGGAAGATCACCAAGTTCGTCACCGAGAAGTNCNTNCAAGAAGCGCCGCACGTNAAGAAAAGTGCNGAAGAGTGCGTTGCNCTNGTCAGATCAAGGATCGCAGAGTACGGGTTGGACTGTCTGTGGAACGCGGATCAGTCNGGNTTCGAATACGAGATGAGACCAGGNCGAACTCTGGATNTCGCCGG…
ramVar1-263.raw#Unknown	TTATGTCTGAACTCTTGGACGGTGGTTTTCGAAGCTATGGTAGCAATGATGACAGACGATGAATAGATACGCTACAAAGTTTGGTAGTTTCGGTTTGGCTCTAGTGATTGAACATATGGTTTGTATCTAATCGGTTTANCCGGATAATATCCGGATAATCCGGATAAAAGTTTTATCCATCCAGCTGGATCGGATAAANCTCTTATCCATCCGGATGNTATCCGGATAAGTTCTTATCCATCCGCTTATCCATCCGTTTAACCGTTTATCCATCCGTTAACAACCCTA
ramVar1-264.raw#Unknown	GTACGAGGAGCGAGGTCTTACTTTGCTCAGCGTACAACTTTGCTCACGTACGTCACGNCTACGTCACAAAGCCTAAGAAGCCTGCGCGTAGCTCGTGACGTATGGTGAGCAAAGTTGTA
ramVar1-257.raw#Unknown	GAATGAACAAACAATCAAAAAGCTTCATGGCGAGCGCTCTTGTGTTCACTGTGATTTTGCAGTTTTGAAATCGAAGAGCGGTGTACACATCTCGAGCGAGTGGACTGTA
ramVar1-66.raw#Unknown	TTTACGTCAGTTACCACGCTCTCACCACGCTTTACGCTTCAGGTTGTGTATACGTTTATACGCCTTCCTCTAATGCTTTACTGTACACGCACGACGGGAAATTATGGGACAGTAAAAATTATGGGACAGGCGGAAAGGACGGCAAAATGGAAATTCGACCGTAGAAAAGTGTCGAAAAGTGCATTACTGTGAATCGGTCGCGTACGTACGTGCTTCCGTACCGCC
ramVar1-266.raw#Unknown	TATCAGGTGCGGAAGTATGACTTGCNACTTTTCGGGCGAANATTTTCAAAAATTTTTTGCGAGTTTGGTTTNTGTCTTTTCTCTTCTTCCCCATGTNATGTGTTGTCCACCAACACTCCTCNTTTTTCTGCAGCA
ramVar1-267.raw#Unknown	GGACATGGCGGAGAAGGGATGGAAGGCCAAAAAAGACACTGAACATCGTCAAACAGAAGCTGGGCCATCGCCGCCGAAACAGCTGGAGCTGATCGGTACGTTGAGTCAGGATACTCGTTTTACTTTTTCATTTGAATTTTCTTTTATTTCTTGACGTTTACCTTGTTGTTTTCCATATCTGGACGGAGTCTTTCATTTTTGCGTGATACCGCGTTCGACGCTAGATGTTCTATTGTTTTCTTCCCCTGATTGGACTTTTGTCCGCTTTGTACAGTTTTAACTTGTAAATGGTCACCCGACGTGTTGCCCTTCCCACTTCCGCCGCGGACGTAANCAATCAAGNGCTTGATCGTGCGTTTCGCTCTCCAGCAACGCGCGGTTCAGCAGCACATCAGTG
ramVar1-268.raw#Unknown	TGGCCGATATCGGACTTCCAGCTTGGTCGATCTGGACGTCCAAGAAGTCTGTAAGCACAAGATCAAGCCTGAGATATGCTTTAGGAAATCGACATAATCGTAGAAGTTTACAGTACCGTACCTTTGACGAGTGTCTTCAACAGCTTGTCAGNTTCGCTCGGAGGGTCGCTCGGTTGGAAGTGCTGCTCGTAGTCCGNCTCCAGAAGCTTCAGGACGTTCANGGGATTAACGGAATCCATGGCGCTATCGGGAGGAGAAGAAGAG
ramVar1-269.raw#Unknown	TGCAGCGGTGGACGGGTGATTTACTCAGCCTAATATCGAAAATCACGCAGCTGTCACGTACGACCTGCCANGAACCGGTACAACGGGCAATCT
ramVar1-270.raw#Unknown	AACTGCACTGCACTGCATTTAAAAATTNAGAGTTTCTGCCCGCCAACGGAAATACATGTCGAACACATCGTAAACGTCGTTGTTTTACGGAGATTCAACCGAAAAACGGTAGAATCCGGCCAGAAAATGCAAAAAAAGCCGATTTTACTACTGTTTTCTGGCCCACAACAGTATACTGCGACGAACGGTGCTCACTTTTTCAAAACTGCAACTGCACTGCAACTGCATTTTCTCGCCGTTTCGGCGACTGCAACTGCACTGCATTGCAGTAAAATGCAGTGCAGTGCAGAACGTGCTGCATGTTGCAGGGCTCTA
ramVar1-265.raw#Unknown	ACAAGGAAATAAGGGTCATTTTTGGCTGCCGNTCTCCCGTCACGTGACAGGCTTACGGGAAAGCCTAAACGGCCAAAATGT
ramVar1-272.raw#Unknown	TACTTTAAAGTGCCAATGANGCGGGACAGGTTTGGGTCCGGGTGCGCGTAAAAAAACCCCCGGTACGCGCCGTTTTGGCTGANGCTGGCAGCCGGAAACAGCTGATCGCTCATTTACAGTGCTTTCTCNGCCGGGTGTCAGCGAGAGAACTTGATTTCTATCCGGCTGAGATAACGAAGTTTCATTTGTCTCTTGCGCTTCTTCTTTGTTGCTCTGGANATCTTGATACAACCGTTGTGATGGCTCGGAATCATTACTCGGACGCCGAGAAGCGTAGGATCCTCCAGTTATTCAGGAG
ramVar1-271.raw#Unknown	ATTCCAGAGGTTGATACTCGCCTCGATCAGTTTAGCAAGTCGGATTAGCGCAGGAATGAGCCAATCGGAANGGAGCACGTGGGCGGAGCCGAACCGACTGAACCCACTATGCTGTGCAAATTCCTGATCGGTGCTTAGCGCGTACGGNCCGCTAATCCGATGTTTAGTGGAGAGTGNNTAGCGGCCCAGCCATGTTCCNCCGTGGGCATNGACTACTGTCGGTAGCAGCCATGATGCNACNCGAATCCGTAAACTTTACCTGTCGTCTACTCTACGGCATCTTTTGACTTTTTCCAACTGGCAAGTTTCGAATTTCTACCTCACAGTCCCAGTCTCACTGGAAAATTTCTTTTTGCTTGTTGTCACGATCGTTTCATCGACCCGGCCATAGTAGACAAC…
ramVar1-273.raw#DNA/hAT-Ac	TAAATTGGTGTTTGTGCATGATAATCATTTGCAGAAACCCTATATCAAAAGAACTGCTGCGAAGATGGCAGCCAAGCTGACGTCAGTGGAGCCCGATAGTTGGCAGCAAGAAGCCGCAACCGTGGCTCTTCTTTTGGATCCATGCGTCAAAACAAATGCCTTCGCGAACCCGGAAGAGAAGCTACGAGCCATTGAAGTGCTGAAGAAATACGTCGGTCTTTACTCAGATCAGAGTATCGGAATTCCGCACAGTTCCACTGTTACAAACTCACAGCCTGCATCTCTACGCGATTCTTTCCTGCGAAAAATCACCAGCGGTTCGACTGCTCAACAGAACGAAGTCGACAGTTATCTCGGAAGCTCTGCGGAGCCAAAATGTGACGTGCTGCCGTGGTGGAA…
ramVar1-274.raw#Unknown	CTGCTCTCATCACCACGTCACTCACCCTGTAGCCTCGACTCATCCCAAACTCTATTACAGAACACAATGACAGAGGNAGCTATGGATATCACAGAAGAGATCACAGGAAAGACTCCCGGTATCACAAAGGAACACCTGTTACGCCTGAAAACAGCTGACTGAACCGGAAACGTCGATCAAGGCTTTTGATTGCCGTGACGTCACGTCACGCGGTCGGTTTTGATTGATTGATTTGCCATGTCCTCACGTTCCTGACCGCAATGGTA
ramVar1-276.raw#Unknown	AAGCAAGCAAAACGGCCCAGTACTTCGTCAGATCCGACGCTGACAACTTCGCCATGCGATTTTGCATGGACAAGTCCGCTATGTTTTACCTCGTA
ramVar1-278.raw#Unknown	AGATAGATAGATTTATTGAGCCTCGACAATCTAGTCGACGGCCTCCTCGATCGTCAGAGGATAACGAAACATAAAAAATACAGTACTAACAGCTTTGGCAAGTGGAAGCGATCAAGACTAACTTCAGAGATCGACACATAGAGATTACAATCCGAGATCAGGCACCAGAAAGGAAGTGGAAAACTCGCACAACCATAGCAGGGAGAGCTAACTACCAAACAAGGAATGAGGGAGCGTTCTTTCCGCCTTCGTCCAGGTGCTCACTCGTCCGTTTCCATGTCCGACTGGCTCCGTCGTTCCCGGTTTGATGCTCGAGCTGGTCCATGTGTGTGGTTGGGTTTTTGCTGTCCGTCGCGAGGGTCTTCTTCGCCGACTTGGGCTCGCCCTCCGAACCTGGTA…
ramVar1-275.raw#Unknown	CCAGCATCGGGTTCAGTTTTCCGACAGGATCTGCCGGATCTTCGACTGTTTACCTCGTGGAATTCCTAAATTTTCTCCGATTTTCGCTAGTTTTCCAAATAGGAATTCCACCGTTCCAAACGGCNGCCCCTTGGAACGGAACGGAATTCCAGGAATGGAACGGAATTTGGAA
ramVar1-50.raw#Unknown	ATCATAAACGTGCGCCACCTCGGNAAACAANCTCGACGAGATCGTTTTTCCAAGTGGCGCACGCTTCCAGCCAATAACACCGGAAACGTGCGCCACTTGGGAAAACAATCAAACTCGACAAGATCGTTTTTCCAAGTGGCGCACGCTTCCAGCCAATAACACTGAAAACGTGCGCCACTTGGGAAAACGATCTTG
ramVar1-279.raw#Unknown	CAGGGAAAACCGGCAGGACCAGTAGAATTAAGCATGCTGACGTCAGGTTTAGCTTCGGCGTGTGCATTGTCGGCATTCGGTTTCTGTTTGTACATCTTTGTTACGCCAAGTTTTGCTCCCTAGCGGTTACCAAACACGTACAGGTTTCGGTTTTTCGGTTTGGTGTGGTGCACCGAAAGNGTGGTGTCCGATTCACACCACACCGAAAAAAGTGGTGTGGCTTTCGCACCGAAAAATCGGTTTCGGTGTGGAAGAACACCAAACCGAAAAAACACCACAC
ramVar1-281.raw#Unknown	AATTATCCATCCACAACGGATGTATCCGGATATATCCGGATAAAANCCGGATTGGATAAGAGTTTTATCCATCCAGCTCCTAACCGGATAAAACTCTTATCCATCCGGATANNATCCGGATAAGNTCTCCATCCATCCGANTTTTATCCGGATAAACCTACCCGAATCAATAAAACAGACAA
ramVar1-283.raw#Unknown	TACTGTATTCCCCCGATATCTCCGCGAAGCCTGATACCCATGGCGCCACCTACGAAACGTACATGACGTACGGCGGATAGGCGCGTATGTATGGATGACGTACGTCCTGTAGGTGGCGCCACGAGTAACGGGGTTCGCGAAGATATCGGGGGAATACAGTA
ramVar1-282.raw#Unknown	CCAATGGCCGGCCNCTAGTGGTCAACCTAGCAAGACCAATGGTCAACCACTAGTGGTCAAGACAGCAAGACCAACGGTTAGCCACTAGTGGTCAATCTACCTAT
ramVar1-284.raw#Unknown	GGGCAGTTNGGGGCGANTTGAAACGGCTGACGCAGCCTTGTGTAGCACTCATCGGAGTATTTCATGGTGCAAAGCTCATGGGCGGCAGATGAACGNTGANCGAGATATNACTTCGGCAGATAAGGGTCCTACAGTGGTTATGATTGAACTTTGAACTATCGCGAGTGAGCGAACTGAGGCCTTTCTTTGCCTTTATGTTGAGAACCGTCACGTCGTGGTGAAAGCTCGTACAGCACAAAGTCGACAACAGTGATTCATACGGGCGTACAAGACGAAGAGTATAGATGGCCGAGACCAAGATGGGAGGCCGGCAAACGATCTCGGGACGATCGTTATCTCGAGTGGCGCAGTTTTCGTTGCTGTTGGCNGGNAACGT
ramVar1-280.raw#Unknown	TACGAGGTAAACGACATAATTCGGGCATAGCGATTTTCGCACCATAATTCGGGCATANTT
ramVar1-285.raw#Unknown	GGAGTTGGCAGAGTGACAGGAAAAAANGTTCAGGACGAAAGGACGAGGGGGAGCGNAACTATGAATTTTTGAAGTCGAGGTGTTTCCAGGAGTAACAAGTCATACTTCCGCACCTGATAT
ramVar1-286.raw#Unknown	TAACACCTTGAGCACCGCGCGATTTCGTGCTTTCAGAATACGANGCGGGAAAGTCACTTT
ramVar1-157.raw#Unknown	TACGAGGTAAACGACATAATTCGGGCATAGCGGTTTTTCGCTCGTAATTCGGGCATATTTTTTCTCAGCTCCTGCTGCGCGTAATGAACTGCTTCTTGTTTCCCGAGGTAGACCGATCCCTCTTCTCGAGGTTTNAATAGGTTTGAGAACGACAAAGCGTTGTGGATCACGGGAATTCGGCCTGGGAGAGAGANGGGTCTGCCCAATGTTAAAAAGCCTA
ramVar1-289.raw#DNA/hAT-Tag1	CAAAGAGTGCCTTGCAGGTAACGTTTCGATACACTTCATCATTCAAACGGTAGATTAAGTGCGGGCGTCTTCGGTCAAGAATCAGAAATCTTTACTCAAAAAAAAGATTTGTTAACATGCAGCGTATTAGTTCTGTTAACATTCGTGCCTTTGTTTATTTGTTGCAGATGTATGGCGTCAAGTACGGCGCGAATTTGGGTCTGGTACCATTCAACTTAAAAGTGATCCTCGATGACGACGAGTTCTGGCTTGGCGCAAAAGAGATTGCTGCAGTACTTAGGCCGCTGGTCAGCGCACAAGCAAAGGCAGAATCAGACAATTGCACGATTGCTGACATCGGCTCAGCCGTACGCGATATCTACTGTGGGTTTTCGCTGTTGAAAGATCGTGACGTTTCTT…
ramVar1-288.raw#LINE/CRE	GGCATCCGTCGTACGGAAGAGGTCGCGCTCCCNGCCTTCTTGGCTTCGATCCACTCCGTNCGACAACTGGTGCTCGGCATCCTNCCTGAAGCCGACTTGGACGGCGAAGCNAACCTCGCNCTGGCCAAGTGGAGCCTCCTCACCACAGCTGAGCCTCCCGTTCCCGANCTNCGCCGCCAGCAGAAAGCCTGGGACATNCCTCTGCTGAAAGAAATTCACGAGCAGCTAGTAAGTACCGCTTCGGATAACGANAAAGCGCGACTNNTTGCCGTTTCAGACAAGAACTCGGGNNCNTGGCTNCACGCGCTGCCGGCTTCCTCGTTGGGNAACCTNCTCGACGACAACGCNCTNCGGATCAGCGTTGGTCTGCGTCTNGGNGCCAAGCTNTGCGGGCCTCAC…
ramVar1-291.raw#Unknown	GGTGCGGAAGTATGACTTGTTACTCCTGGAAACACNTCGACTTCAAAAATTCATAGTTNCGCTCCCCCTCGTCCTTTCGTCCTGAACNTTTTTTCCNGTCACTCTGCCAACTCCCGGCTATCGTTTGGCGTTCTA
ramVar1-295.raw#Unknown	ACTCATAATACCGGGGGTACAACTCGGTTTCGCAGCGCACGGTTACCTGGCCGCGAATCACTTCCTGTNCAGCTTTGGCGGCTCAGTATTTTTCGTTTGCCTGTAGCGGCAAGTTCTCTATGACGTGTAGCCGGTGACCGCTGGCTAAACACTACGTACGGAATTGGAAATATTTTACAAGGTTCGAGGGCAAACTGCTCCCAACACATGTTCCAGGTCCTCCTTCACGCGCCAAGCGTTTCAACGGCTGGAAAAAATTCAGAACAACTCACAATCACTTCTTTACAGCATGTATATCTCCAGCGTCCAACTAGCGGTTGTCCAGTGGTCAGACAAAAAATCGCAAGTTGCTCGTGGCGNTTCGACATATGGCGCAGCCCATGACGTCACGAACGATAC…
ramVar1-290.raw#Unknown	AGGNATCGGGGTGAAGCCTCGCTTCGTCCGCATCGTCCCCGTCGGCCCTGACGACACTAAGTCTTCAACCGTCGGACGCATCGGAGTCTNCGCCAGCGATGTGGACGTTNTCCTGAAAGCGGAGAACTGGTCGTCCAACATNAGCATCGCTCCTTGGAAGTTCGGATGAGGACCTGCTCTCACTTTTAACCTCACTGTATACCATACTAACCATAGCGTCTCAGTTGATTGTACGGTTTTGCTCGAATGTGACTACCTGCTCTTCGGAGCGGAGAATTTTCCTGCCATCTTGGTGTGTCTTCCAACGATACTTCTCTTTGGTGCTCAACTGATTCGTTTTTATACCTGATACAGTNTTGGTAATTCCTCTGACGATCGAGGAGGCCGTCGACTAGATTG…
ramVar1-297.raw#Unknown	GTACGAGGAGCGAGGCCTTACTTTGCTCACGNGCATACTTTGCCCAGTCAAGTTCTGCAGGTGGCGTGTCGGCTGCCTGGCTGGGTCGAAATCAGCTGATCACGTTTACCGCCATAAGGCGACCGAGNAAGAGTGGGCAAAGTTTTAGCCGTTCCGATTTTCCGTAGAAATCAAGGTAGANGCCAATGTGCACCTACCGCGCGGACACTTTATTTCTACTTTCGACGTCACATATG
ramVar1-292.raw#DNA/TcMar-Tc4	TTTTGTGCTTCGATTTCCTTCAAAAACGAAATTAATATTTTCTAGGTACTACGGCATCGTCGACCGGAAGATCACCAAGTTCGTCACCGAGAAGTNCNTNCAAGAAGCGCCGCACGTNAAGAAAAGTGCNGAAGAGTGCGTTGCNCTNGTCAGATCAAGGATCGCAGAGTACGGGTTGGACTGTCTGTGGAACGCGGATCAGTCNGGNTTCGAATACGAGATGAGACCAGGNCGAACTCTGGANTTCGCCGGCGCAAAACACGTTNNGGCGATCACCCAGTCNGAGAACTCCATGACNCATAGCTACACNGTNATGATGGCNGTCTCNCCGGGCGCGCGNAAGTTTCTTCC
ramVar1-298.raw#Unknown	ATTTCGTCGTAGCCAGCAAATTACTTTCCAGCCAGGCTCTCGGTTGGTCCAGAGTCTCCAAAANAATTGTAGCNCGAGCCCAAACATTTTNGTATCTTGCGANAGTTTCAGATTCGTGAAAAGATCTGCCCAGTGGTCAANAAAAAANCATGAAGGTTGGCCGTTTCGAGTTGGTAGGTGGCGCACTGTACATCATATTCCCAAATTTTGGCCAA
ramVar1-296.raw#Unknown	AATTCACGTACGTCACTGTGATTCAGACTGTTATGGTCACCGTATGAGAACTCTTTCTCTAGTTTTACACTCTGAATGGAGTGACGTACGTGAATTT
ramVar1-300.raw#Unknown	TAATGATGAGCATTACACGCAGATGGTCCGTGTAATGTAAAGTGTAATGTAAAATAGTGTAATTGTAAAAGTGTAATTACATTTTACACTAGTTTACATTTTACAACCCCGAAAGAACGGAACCTGTAAACCAAGTGTAAACTATCAAATGACCCCTCCAAGTTAGCTAAATCAAAGCCGCTACAGATGTGGAAAGAAACGTAATCTCTCGTATACAGTAAACCTATTAACACAATCTTCAATCTTCACTGGTTCAAACAACTACTTGACAACAAATAAATCTGCTAAGGTGAAAAACTTTCCGGTCAGAGACACGTCATCTTCGAGCTCCTCACTGCTTGGCATGTCATTGTCGTCTTGACCGAACAAATCATCAAGGATTGCCATTTGACTTT
ramVar1-301.raw#Unknown	AAAATGGCCGAANTCGACCGTTTTGGAATTCCGATACGACAATTCAAATTGCGAATCCCGGGCTGGNCATTTCGATATTAATCGGAATTGAATCGGAATTCCA
ramVar1-299.raw#DNA/TcMar-Fot1	CCAAAATCGGAACGGCTAAAACTTTGCTACACTTCCGAGCGAAAACGCATTGTTTACGTCTTCGNCTGAACTTGTCTTGCTGGAAGGCTATCCTTCTTCCTNTTCTTTTCACCGTCCAAGGTTTACCTTGTCTTCGTGATGGCTGCGAGCCGTTCTCCAGCGACCTCTGCGACTTCCGAAGGCTACCCTTCTGTTCCTGCTCACCTGANATCCACGGATAAACCTCGGAAACGGCGATATGTGCAANCTCATCCCGACATGGAAGCTGCCGTGGCTGCTGTCAACGACGGAATGTCCATAAGGATGGCCGCCGAGANGTACCATATACCTCACAGGACCCTCGGCAACAAAGTCAACGGGAAACACGGAAAGAAGGTCGGACGTCCCAACACCTTCACG…
ramVar1-303.raw#Unknown	TACTTTAAAGTGCCGATGATGCGGGACAGGTTTGGGTCCGGGTGCGTGTAAAAAGACCGCCCGGCAAAGNTCAAACATAGTAGGATCAGCTGTAATTCGCTTTTATTCATCATTATACAGCCCGTTCTCTGAAAGCCACGACAGCAAGCCCGACCAACCTCGATTTCNATTCGAGCGTACCATACACATACTNTATAAATTCAAAATTTACTCGTCGTCCATCTCTTCATCAGACTCGCCAGAATTATCAGAACCATTTCCATCNTCAATCTCGCTATCATCAGACTGAAGAAAAGAAGAGTTTTTGTAGAAACTTACGTCNAGAACGTTATCATCNTCGTCAACAGTATCGCCCTCGCTGAGAGTAGGATATCCAGCATTAACCTCCTGAATAACTGG…
ramVar1-304.raw#Unknown	ATTATGGGCGGCCGNAACGGCAAAAATGAGGTTGGTAGTCTTCGNGCCTGTTCAGAGCTTGCTTATTTTTAGACTGGGGAATTTTATCAATGTTACATCGATAAAATTTGCCAGTCTGAAAATAAGCAGGCTCTGAACAGGGTCGCAGACAGGCTCCCATACGGAATTTCACTAGTCCATGACTAGTAAAATCCACCAGTCTCAAAAAAAGGCAGGCTCTAAACAGGCTCGACAAGCAGTTCCGTAATTTTGACCAAATTAACAAAACTGCATGTCGAGCCTGTTTACAATTTTACACAAGTGTGTGACTTGCAGGTGC
ramVar1-305.raw#Unknown	TTAACACTTAGAACACCGGGGGTACAACTCGCTTTCCCGGCGCACGGTTACCTGNCCGTCGAAACTCTCCTGTTCAACTTTTGCGGCTCGTTTTTTCNCGTTTGCCTGAGAGNCACANTTCTCTATCCAGTCAGCTAGCGACCGCTGGCTAAACAGTGGGCAAAAAGTGTGAAATTTTTCTGCAAGGTTCGAGGGCAAACTGCTCCCAACACATGNTCCAGGTCCTCCTTCACGCGCCAAGCGTTTCACAACGGCTGGGAAAAAATTCAGAACATACTCACAATCACTTCTTTACAGCATGTATATCTCCAGCGTCCAACTAGCGGTTGTCCAGTGGTCAGACAAAAAATCGCAAGTCGCTCGCGGTGTNTCGACATATGGCGCAGCCCATGACGTCAC…
ramVar1-306.raw#Unknown	TTTGGTTGTATGGTCGATGACGTAACGAATATTCGCTCCGCCTCGATATTCGCGTAACGCAATCAATCAACCGCTTGANCGTGTGTCCCACTCTCCGGCAAGGCGAGGTACAGCAGCTCATCAG
ramVar1-307.raw#Unknown	TTCNCCGCGCGTGGATGCGCGGANAAACTGACTTTATCCGCGCGTGCACGCGCGGA
ramVar1-294.raw#Unknown	TAAGGTTGTAAATTCCTAATTCCATTCCTTTCCAAATTCCGTTCCATTCCTGGAATTCCGTTCCGTTCCGAGNGGTAGCCCGATTTGGAACGGTGGAATTCCNATTCGGAAAACTAGCAAAAATCGGA
ramVar1-308.raw#LINE/CRE	GACATNCCGCTCTGAACGACTCCCTCCACCGTGCCCTGACCAGCTGTCAGGTCCCNAACGTCCTNGAGCCCAACGGGATCCTCAGGGACGACCGGAAACGGCCNGACGGAATGACGCTNGTCCCNTGGAAGAAGGTAAGGCGCTNGTNTGGGACGTNACNTGTGTNGACACNCTTGCAGAAACNTACCTGCGAGGATCGGCGGNGAAAGCTGGGTTATGCCGCCGACAAGGCCGAAGAGATCAAGAGGCACAAGTACCGGGAGCTGGANGGTCGGTACCTGTTCTGCCCNGTCGGGTTCGAGACTTTCGGTCCTTTCGGGAACGAAGCGTCCAGCCTCGTCCAGCAGATCGGNAAAAGAATGGCAGAAGCCACGGGCGAGNCAAGATCTCTCTCGTTTT…
ramVar1-312.raw#Unknown	CACTGATGTGCTGCTGAAGCGCGCGTCTGTCGGAGCATGGCGAGCCAAAACGCGCAAAATTAAAACGGTAGGCCATAAATTTACCGGAGCCAGGTCTCGTATATAGGAAACCTTGGCATCGAATCCCGGTAGAAGTGCTTTTTCAAATATCGAGCTAACAGGTGCAGTCAATCAACCGAAGTGTGGTTTTGTTTCTTTTTCATACCCAAGCTGCGGTGGAGGTTGATTGAATGATCTTACTTTTCGGTCAGATTAACAATCTGGTACGTCACAGAATGGTTACGTCATGACTAAAATCTGCCCCGCATTACGCTTTGACGCATGACGTCAAGGATACTTNACGGCGTCCTTCCTTCCAGCAACGCGCGCTTCAGCAGCACATCAGTG
ramVar1-310.raw#DNA/TcMar-Pogo	CGGATATCGGTCATGTTTTGCTGCAGCGCGNCCGGAGAGAAGCTTCCTCCCCTCGTCATTGGNCGATCCAAGAAGCCGCGCGCCTTCACGAAAGCNAAGCTGGATTTCNAGAAAGCGGGCTTCACCTGGGCGAACAACACGAAAGCNTGGATGACGAAGGCCGTNTTCACTCCCTGGCTGAAGGANCTNAACGAGAGNATGAAAAANCAGAANCGNAAAATCCTGCTCCTGCTGGACAACGCNTCAGGCCACAAGGTCGATAGTCTGTCNCACGTGAGGCTCGTTTTCCTNCCTCCGAACCAGACCAGCAGGATCCAACCNCTCGACCAGGGCATCATCGAGGCCTTCCAGGCACGCGAAAGCGCTGCCAAGGCCGAGCATCGCCGAGAAAACAGAGAA…
ramVar1-314.raw#Unknown	CTGAGCGGTATTAAATATCGGCTTCTTCTCCTCGATTTCGTTGCATAAAGCAATCTCTTCTTCCAGACTGAAGTCCCTCCGTGGTTTACCTGAGCTGGAAGTTTCTGCTATAGACAGGTCATGAGCGTCTGACCCATCGACAGCGATCGACTCGTCCATCGTTATCACTGATATCAAAAACTATGGAAATACACAGAAAAAGTTCGAAANTTTCCGTTCGAAAATTTCGAAGTCTTTCCGNAGAGTAGACGACAGGTGAAAATTTACCGTGTTGCCCCAAGATTCGTGCTACCGACAGTAGTCNATGCCCACGGNGGGANATGGCTGGGCCGCTANNCAAGCTCCACTAAACATCGGAGTAGCGGCCCGTATGCGCTACGCGAAGTTCAGAGCTTGCAT…
ramVar1-313.raw#Unknown	GAAGTTAAGCTTGANCGCTTCCACTTGCCAAAGCTGTTAGTACTGTATTTTTATGTTTCGTTATCCTCTGACGATCGAGGAGGCCGTCGACTAGATTGTCGAGGCTCAATAAATCTATCTATCTGATCTGTCTATGC
ramVar1-316.raw#Unknown	CAGTGACGAGCTGCTAAAAGGGGCCTCCACTTGCACATGGCCTGCCAAAACCGCAAGCCGTCGAAAACGGCGTTTGATTAGTCATTATCAAACAGTTGGTAACGCGTACGTGGTGCAGACTTCCACACANAGACACCCGGTTCAAACTATGTCGCTCACGCTTTTTGCAGCCCAGCGGTTGCTTGTGTTTGGCGAGACGGTTTTCTTTTGTTGCTCGGATTCCTTGATTGAATGAAGAGCTCATCTTGAGTTTTGTTAGTAGATTACATCACATTACGTACTGTATATCATCAACGTATGACGTACACCATATCGGTCCTACCTATTTGTTAGCGGAACGTAATCAATCAATCGCTCGATCAGTGTGTTTGACGTTCCGGCAAGGCCCCCTTTAGCAGC…
ramVar1-311.raw#Unknown	CTTGCCAAAGCTGTTAGTACTGTATTTTTATGTTTCGTTATCCTCTGACGATCGAGGAGGCCGTCGACTAGATTGTCGAGGCTCAATAAATCTATCT
ramVar1-317.raw#Unknown	CTGCTGTCGACTTTCTCCCGGAGAAGCCTTGGAATAGCTTGAACTGTTGAAGGTGTGCGTGTTCCGGTAAAATGGAGATCTGACTGCTATAACAAATA
ramVar1-318.raw#Unknown	CAATGCGTTTTCGCTCGGAAGTTAGCAAAGTTTTAGCCGTTCCGATTTCGGATGAAAACGGCCGTGTTGCGTCATCATTAACCCTGGGCACACCTTCAGAAACGCGTGATTCTGCTCGGTCCGGCACATATGTGGTTTANCTGGCTCGGCTTGTTCTGCCCTCTGCAGAAAGCGTGCTCCCTAATATCGGACGCCATTTTCGAACGGCTTCCNCTCTGGAATTTCTCCCGTCACGATCTTCCACTGTTCCCGCTTCTGNCTGGNTCAGAATGAAGCAAGGTGTTGGGAGATACTTGCGAATTAATTTGGGATTTCGGNANCGGANGGTTNNTGAGAAAATCGTCAGTTAGAAAAGTAGTCGCCAGTTCGGCGAGTTAGAAAAGTTGGGCCTCGCTCCTC…
ramVar1-319.raw#Unknown	GACATTCGCGCAGGTTTTGAGATGTTGCAGCAATCTCGGCCTGTCACCTCGAATCGGCTTGACCACTTTCACACCAGCCTCTACACAGTGCTTACAGGTTGCTTTGCGGTGCTTGGACTTCGGCCAGTATTCAGCACTTCTTTCGAACTCGGTCCACAGGTCAAGACGACTAACCTTTGTGCCACCTATCGATCAATCAGCAATCAATCATTCGAACACAGTGAATAGAATCCCTATGTCGACCACATAGAAGTCCACTTACGTTTTGTGTCTTGCTGTTCATCGGTCTCCTCGTCGCTCTCCTCGCTTTCAGACATCGTGTATGCAAACAGAGGTTCGTAGTCAAGCTCAAAGTACGCTAGTGTCAGATTAGATTGAACGGAGTAAGAATGATAAGGC…
ramVar1-322.raw#LINE/CRE	GACGACAACTCGTTTCGNATCTCGGTTGGTCTGCGTCTTGGNGCCAAGCTNTGCGAGCCNCACGTNTGTCGNTGCCGAAAACGGTCGACGAGCTNGGGCGNCACGGNTTGAGCTGTAAGTNCAGCGCCGGNCGTCACAGCNGACACGNCGCNCTGAACGAGTCCCTCCGCCGTGCCCTCGTCAGCCGTCAGGTCCCGAACGTCCTCGAGCCCAACGGGATCCTCAGGGACGACGAGAGACGGCCNGACGGAATGACGCTNGTCCCNTGGAAGAAGGTAAGGCGCTNGTNTGGGACGTNACATGTGTNGACACNCTTGCAGAAACNTACCTGCGAGGATCAGCGGGGAAGCTGGGTTATGCCGCCGACGANGCCGAAGAGAAGAGACGCAAGTACCGGGA…
ramVar1-320.raw#Unknown	AGAAGGGTATCAGCTTCGGTTAGGTCCAACGAGCCCGCTCCAGTAACTTTCTTGTCAGCCTCGACGCGGCGTGCCTTCATCAGAATTCTGACTCTTTCCCTGCAACGGCGATCGTCGAAGATCTCCCCTTCGAACAGGGCTGTCACGTCCACCGCAATCAAACTCCAACTGTCCTTCCGCTTGTTCACGGTATAACGGAAAGGATTCTCCTTGTTGGTCAAGCGCAATAGCTCCGAGTCCATNCGCGGCTGACGGTCGACTGCNGTCTTCGCTGCGGCTTCTTTCTCCGNCCTCTCGGCCTCTTTCTCGGCAGCAGGTCTCTTCGGCGGTCTNCCCCGCTTCTTCTTCGCTTCGACGCCGCCATNCTCGACCTAGATGTGTGAGNGAGACCAGACACGC…
ramVar1-324.raw#Unknown	TTATCGGCCGGGACAAAATTNCCGGCCACCGGCCGAAAGCGGCAGCGCTTCGATTGATTGGT
ramVar1-325.raw#Unknown	CAGAGCTGCGGAGCTATTTAGCTCGTTTTAGCTCGCGAGCTAAATCTGCCTTTTTTCTACGAAAACGCAAAACAGGGTCGTGCAGCGCACGAACCTGGATGAGCTTTTTGTAAAAACCTCGTAGAAGAAAGGCGAAATGAGCTAAACGAGCTAAATAGCTCCGCAGGACTG
ramVar1-84.raw#Unknown	TGGGTTTCGGCGGCCCAATTTCCGGANNATCNTTTTTGCTTCCGAACGACCCTTTTTTGACATGAAGTCTGAGAGAATATCCAGGGGCATCGCGTGGTAGCTTCGCCGTACCTCGCCGCGGCTCGAAGTCTCANAAAACTGTTCGCCCTTTTGGGAAGATNTTCCGGAAAATTTCAGGGGTGATTANCAGCTGAAACACCCCCGCCTGGGGGTTTGGTGTCAGAACGANTGCANGCGCATTTTCACGCTGCGTGACGTCAAAACTTTTTCAGTCGAAANTTCGAACCCCTTCGGACTTTCCCGACGTAGCCGTCTGACCACTGGTCAGACGGCCAAATGGACTTCAGCATCGTGTTCCTCGATGTCTGTTACGCCAGATCGCATCAGCAGTTNAACTTT…
ramVar1-323.raw#Unknown	ATAAAACGGCTACTAAAGCTGTCCGTAAATACGTCAAGATCTGACGCCATGCTGGCTTTGTANAACTAGCTACGGTAAGACCCCAATGANCCGAGATGTCAGTGACGTACGTCCATTTCCGGAGAGNATACAGTA
ramVar1-327.raw#DNA/PiggyBac	GACGTCACGAACGATACTACCACTGGTGGCGCCGCCAAGGTGGCGAGAAGTAAATTCAATTTTTCAGATTTCTATTTTACGCATTGCCTTTCGCGGCCACTTAGCCTTCCTCTGTTCTTCGTCGACAACATCTTCTTCGAAGCTTTCTGTACGGTATTGTGGGATTTTGTGCACTATGGAAGCTCAGCGAGAACTGGCGACNGCGTTCGGGAATCAAGGGTACGTCACATCATCCTAAGCCGTACACTGAAAGCGGACTTGCGAAGACGGAATATTGTTGCGTACGTCATATGGTGCGAGGTCAACCCTGGNTGGAATCCCACGTTGCCCACGAGGCGTCGGATGTTCCTTCAGGACGTNAGCAAGNAGATGATGCAACGACAGCTCCNGNGACGNTCG…
ramVar1-328.raw#DNA/TcMar-Fot1	AGCCAGTCGACAGAGGCGCGCATGTCGTCGNTTTCTGGTCTACGAGGGTACGTCACCGGATCGTTNATGAGCTGCACNCCAGCATGTCTTCGCTGAAACCAGTTGGGTGACGTATTTCCGCGCGCTNNCGATACGCGGTACGGTGATGCAGCACTGCCAGTTTTCACAAAGGANATTTGCAAGCTTCTCGAGCTTGCTACGTTTATTTTCAGGGATTCCACGAAATGGCTCGNTCTAAGCTNAAGACNGCNGCTNAGGTTAGCAAGGAGCTGATGGANGCNGCTATCCACGCGGTGAAAACGGAGGAAGTGAGCCAGCGTTCGGCAGCGAAGNCGTACGGAGTNAGCCGNACGACGCTGNGCAATCGGCTGCAGAATCGNCACGCCGGACGTCACGGTG…
ramVar1-330.raw#Unknown	CAGAGAGATTAGAGGAGGTAGAGGAACCGCTGTGTATACCGTAGAGNCGCAAAACATGGAAGCGGTAGAGGCACTTACCACTACGGCGAACAACACCATTGGTCCGATACGCACAGAGGCCACGCCCCGGCAGAGTCGGTTACATTACGGTTACTCGACTGTTAAATTGATAAGATTCCTAGGTTATACAGCGTCGAAGCACGATGATATGGAACCGTGCAAACTCAACAGCACACTGCAAGGCTAACGTCCACCAGTAATCCGAGCGTTCACAGGTGGCGAGGAGAAAGCAGCAGGNGGAAGGAAGCTAAGAAGCTTCGTCGAGCACGGGATGTCAAGCTGCTTACGCAATAACCTGGTGAATTCATTCAGAAGTGCTTTATGTGTCACGTGCCTTGC…
ramVar1-331.raw#Unknown	TAGACCTGGCGATGGTGTGGTTTCACCACACCACACCGAAAAAAACCACACTTTTCGGTTTCGGTGTGCCGGAACACCAAACCGAAAAANTGGTGTCCGTTTCACACCGAATTTTCGGTTTCGGTGTCCGGGGACACCACATCACACCAAACCGAAAAACTTTTGGTGCACCAGATTTAATGAGCTAGTCAGCTAGCTTGGGCTAGATGAGTATCGCAAACTCGCTGTTTCGCCCCGTGGTTGATTCGACTAACTGTTGATTGTTTAAGCTGCGAAAATTTACCTGTGCGGAATGTTTTCTTCCGGATTCGTCTGTATTACAT
ramVar1-332.raw#DNA	TCAGAAACATTGCCAGAATCGACTGCACCGAATGCGAACAGTAATCCAGATTCGGCACTGACGACGACTTGGACTTCTTCGTCGNTGCAAGTTCGGAAGTCGCGCNNCAGAANTCTCCGTTTGACTTGGAAGTTCAGACCTACGTAAGCCTNCCTGTCGGCTCCGACGACAACGTTGACGACAACCCGGAAGTCTTCTGGATACAGAATGCGGATAAGTTCCCTCTGTTGAGTCGTCTCGCTTTGGACATCCTGGCCATTCCNGCTGCTTCGAGTGCGCCGGAAAGAGTCTTCTCCATCGCATCGGCGGCGACNATGGGGAAGGGAAACAGACTAGCCGGNCACAATCTCGAAAGAAAAATNCTCTGTCTNCGAAATTCAGAGTACTTGCCCGATCTCG…
ramVar1-333.raw#Unknown	TACCATTGCGGTCAGGAACGTGAGGACATGGCAAATCAATCAATCAAAACGAAGGCGGAGTTCGGGGCGGNACCGCAATCAAAAGCCTTGATNAACTTTATTGGAAAGCACTCTCTGAATCACCACTTGGTTCGCAGACCGTTATTGAGNAGAAGATCCTCCAAACGCTTTTCCATCGTTCCGTACAACTTCCTACAGAGCT
ramVar1-334.raw#Unknown	TACAGTAATAATCCTCACTTCTNCAATACGTCACACGGGCGATTTCTACANGCTGAAGCGAGCTAGTNGGTGGTTTGCGTNCGGCAAACGTACGCGTCATCACANCGTCACGTGACAACTTGCCGTGCTGTAGAGCGGCATCTTTGGCTTTTTTCTACGTTTGCTTGAGTCTCCGGAAGTAAATTCGAAGCTCACCGCACACTCCCNATTAAAAAG
ramVar1-336.raw#LINE/CRE	ATCTGCTGGATAAGGCTGGATGCTTCGTTCCCGAAAGCACCGAAGGTCTCGAACCCNACNGGGCAGAACAGGTANCGACCTTCCAGCTCCCGGTACTTGTGTCTCTTGGCTCTTCGGCNTCGTCGGCGGCATAACCCAGCTTCCCCGCTGATCCTCGCAGGTANGTTTCTGCAAGNGTGTCNACACANGTNACGTCCCANACNAGCGCCTTACCTTNCTNCCANGGGACNAGCGTCATTCCGTCNGGCCGTTTCCGGTCGTCCCTGAGGATCCCGTTGGGCTCNAGGACGTTNGGGACCTGACAGCTGATCAGGGCACGGCGGAGGGANTCGTTCAGNGCGGNGTGTCTGCTGTGNCGTCCGGCACT
ramVar1-337.raw#Unknown	TACGAGGGAGAGGTTGTCGAGTGGGCCACACCATTTTGGGTTTATGGAGTGGGCCAGTCAGTTTTTTCGCTAACTATCCACTATTCCCGTAAAGTTTTCGGATGAANCGCTAGAGAATATCTTTTCGTATGTCTGTGCACAGGTCATTAGCGGAGCAAGATTCAGATGCTCAAGATGAGATGCCCGATCTGGAGAANGGTCGCGTCCCATGTTAAAGAGCCTGGACAAGAAATAAAGCGAGGCCGCGAGAGGCGCTGGTGTCGCCTTTCCGAGTGACTCACTCAGCAAAACTGAATCGTACGGCGGGGCCAAATTTCAAACAAGCGTACGGNATCGTTTCTGAGGACATTCTCTCATTCATCTCAAGCATGNCGTCTCCCAAGCTCGNGACTGCTGCCA…
ramVar1-339.raw#Unknown	TACGAGGTAAAGGACATGGAGTTTTCCAGTGGAAATTTCGGACATGAAAATTTCCAGGTTGTTTTAACGTAGCTGCTGGTCAGATTGCGTCGTACGGTAAGTCAGTCAATAGAGAAAGTCTTTCTGATCATAGCCAAGCCGTCTTCCGAGTCATTTGACGGTGCAAAGGTGAGAAAGGAAGGTCTGCAGGAGACAGGATAAAATCCNATGTTAAAGAGCCTGGACAAGAAATAAAACGTAGGCCTGAAGAGGCGCTTGTGTAGTCTTTTACGGAGACTTACGCCAAGACGTCACACCTCCGTTCTGGTCAACTCCTAAGATAACATAAGCGATTAACGGATGCTCTACAAAGCCTCTGACGCATTTCCGACGCA
ramVar1-340.raw#Unknown	TGGGTATCTCCATACGAGAATGCGTCCAAAGCGTGTCTGACCAAATTGTTCAGGAGAGCGTTTTAAAGTTTCCGGACCCCAAGGGCGAACTCAAACGGGACTTNTACCTACA
ramVar1-342.raw#Unknown	TAGTGATGTTGGCATAAGGGTATCCCGACCTAATATAATTTTGATTTAATAAGCCCGGGCTGCCGGAGTTCNAATATAATCTTAATATAATATGCCGCGACCTCGGAGCATCTAATATGATGTTAATATATCAACTTGTTTCGTCGGGTNCTTATTATAATATATTATAATATTTCTGATCCGCGTGTGAACGGAGCAAGGGAACTTTCCTCCTCAGTCCTAACATCGCTTTGGTGTTACCGAAGCCAGGGAACTTTCCTCCTTACATACTTTT
ramVar1-344.raw#Unknown	AAAACGCATTGCTTTGACAGATTTATCTGAATCTCTCGGTGGACTTGCCGATCACTGAATCAAGGCCTAAACTGAACTGCGAACGCTAACCGGCTAAAACTTTGCTAACTTCTGCTCGGCCGCCAGCTGGTTGTAGTCTGANTTCGCAGCGGGCAGCGCCACCTGCAGAACTTGACTNAGCAAAGTATGCTCGTTAGAAAAGTNGGGCCTCGCTCCTCGTAC
ramVar1-345.raw#Unknown	TAAGGATGCGCATTCCGCCNGACCTTCTCCCTGGAACGGAATATCGGAAAGGAATTCCTAATNTTCCTATTTTCC
ramVar1-346.raw#LINE/CR1	CACTTCACCACCTCGGCGATCTTGAAGCAAATCCGACGNCTAGACNCCGCNAAAGCTGCCGGTTCCTCCCTCATNACNAACCGGCTNCTCAAGATCGCNGGNACGNCCGTCGTNTACCCCTTGTCAAGACTCTTCAACCTGATCGTCAGCAAAGGAGNATTCCCCACAGCCTGGAAGAAGGCCGACGTCGTNCCNGTNCCGAAGAAAGGNGGCTCCGCCTTCCGNCCGATCTCGCTCCTNCCACCNCTGTCCAAACTCTTCGAGAAGATTNTNGCGAGCCATCTGAGCAACTTTCTCGATAAGAACAGTCTGCTTTCAGATACGCAGTTCGGTTTCAGGAAGCAGAGGTCGACGGAGACGCAGCTGCTCCANATGGCCCACCAGTGGTCGCAAGCCCTN…
ramVar1-348.raw#Unknown	TACAGTAATAATCCTCACTTCTTTAGTACGTCACAGGCAGAGCCGCGTAACAGGGAGTGTGCGGTGAACTTCGAATTTACTTCCGGAGACTCAAGCAAACGTAGAAAAAAGCCAAAGATGCCGCTCTACAGCACGGCAAGTTGTCACGTGACGTGTGATGACG
ramVar1-349.raw#Unknown	TAACAGACATCGAGGAACACGATGCTGAAGTCCATTTGGCCGTCTGACCAGTGGTCAG
ramVar1-343.raw#LINE/CRE	CAGCTGTAAGCAGTTTCCCCAACGGCTCNGCTGGNGGCGCTGACGGTCTNCGNCCTCAGCACCTGAAAGACATGCTGGCGGGTCTGAGGCATCCGACGNCGCNACAGCTGGCGCAAGCACTNGCCGCCTTGGTCGGCTTGATGCTGGATGGCAAAGTNCCGGACGATGTCTGCCCTGTCCTGTACGGNGCNTCGCTGACCGCTCTGCTGAAGAAGANAGGGCGGNATNCGNCCCATCGCCGTCGGNAACACNCTNCGNCGCCTGGCGGGNAAGATCGTCGGCAAACGAGTGATGGAAGCGACGGGCGAGCTNGTNCGACCNGAGCAGGTCGGCTGCGGNACGAGAGGCGGNGCNGAAGCAGCAGTCCACGCNGCTCGNNNTTTCCTGTCAGGNNAGACA…
ramVar1-350.raw#Unknown	TTTGACTTCAGCNCTGGATGAAAGAGGGATGTCTAGTGACTAGTTTGGGCAGAAGGAAGTCAAGCCGGACCGCTGTCAAGGCTCGAGAAAAAATTTCATTTTTGCACNAAGCGAAAGTGCGCAAGTGAAACGGGGNAAANCCANCTGGTGCGCTACCGGATCACCAGCCGGATTTTGNAAACTTTTCTGTTTTCTCCGCCGCGTTTCCATTTCTGATGAAAGTTAGCTTTCACTCTGTATTCCCTTCACACTCTAGTTGCTTTTTGTCGAAGCGCTAGAAAATCATCTATCCCAGATATTCGAGAAACNGCATTTCCACCATCGGCGCGGATAACGTGAGAATAACATCACGAAATGCGCGAGTTTACGAGGAAAATCGAAAAACAACTTTTCGCATCT…
ramVar1-354.raw#Unknown	TACAATGNAGAAAGTGCTTCCCTNCCCGTGATCAAATTTGATTAGCAGTTGTGGACACATTACTGCAGCCGCAGTGAACTCGCGCANGCACACTAAACCAATCAAATTTGATCACGGGCAGGGAAGCACTTTCTNCATTGTA
ramVar1-355.raw#Unknown	AGAGATAAGTACTTGAAGAGCACCTACCTTGCTGAAAGTATCCTTTGGGTCGAAGGATGGGAGGCATAGTGCCGCTGCTGTTTCCTACGAAGAAACGAACATCTTTCCAGCAAGGTAGGTGCTTTTCAAGTACTTATGTATTCGTCCTTACCTTTGGATGGAAGTTTCGGGGGAAGACAAGTCGGAGCCGGCGATCTGCAGTAGGGACGGCGCACCGAAATATGCAAATTCAAAATGTAATTTTTGAAAACAACAACAAACCGAATCGCGAAGCGGGTGTCTACTGGACTTCCGCTTCGCGTTATTGTTGCGGACTACTGGTTTTGTTTCCCGCTTTTCCGCGACCACTGTACACGCACCTCGCCTAATTATNGGCCGGGACANAATTATNGGCCACCC…
ramVar1-359.raw#DNA/TcMar-Tc4	TACTGTACTCCCGCGATACACACGCCATACTTCCCTCTGTATTAGGAAAAGTAGTACTGCAAGTAAAAAAGTACCGTAGCGTTAACTGAGCTGATTGTCTGATCAGCTTGTTCTTTTGACCTGTTGAATTTCTGTTTTCTGTGTTTCCGGTGAAAGAGTCTGAACACTGCTTTACTTTGGTATCCTCCCTTGAACTCTACCTTTTTTGCCTATCATAATGGGGACATTTAGAACCCGCTCGGTGTACAGAGTATCGGAAGCTNTGAGGAACTTGAGAGCTANGGCGGAAAGCGGGATGTCGNTGCGGGCTTACGCGAAGGCGGTGAAAATTCCGNGGNCAACGATCAGAGATTGGAAGTGAGTGACTTCGATGATCAAATATTTTGAAATGGAGTTGTC…
ramVar1-360.raw#DNA/TcMar-Fot1	AGCTTACCTTCANTTCGGTCATNGCNGGAAANACNACCNTCTTGATGTAGTTTGCGAAGNGCANCTGGTCCATGTANCCGGAAGCGTTCACNGCGTGGTAGCACATGCCGNNGGTGTCATCCAGNCGAGACCGGACGTGNANTTTTCCCGCGTACAGNGCCATAAACTTNAGCTGGAGTCCAGCAGCGTTNCCGCANGGTAGNATNGTNACACACTCTTTCTCGTTCCCGTCGAACTGNGACGGAATCTGCTTCGCTCCCTTTCCGGCGACCACCCTGTCGNACATTTCCGCCGTGTCGAANGCCGTCTCGTCCAGGTTCCANACTTGCTCCGGTCTNTCGAGGAATCCTCCGTCGTNCAAGCTTCGCAGCTTGGAGATGTACTCCTCGCAGAGTTCCG…
ramVar1-361.raw#Unknown	TTTTTCTACATCATCGACAAGCTGCGAGCGAGCCGAAGGCGAAGCGAACAGCTTGTA
ramVar1-352.raw#DNA/TcMar-Fot1	GCGAACTTGTCCGCTTTNAGGCCGCGCGGTGGCGACACCGTCTATTGCCNCACCTACCGCAACTATTTCGTGGTATCTGTCCCCAAACGTACGGTAACTATTACGAAGTGCGGTGTGACCTAACTATTTTTCCGCAGAATTTATCCTGCCATTATACAGTACAAATGCTTCCGCGAGCATCTTTTACTCTTTCTCAACATGGGAGGTAAAAGGTGAACATCATTGAAAGGCCACGGTAAATCAAGAAGGATATCACTTCCTGCGTGGCTTCTTTGTTGTAGCTTTCGAGGCTTTCTTTCCGGGAGGCTCTAACACTGGTTCAGGTTCCGGTGCCTTTCGCTTAGGTGCTCTTGATGNTTTGGCGGCTTTAGCAGCAGCTTGGACGGCTTTCTTTCTGGC…
ramVar1-358.raw#LINE/CRE	TGCCCACCAGGCCCTGTTCCTGCTGAAGAACTGCCTTTGTCTGCCCAAGCTGCTGTACGTCCTNCGNTGCNCTCCCGTCTGGAAGNTCCCTGCGTTGCTNCGCGAGTTCGACGAGGTGGTCCGGTCGAGCCTGNCGGAGATCGCCAACGTCGAGATGACTGATCCGGTCCATGGCGGCAAGCAAGCCTTCCNGTCGGTNNAGGTGGACTNGGCATCCGTCGCGCGGAAGAGNTCGCNCTCCCGGCCTTCTTGGCTTCGATTCACTCCGCACANCAACTGGTGCTCGGCATCCTCCCTGANGCCGACTTGGATG
ramVar1-362.raw#Unknown	CTGTAGTACAGCTTGCACCCTGCACCTGCACACTGTAACATGGCCGGTTGAAGTGTCAGACTGTATGCAGGTGCACGATGTTCAAGGGTATTTATTCTGCAGTAGCCCTACTGTGCTGCTGTAGAGGCATCATTATGGTGTGGCGCACTTTATAAGGCGTGGTCGCACATCGAGAAACCAACGCACGCGCATCAGAACTCAGCAAATCAACCAGTTTTTCGAATCAGCGGTAGCGTTAACC
ramVar1-363.raw#Unknown	GTACGAGGAGCGAGGCCCNACTTTTCTNACGAGCATACTTTGCTNAGTCAAGTTCTGCAGGTGGCGNTGTCGGCTGCCTGGCTGGGTCGAAATCAGCTGATCACGTTTACCGCCATAAGGCGACCGAGNAAGAGT
ramVar1-353.raw#Unknown	TACTGTATTCTCTCCGGAAATGGATGTACGTCACTGATATCTGGTTCACTAGAGTGTTAGCGTAGCTGTTACACAAAGCCAGCATGGCGTCAGATCTTGACGTATTTACGGACA
ramVar1-255.raw#Unknown	CAGTGTTGTTCCGATANGACTTTTTCAGTTTGAATTGCAATTACGATTAATCGGAATCCCTCGCGTAGCAGCAATTCGAATTGCAGGTANCTCGTCCTGGCTGGATCGNCGATTACGATTAATCCGAATTCAACTTCCGACAACAATTGAAATTATTCGAATTATTGNGACGGCGTTTTGTAATTTCAGTTTCCA
ramVar1-365.raw#Unknown	GTTTCACTTGCGCACTTTCGCTTNGTGCAAAAATGAAATTTTTTCTCGAGCCTTGACAGCGGTCCGGCTTGACTTCCTTCTGCCCAAACTAGTCACTAGACATCCCTCTTTCATCCAGNGCTGAAGTCAAACTCAAACGTACAATGGGAAGAAACTACATAATTTCTTCNAGAACGCGGAGCCCTNAAAAAACCTCCCTTCATATACCTTACAAAATTTTTTCAACGAATGACTTCCCAGCCTAGGCTCTAATTTTGCNGTATTGCCCATAAGTTGCTCTCACTTTATGCAAAAAGTTGCGGAGATCGAACGACCACAGAATTTCTGGTGAACGCAGCTTTAAAACTTATTGAACCCCCTATGT
ramVar1-368.raw#Unknown	GGGGAAACTATGGCAAGCCTGAGCCTATGGCGGAAAGATCAAAGGATGGGAACCAAGGTTCATTCACATCTGACGTAA
ramVar1-369.raw#Unknown	TGATTCGGGAAACGCCAAACTNCTTTGCNGCAGCATGCTGGCTGACCCTCCTTCCTTCACCGCCTCGATAGCNGCTTCCANCGTCAGCTCCTTGCGNACCTGAGNNGCNGTCTTNAGCTTACTTTGAACGTCGAAGCCATCGTCGAGAACATGGAGAGACCAAGGAGATGATCCTTTGTGAAATTTGGCCTCGCNGCACGGCATCGACACGCGTCTACATGCGCCGGAAATACGTCAGAGGCTTTGTAGGGCATCCGCTAANCGCTTATGNTATCTTANGAGTTGACCAAAACCGAGCTGTGACGTCTTGGCGTAAGTCTCCGTAAAAGACTACACAAGCGCCTCTTCAGGCCTACGTTTTATTTCTTGTCCAGGCTCTTTAACATTGGATTTTATCCT…
ramVar1-370.raw#Unknown	TGCTACACAAGACTGCATCAGCNGTTTAACTTCGCCCTCGGGGTCCCAAAACTTAAAAGTCGATTCCTGAACAATTTG
ramVar1-371.raw#Simple_repeat	AAATGCAGATGCAGTGCAGTTGCAGTTTCTGGAAACCGGATGCAGTGCAGAAGCAGCACNGGTTTCAGCTACTGCTGCAGGGCTCTA
ramVar1-372.raw#Unknown	ATGGCGCGNAGGTCGCTGCANGTCGCTCCTCGACGGAACCTCCGATTGCCTCGATTTTTTCTTCGCCTGGTAGCCCGATGCTTGTTGCATTTTTGGACAGCAAAGCGTCAAGGTTTCGCGATGGACTGACCGCGCTACGCTGCTCCGAAAACAGGNTAGTTTTCGATGGTGGCGAACTTTACCGTGCCGGTTGATTTGCTGATTGNNTCGTACGGAAGTCACGTGGTCGCGNAGANCAAACACTGATCTCTATAAAGACGCTTCGAAGATTAGAAATCGGGTTAGTGCGAAATAAGTTATGAATTTTTGAACGAAGGATTAGGGGGGTCGGTTTTTTCTTGTAGGCAGTGTA
ramVar1-375.raw#Unknown	ATGCGGATCAGAGTATTTCTGCAATTNATGATTCGTAAAAAGTCAGATCATGACTTGATTCCCCGACCTTCGGCGTAACTGCTGATGGGTGTTCTTCACCTATCTACGGCGGCTGCTGAGTCAGCCCGCATTTTGGCACGCCGTTGTTTGCAGACGGCGAGGTACTGCAGCTCTACAGTG
ramVar1-377.raw#Unknown	CAGCCATGCCGCTGGAAAATTCNAATGTGGNAAACAGCTGGGGAACGGCAATGTTGAGCCTGACGTCACGGCTCGAACCGATGTGCTAGCCGTGTACGTACGCTGCACCCATNGAGCCGTCACGTAGGCGAAGC
ramVar1-378.raw#Unknown	ACCAAGCGGCCTCGACGGTACACCGAAGAAGCCCTGAAGGACGCGCTNTCTGCTGTTCA
ramVar1-379.raw#Unknown	TTTGTCACCCCACCGGCTGATGTATTCTCCCAGCGACAGATTTCNGACATACTACAATAGTTTCTCGTGTCTCGGTCACCACCAGCCGAAATAAAATTCTGGGTGGTGGTGCGATGAGCCGTGGGTGGTGTCAAAANTCTAAATGCNAGTGGTGAGAGGAGCCCATCGGTGGTGTGTCAATTAAAACCGGTGGTGAGATGAGCCCATCGGTGGTGTCGGTGGTGAGAGGAGCCCTCACC
ramVar1-380.raw#Unknown	CCGTGCTGTAGAGCGGCATCTTTGGCTTTTTTCTACGTTTGCTTGAGTCTCCAAAGTAAATTCGAAGTTCACCGCACACTCCCTGTTANGCTGCCCTGCCNGTGACGTANTAAAGAAGTGAGGATTATTACTGTA
ramVar1-381.raw#Unknown	CCGTACTTCGANAGCGAACAAGGCTGACNTCATGCGTTTCTGTTCCCCTTTATCAGTCGTTTCCTGGAAANAGCTGTCATCTTTATTGCGTCCAGTTCGGGATAGCCTGGAAACGTATNTGCTCGATTTGTCGACCCCATGGCCGTCGCTACAGATCGAGTNAATTCAAGCGGCTTGTTTCAGTTTCTTAGGAAAGCGAGGATGGGNCACACTTATGGGCAGTCATCAGTTTGAGTCTGGTCTGACGGTTCGCGCGGTTTCATGCAAGCGAGGGTTTCCGGTCAAGACCGGAAAACGTAGGTGTCGAGTCACGAAGCGGTGATACGTAGAGCTACTTGTCTGCNGCGGTGCGTATCGTCCTTCAATGAACCTTGTCTGATANCTGCTTCTGAACAGAAA…
ramVar1-382.raw#LTR/Pao	ATTATGGATNGCGCTTTCGGAATTTCCGNCGTTTGCTGTGTCACTTTTGCTTCNTTTCGGAGAATACAAAAAAATGTTTTCGTGCTTCCGTCGCGTTCNTACGCGGTTTCAAATCAGTTTGTCCAGTCCAATTGTCCAGTACAGCTGTCCAACCGGAAATTGTCCAATGTCCGCGTCCAGCGTCCTGTCCAGCTTTTACAACATGCC
ramVar1-302.raw#DNA/TcMar-Tc2	TACTGTACTCCCGCGATACACACGCCATACTCGTACGTACGTCAGGAATGTGCACCTCCCGGGGGCAGAAAATTTGAACTTTATTGAATCAATAATCAGTCGAAAAGCTGTACTCTAAAGAGGAATCTTCCGCCACTTCGTCACCACTGTCCTCTTCGACCGAGCTGAAGCTANACTCCAAAGGCGCTTCGTCATTCTCTACAGAAGCTTCTTCGTTAGCNAACATGTACGNNGGTTCAGGCAGAATTTGAGCNCCNACGAANGCGTTCTCGATCGTTTCTGGATTCACATCTGCCCAAGCTTCGGAAACGAAGTCGACGAAGTCTTGNCGGGACGGTTTCTTCAGGTATCCTTTGCTTGTCACNTCNGTNCGNTCTTTCCGCCANTCATGATACGCTC…
ramVar1-364.raw#Unknown	CTTCCGGAGAAGTTACGCTAATCGGCTGGATCGCGTAGCGGGTCTCAACCTCAGCCGATTAGAGTAAGGAATGGGNGGGGCCAAAGTCTTACGCTACTCGGATTTCTTGCGCTGCTCGAGTTCCGTATCAACCTCTCTAGT
ramVar1-383.raw#LINE/CR1	GAACAAGGGATCAAGCAGATTANTCAAGTTGGAAGGAGCTGGAAGCTAGCAAGAGAAGGATCATCCGGTCTGACAAGCATCGTCGNCTCCGCGNCATCGCNANATCATCCNGAAGAAATCCCCGAGCAGTCTGGAAGCATGTCAAGAAGAACACCTCCGCTGCATCCATCCCNCCNATCCCNATNCCTGGCCGCGACGAGAAGTACNTNGTCNATCCGCAAGACAAAGCCGANTTCATCAGCCAAGACTTCGCCAAAGAGTACGTCGACTGTCCACGCCACTGCCTGCCANCAACCGTTAGCCATGGCGAGCCGATACGTGTCGAGCCTCCAGAGACGCCCCACTGCCCGCCACTNCACNTCACCACTTCGGCGATCCTGAAGCAAATCCGACGGCTNG…
[truncated: 446 more rows]

## Sheet: Table S4
Table S4. REPET library for R. varieornatus. Produced by the author Mohadeseh S Tahami.
[truncated: 130 more rows]

[truncated: 1 more sheets: Table S5]
